# Supplementary material for: The kinase GSK-3 alters the RNA-binding protein landscape of lipid metabolism transcripts leading to altered expression in the C. elegans nervous system
Source: Nucleic Acids Res. 2025 Aug 19;53(15):gkaf785. doi: 10.1093/nar/gkaf785 (PMC12362252; doi:10.1093/nar/gkaf785)
Supplement: gkaf785_Supplemental_Files [file gkaf785_supplemental_files.zip › Supplementary Table S1.xlsx]

## Sheet: RIP DESeq2 raw counts
Supplementary Table S1. Neural ADR-1 bound genes in the absence of adr-2 (Related to Figure 1). Genes with padj value <0.001 and log2foldchange >= 1 were considered bound genes after performing a Likelihood Ratio Test. Expression of all genes in the RNA immunoprecipitation sequencing datasets from two biological replicates is listed by Wormbase Annotation (column A). log2fold change values, raw p…
GeneID	log2FoldChange	pvalue	padj	Neural ADR-1;adr-2(-) input rep 1	Neural ADR-1;adr-2(-) input rep 2	Neural ADR-1;adr-2(-) IP rep 1	Neural ADR-1;adr-2(-) IP rep 2	Neural ADR-1 input rep 1	Neural ADR-1 input rep 2	Neural ADR-1 IP rep 1	Neural ADR-1 IP rep 2
WBGene00005002	-2.6437	8.64e-43	1.27e-38	1030.95	979.694	10.7224	10.3796	111.295	131.748	11.1211	4.99024
WBGene00021805	-3.09665	1.89e-41	1.38e-37	1005.34	1059.85	4.6816	12.9745	30.0798	13.1748	2.41763	0.739294
WBGene00004481	-2.10701	2.31e-37	1.13e-33	89852.7	90318.9	2524.29	3977.66	13165.9	14276.2	2409.17	1856.92
WBGene00004423	-2.34869	1.99e-32	7.29e-29	111490	113502	3320.76	5911.51	14026.2	17836	3480.91	3178.41
WBGene00004409	-2.10917	2.38e-31	6.97e-28	61248.7	64018.6	2010.67	3271.85	9778.93	10724.3	2233.89	1496.33
WBGene00004483	-2.10684	2.57e-30	6.27e-27	105791	112959	3296.3	6272.53	14778.2	18033.6	3410.31	2771.98
WBGene00004431	-2.12223	3.26e-30	6.81e-27	132640	142074	6318.65	9244.02	22033.4	25416.8	6409.38	5293.53
WBGene00004492	-2.01971	6.46e-30	1.18e-26	93822.8	95778.5	3133.5	5794.42	13758.5	16463.2	3157.18	2613.22
WBGene00004487	-2.19407	1.16e-29	1.85e-26	87291.3	93062.1	4430	5894.97	13520.9	14937.6	4468.02	2987.12
WBGene00012179	-2.19931	1.26e-29	1.85e-26	44503.7	46027.8	2082.41	3201.14	7405.64	8078.77	2104.06	2046
WBGene00021350	-2.32856	1.91e-29	2.54e-26	104280	105798	3951.12	7117.17	13535.9	15707	4069.11	3669.67
WBGene00004495	-1.79779	2.13e-29	2.6e-26	50292.4	55593.2	2209.26	3469.06	9721.78	11670.2	2178.53	1809.98
WBGene00004488	-2.19458	3.64e-29	4.1e-26	66672.3	71108	2111.55	4186.88	9565.37	11304	2207.3	2159.48
WBGene00004436	-2.1223	4.1e-29	4.29e-26	97946.6	106012	5626.68	7575.17	16667.2	18434.1	5534.2	4357.96
WBGene00004471	-2.0973	5.51e-29	5.38e-26	87150.5	91601.4	4068.61	6067.53	14408.2	17382.8	4307.73	3406.11
WBGene00004478	-2.09791	8.22e-29	7.52e-26	105394	106074	3428.59	6671.5	15205.3	18344.6	3549.81	3309.64
WBGene00004479	-1.80368	1.23e-28	1.06e-25	66352.2	69130.8	3494.13	5026.65	13478.7	15148.4	3387.83	2897.48
WBGene00004485	-2.27395	3.11e-28	2.53e-25	67812.1	67536.6	1839.26	3956.58	8611.84	10834.9	1948.13	2079.08
WBGene00016493	-2.205	4.16e-28	3.21e-25	50202.8	50872.9	1839.87	3422.35	6903.31	8294.84	1988.5	1659.53
WBGene00004425	-1.95891	4.47e-28	3.28e-25	96166.5	103197	5222.7	7593.98	18435.9	20328.7	5282.52	4405.82
WBGene00004410	-2.04834	6.62e-28	4.62e-25	23775.9	24145	922.124	1645.82	3949.47	4310.79	1009.12	821.541
WBGene00004427	-2.02017	9.16e-28	5.86e-25	97953	104952	4064.38	7107.44	15933.3	18652.8	4305.56	3418.68
WBGene00004435	-2.10209	9.21e-28	5.86e-25	73037.3	72435	3267.91	5596.56	11376.2	12721.6	3207.71	3096.35
WBGene00004456	-2.25917	1.08e-27	6.61e-25	46155.8	48958	1197.28	2597.5	6665.68	8049.79	1231.06	1579.13
WBGene00004434	-2.0817	1.58e-27	9.24e-25	55171.8	54702.6	1499.92	3451.55	7279.3	8437.13	1561.55	1436.26
WBGene00004480	-1.97515	2.28e-27	1.29e-24	87361.8	100534	3808.1	6206.68	15716.7	18086.3	4211.27	2872.34
WBGene00004474	-2.01724	3.28e-27	1.78e-24	76021.3	81670.9	3226.83	5530.39	12576.4	15425	3519.59	2775.13
WBGene00004472	-2.1348	3.69e-27	1.93e-24	107571	111418	6022.05	9269.32	18276.5	19074.4	6025.7	5428.27
WBGene00006728	-1.88828	4.13e-27	2.08e-24	52059.8	58131.5	2366.02	4013.99	9667.64	11048.4	2476.38	1963.75
WBGene00004442	-2.30451	4.31e-27	2.1e-24	37466.4	40336.7	1493.73	2639.99	5645.97	7267.21	1673.48	1715.53
WBGene00004441	-2.0341	8.22e-27	3.88e-24	82405.5	84503.1	3089.1	6134.35	12278.6	13815.1	3211.34	2694.17
WBGene00004477	-1.95839	9.04e-27	4.14e-24	141676	149038	6520.11	10784.4	24009.7	27082.1	6906.93	4911.87
WBGene00004489	-1.97848	1.03e-26	4.57e-24	95097.1	93676.6	4193.05	7080.19	14871.4	17562	4395.25	3237.37
WBGene00004452	-1.66587	1.18e-26	5.06e-24	40572	44380.2	1367.78	2854.72	7525.96	8616.3	1405.13	1140.55
WBGene00004486	-2.01452	1.61e-26	6.62e-24	68138.7	74189.6	3257.79	5856.7	10952	11991.7	3182.33	2754.06
WBGene00004429	-2.05719	1.63e-26	6.62e-24	81035.2	86792	5047.82	7117.82	13887.8	15759.7	5030.61	3913.45
WBGene00011059	-3.48305	1.9e-26	7.53e-24	7856.99	7793.02	542.31	484.598	935.481	974.933	592.803	808.973
WBGene00004490	-1.7596	2.04e-26	7.85e-24	29929.6	32419	901.283	1962.72	5209.82	6352.88	993.888	804.352
WBGene00004446	-2.04288	2.76e-26	1.04e-23	65494.1	70609.2	2962.85	5419.13	10546	12268.4	2916.15	2873.27
WBGene00006725	-1.90925	3.57e-26	1.31e-23	64219.8	68364.9	3768.84	4994.22	12302.6	13024.6	3838.23	2449.47
WBGene00022497	-1.98102	7.15e-26	2.55e-23	16194.2	17661.2	383.74	924.759	2791.4	2576.99	499.483	319.375
WBGene00004493	-1.81632	1.38e-25	4.81e-23	73319.1	82125.1	4353.13	6574.19	15199.3	14663.5	4306.04	3087.11
WBGene00004440	-2.03493	1.79e-25	6.09e-23	48333	50766	2084.52	3840.46	8121.54	9696.63	2327.45	2038.05
WBGene00004421	-2.06445	3e-25	9.97e-23	138013	144683	4591.14	10348.8	19443.6	23688.2	4769.26	4764.75
WBGene00004494	-1.90339	3.19e-25	1.04e-22	73062.9	74447.9	2711.85	5825.56	11782.2	12655.7	2732.65	2558.14
WBGene00010556	-1.9604	3.67e-25	1.17e-22	90333	95137.2	4008.51	7097.06	15121.1	19614.6	4475.52	3618.66
WBGene00004499	-1.95956	4.03e-25	1.26e-22	49857	52093	2205.79	4021.78	8723.13	10629.4	2167.89	2429.69
WBGene00004484	-1.97798	6.06e-25	1.85e-22	61159	61898.9	2627.43	5121.69	9935.35	11014.1	2783.42	2413.24
WBGene00004476	-1.86023	8.72e-25	2.61e-22	80580.6	89455	4397.68	7376.98	15214.3	16597.6	4551.92	3446.04
WBGene00012968	4.70389	1.28e-24	3.74e-22	2068.3	2342.36	12366.8	12138.2	1460.22	1447.94	0	0
WBGene00004453	-1.36008	1.63e-24	4.67e-22	31191	31501.6	1263.73	2551.44	7351.49	7330.45	1249.19	1044.07
WBGene00004447	-1.70806	1.94e-24	5.46e-22	39950.9	43632	2562.35	3795.69	8620.86	9954.86	2560.27	2056.35
WBGene00004482	-1.72367	6.34e-24	1.75e-21	36717.2	39054.2	1607.75	3157.67	7122.89	8542.52	1666.47	1587.27
WBGene00008492	-2.04219	7.71e-24	2.09e-21	2522.94	2475.96	95.2932	175.805	412.093	397.878	112.903	67.8303
WBGene00015759	-1.363	1.11e-23	2.95e-21	4456.78	4551.13	119.456	247.489	691.835	769.407	110.244	42.8791
WBGene00004450	-1.74856	1.13e-23	2.95e-21	43645.7	44994.7	2077.42	3998.1	8199.74	9343.55	1956.11	2084.07
WBGene00004413	-1.69326	1.4e-23	3.54e-21	82283.9	92198.2	5512.06	7774.01	18002.7	22007.1	5688.93	4163.34
WBGene00004426	-1.8543	1.4e-23	3.54e-21	59513.3	59360.6	1786.26	4379.22	9763.89	11427.8	2035.4	1938.43
WBGene00004469	-1.80557	1.79e-23	4.44e-21	113635	119736	7483.61	11043.6	23257.7	24652.6	7783.8	5512.18
WBGene00004433	-1.78319	1.86e-23	4.54e-21	65692.6	72248	4200	6736.37	13978.1	15140.5	4302.17	3643.61
WBGene00021872	-1.54741	2.19e-23	5.27e-21	1901.81	1897.04	50.2894	124.231	291.774	416.323	44.0009	50.8265
WBGene00004449	-1.7388	2.81e-23	6.64e-21	46431.2	46784.9	2092.22	4088.92	8650.94	10553	2147.82	2102
WBGene00004428	-1.65838	3.33e-23	7.75e-21	78525.1	84797	5227.38	7576.79	17425.2	19656.8	5393.25	3783.52
WBGene00004444	-1.63269	3.51e-23	8.04e-21	29410.9	30575.4	1670.43	2874.5	6719.82	7124.92	1715.31	1537.18
WBGene00004470	-1.88196	4.62e-23	1.04e-20	109242	118356	7235.19	10912.2	21224.3	23293	7681.3	5401.47
WBGene00004443	-1.7907	5.19e-23	1.15e-20	27726.8	26451.7	1181.12	2399.64	5236.89	5488.61	1146.92	1305.22
WBGene00004491	-1.63537	8.84e-23	1.93e-20	36544.3	37255.1	1614.7	3179.4	6897.29	8995.74	1733.44	1473.78
WBGene00004420	-1.61113	1.65e-22	3.56e-20	39925.3	43605.3	2636.04	3784.67	8855.48	11427.8	2778.34	1984.64
WBGene00004418	-1.77157	5.27e-22	1.12e-19	130450	138867	8954.99	13789.6	25814.5	28230.9	9271.86	6311.73
WBGene00012201	-2.18946	1.17e-21	2.44e-19	1242.26	1068.76	66.5995	76.874	174.463	187.082	68.419	34.0075
WBGene00004432	-1.71776	1.36e-21	2.8e-19	48698	52867.9	3096.05	5222.89	10864.8	12882.3	3250.02	3147.55
WBGene00012728	-1.69548	1.59e-21	3.23e-19	1978.65	1923.76	66.9016	133.962	324.861	363.624	77.3642	37.3344
WBGene00009119	-2.14683	2.21e-21	4.43e-19	19786.5	19976.9	962.446	1686.36	3714.85	4587.46	1028.46	1420.37
WBGene00022042	-1.74573	3.16e-21	6.25e-19	32029.9	32062.7	2018.07	3472.3	6229.52	7541.24	1874.39	2081.48
WBGene00019744	-1.96739	3.34e-21	6.53e-19	397.012	391.878	11.7795	23.0298	60.1595	84.3186	12.3299	12.3832
WBGene00004417	-1.85289	7.61e-21	1.47e-18	80535.7	89873.6	6562.7	9678.99	16703.3	18060	6921.68	5046.61
WBGene00004473	-1.81645	9.22e-21	1.75e-18	70994.6	79693.7	5491.82	8218.06	15394.8	17846.6	6056.17	4596.01
WBGene00004448	-1.59779	9.51e-21	1.79e-18	27233.7	30308.2	1784.14	3171.62	6157.33	7201.33	1699.35	1782.81
WBGene00004414	-1.71149	1.16e-20	2.14e-18	158484	166610	11227.7	18097.5	31646.9	36494.1	11785.7	8344.42
WBGene00009394	-0.879522	1.62e-20	2.95e-18	53660.6	58915.3	1655.93	4819.71	12970.4	15019.2	1682.19	1279.72
WBGene00011979	-1.6229	1.63e-20	2.95e-18	537.887	489.847	5.28568	22.0567	93.2473	89.5885	6.5276	8.13224
WBGene00004497	-1.62799	2.48e-20	4.42e-18	20305.2	21669.1	1289.86	2421.04	4803.74	4379.3	1263.45	1245.53
WBGene00004412	-1.57458	2.65e-20	4.67e-18	50433.3	56279	3133.8	5636.78	11012.2	13135.3	3433.28	2477.93
WBGene00000218	-1.00017	3.1e-20	5.4e-18	44631.8	47087.7	2435.49	3826.83	11358.1	12176.1	2241.39	972.727
WBGene00004439	-1.80383	3.3e-20	5.69e-18	18512.3	20876.4	1579.51	2283.51	4117.92	4571.65	1688.23	1287.3
WBGene00004422	-2.00104	3.78e-20	6.44e-18	2177.16	2395.8	196.929	225.108	514.364	606.04	192.927	221.049
WBGene00000784	-1.37286	5.29e-20	8.85e-18	7716.11	8363.03	271.835	627.967	1112.95	1159.38	242.488	86.8671
WBGene00004496	-1.5311	5.32e-20	8.85e-18	25799.4	28500.2	1582.23	2806.39	6446.09	8120.93	1836.43	1566.01
WBGene00019805	-1.25965	6.97e-20	1.15e-17	1293.49	1344.85	53.1588	119.69	261.694	339.909	53.1879	41.0308
WBGene00001393	0.941348	7.68e-20	1.25e-17	1120.6	1193.45	33.5263	105.742	1031.74	1085.6	38.4403	27.7235
WBGene00000675	2.97944	1.2e-19	1.93e-17	38.4205	71.2505	1017.97	1021.08	321.854	416.323	0	0
WBGene00012768	-1.52892	2.1e-19	3.34e-17	11250.8	11800.9	1019.38	1472.28	2824.49	3256.8	934.898	961.822
WBGene00004988	-0.965517	3.13e-19	4.93e-17	12441.8	12647	148.905	763.55	2493.61	2687.65	178.663	189.075
WBGene00004475	-1.70114	3.62e-19	5.63e-17	53289.2	58184.9	4287.74	6801.89	11454.4	13617.4	4625.9	3484.11
WBGene00012704	-1.61184	6.53e-19	1.01e-16	179.296	240.47	193.003	154.721	210.558	181.812	203.565	92.5966
WBGene00017691	-1.80931	1.19e-18	1.82e-16	1120.6	1122.2	31.412	88.5511	105.279	97.4933	28.7698	9.24118
WBGene00004454	-1.16552	1.36e-18	2.05e-16	45950.9	47310.3	3193.15	5938.44	12895.2	12471.2	3189.34	2381.82
WBGene00004416	-1.45666	2.01e-18	3.01e-16	68977.6	85206.7	6499.57	9201.2	19097.6	21517	6796.69	4555.16
WBGene00017506	-1.61221	2.9e-18	4.29e-16	3233.72	3375.49	42.8895	226.405	442.173	455.847	62.1331	49.5327
WBGene00018846	6.94932	2.94e-18	4.31e-16	24806.8	26318.2	1496.6	2835.26	5579.8	6331.8	0	0
WBGene00004438	-1.44846	3.92e-18	5.69e-16	22136.6	22969.4	2062.92	3039.28	6223.5	6584.75	2164.26	1789.65
WBGene00020156	-1.58995	4.08e-18	5.86e-16	569.904	587.817	15.555	46.7083	93.2473	94.8584	17.8905	12.3832
WBGene00000216	-0.754756	6.35e-18	9.03e-16	49933.8	55121.2	2737.53	6052.61	16243.1	17303.7	2886.41	1849.71
WBGene00019619	-0.741014	7.02e-18	9.88e-16	5903.95	6430.36	285.276	688.298	1461.88	1549.35	260.621	136.585
WBGene00015216	-2.732	8.03e-18	1.12e-15	1191.03	1077.66	88.1953	87.578	207.55	245.051	140.706	92.4118
WBGene00004424	-1.80012	1.35e-17	1.86e-15	48461	52965.8	2416.16	5344.85	10789.6	12260.4	2515.06	3626.79
WBGene00045401	-2.04059	2.24e-17	3.07e-15	493.063	436.409	13.8938	25.949	162.431	163.367	20.5499	36.2254
WBGene00017982	-2.46948	5.12e-17	6.94e-15	3797.22	3847.53	450.34	529.036	715.898	714.073	461.042	553.362
WBGene00021768	-0.971498	6.21e-17	8.34e-15	1504.8	1620.95	127.007	187.157	619.643	669.279	146.75	107.198
WBGene00012553	-1.96396	6.58e-17	8.76e-15	18736.4	20253	1942.26	2758.71	4418.72	4906.29	2062.96	2323.23
WBGene00019682	-0.297328	6.79e-17	8.96e-15	7696.9	8042.4	279.537	915.676	2298.09	2563.81	264.489	189.075
WBGene00004419	-1.41412	9.07e-17	1.19e-14	52315.9	63439.7	5172.71	7903.75	15292.6	18220.7	5672	4417.28
WBGene00009122	-1.60374	1.07e-16	1.38e-14	32606.2	33505.5	3174.58	4915.72	8371.2	8835	2901.4	3497.79
WBGene00017121	-1.40848	1.18e-16	1.5e-14	43267.9	44291.1	4180.22	7167.12	9658.61	10302.7	3900.61	2966.42
WBGene00001758	-2.87592	1.17e-16	1.5e-14	2561.37	2253.3	208.558	167.047	324.861	374.164	276.819	123.832
WBGene00012253	-1.23785	1.37e-16	1.73e-14	7389.54	7508.02	343.871	970.169	1302.45	1480.84	353.216	225.67
WBGene00004430	-1.21881	1.67e-16	2.09e-14	47724.6	53562.6	4475.16	7052.62	14408.2	18228.6	4812.78	3832.87
WBGene00019830	-2.01577	2.13e-16	2.65e-14	1107.79	1095.48	95.2932	149.207	198.526	171.272	99.3646	66.3517
WBGene00009393	-0.846529	3e-16	3.69e-14	1363.93	1371.57	59.8037	171.912	345.917	310.925	55.8473	43.988
WBGene00022951	2.8863	3.16e-16	3.86e-14	345.784	472.035	9774.58	26693.1	2286.06	1393.89	14444.9	7801.4
WBGene00022170	-2.16544	3.26e-16	3.95e-14	10917.8	11480.2	1238.81	1737.29	2207.85	2476.86	1336.47	1455.86
WBGene00000597	-1.63573	3.72e-16	4.46e-14	192.102	160.314	8.6081	7.78471	60.1595	31.6195	7.49466	5.72953
WBGene00004451	-1.36374	4.66e-16	5.55e-14	294.557	249.377	27.0325	23.3541	63.1675	50.0641	12.0882	14.7859
WBGene00015565	-1.35275	6.13e-16	7.24e-14	4610.46	4978.63	584.294	672.08	1747.63	1836.56	583.374	616.017
WBGene00004498	-1.04125	7.1e-16	8.32e-14	10680.9	12041.3	918.953	1666.9	3925.41	4210.66	992.679	912.659
WBGene00000214	-0.466599	9.11e-16	1.06e-13	143078	159004	8342.01	18948.3	52029	61225.8	9170.07	4968.24
WBGene00006519	-1.60682	9.92e-16	1.14e-13	7261.47	8211.62	894.337	1269.56	1919.09	2089.52	839.16	868.301
WBGene00007658	-1.47226	1.09e-15	1.25e-13	691.569	516.566	16.9142	38.2748	183.487	210.796	14.5058	34.9317
WBGene00004445	-1.41958	1.12e-15	1.27e-13	25792.9	26710	2323.28	4121.68	7414.66	7425.3	2418.11	2454.64
WBGene00010769	10.5019	2.55e-15	2.87e-13	485.648	490.737	7575.24	8247.25	2598.89	3114.52	0	0
WBGene00007659	-2.56636	3.59e-15	4.01e-13	236.926	213.752	9.06116	14.5963	48.1276	36.8894	10.6376	15.3404
WBGene00016577	-2.58372	3.62e-15	4.01e-13	729.989	872.819	24.1631	17.1912	96.2553	158.097	34.3304	5.35988
WBGene00016181	-2.70136	4.17e-15	4.59e-13	76.841	329.534	5.4367	8.7578	21.0558	10.5398	3.62645	3.51165
WBGene00006927	-1.20367	4.22e-15	4.61e-13	204.909	169.22	8.91014	5.83853	132.351	57.969	6.76937	10.5349
WBGene00010005	-1.97395	5.28e-15	5.72e-13	153.682	160.314	0.604077	3.56799	21.0558	47.4292	2.65939	0.739294
WBGene00014253	-0.907434	5.32e-15	5.73e-13	2567.77	2965.8	168.689	353.556	727.93	824.741	183.74	91.118
WBGene00016379	-1.45624	5.46e-15	5.84e-13	1856.99	1816.89	113.265	209.214	409.085	495.372	146.992	70.7874
WBGene00016721	-0.660009	7.32e-15	7.77e-13	3758.8	3420.02	232.268	512.493	1149.05	1243.7	246.598	145.456
WBGene00015225	-1.75877	8.49e-15	8.94e-13	896.478	712.505	37.3018	74.6035	261.694	316.195	57.2979	77.9956
WBGene00010125	-0.802732	8.85e-15	9.26e-13	826.04	712.505	23.106	97.3089	144.383	131.748	17.8905	19.5913
WBGene00003926	-1.30522	9.06e-15	9.41e-13	14868.7	15871	1314.77	2390.23	4945.11	4463.61	1228.4	1573.59
WBGene00010204	-1.95653	1.17e-14	1.2e-12	13223	14267.9	696.35	921.515	2033.39	2134.31	792.983	159.133
WBGene00003474	-0.750789	1.31e-14	1.34e-12	352.188	374.065	3.47345	19.1374	156.415	187.082	6.28584	11.2742
WBGene00009796	-1.28791	1.31e-14	1.34e-12	3963.71	3696.12	341.757	589.692	1091.9	1146.21	394.074	270.212
WBGene00004999	-1.03426	1.59e-14	1.61e-12	41756.7	45956.6	274.1	2495.97	7441.73	7654.54	271.258	704.917
WBGene00002045	-1.61665	2.11e-14	2.12e-12	29583.8	31911.3	4123.43	5737.65	7998.21	8202.62	3913.66	4053
WBGene00008425	-0.814464	3.75e-14	3.74e-12	787.62	757.037	56.1792	80.442	324.861	250.321	62.6166	26.7994
WBGene00010424	-6.58831	3.94e-14	3.9e-12	57.6307	748.13	12.3836	6.16289	6.01595	2.63496	12.3299	6.83847
WBGene00002018	1.66185	4.02e-14	3.95e-12	147.279	169.22	1291.06	1924.44	192.511	158.097	524.142	604.558
WBGene00022490	-0.919699	4.3e-14	4.19e-12	384.205	338.44	11.9305	35.0312	78.2074	123.843	14.5058	10.1653
WBGene00010597	-0.52901	4.37e-14	4.21e-12	1178.23	1318.13	27.0325	129.745	372.989	324.099	25.3851	37.5192
WBGene00002055	-1.0377	4.35e-14	4.21e-12	16764.1	17349.5	766.272	2399.64	4018.66	4466.25	983.009	633.39
WBGene00002065	-1.43011	4.62e-14	4.42e-12	20017.1	20413.3	1716.94	3225.46	5369.24	6613.74	1799.93	2147.1
WBGene00022045	-1.49096	5.52e-14	5.25e-12	1607.26	1986.11	138.485	246.516	400.061	540.166	110.244	172.81
WBGene00021321	-2.10159	7.64e-14	7.21e-12	390.608	231.564	16.3101	30.8145	57.1516	52.6991	20.3081	14.9707
WBGene00009061	-1.28397	7.74e-14	7.27e-12	461.046	382.971	20.2366	39.8966	186.495	189.717	24.9016	39.7371
WBGene00012615	-2.39209	7.85e-14	7.32e-12	1351.12	1104.38	85.1749	74.6035	201.534	158.097	98.1558	24.7664
WBGene00003598	4.84732	9.26e-14	8.58e-12	51.2273	80.1568	1945.73	2122.96	1476.92	1325.38	0	0
WBGene00004415	-1.08086	1.6e-13	1.48e-11	57637.1	66565.8	5901.38	10617	19233	22997.9	6800.31	5080.25
WBGene00009308	-6.32575	1.68e-13	1.54e-11	12.8068	846.1	1.66121	2.27054	3.00798	15.8097	2.90116	4.06612
WBGene00020662	-0.146094	1.92e-13	1.75e-11	16360.7	18168.9	279.235	1788.54	4827.8	5775.82	268.841	433.596
WBGene00020393	0.0830219	2.17e-13	1.96e-11	1434.36	1344.85	31.412	165.425	466.236	561.245	30.2204	38.2585
WBGene00001775	-0.770801	2.52e-13	2.26e-11	2439.7	2565.02	141.807	436.268	631.675	642.929	136.596	114.406
WBGene00271815	-2.82194	3.51e-13	3.14e-11	678.762	730.318	2.26529	15.5694	123.327	100.128	1.9341	17.5582
WBGene00008920	-1.1071	3.6e-13	3.19e-11	28514.4	31394.8	3988.12	5817.77	10651.2	11243.4	3913.18	3806.44
WBGene00009396	-0.307304	3.82e-13	3.37e-11	5161.15	5726.76	143.317	656.51	1922.1	2147.49	147.475	222.158
WBGene00001768	-1.62995	3.94e-13	3.46e-11	4194.24	4114.72	169.746	378.207	1567.16	1794.4	210.092	475.366
WBGene00010731	3.72877	4.69e-13	4.09e-11	96.0512	97.9694	1526.5	1329.56	1302.45	1264.78	0	0
WBGene00021920	-2.58153	5.08e-13	4.4e-11	966.915	1175.63	103.297	121.312	183.487	252.956	102.266	171.886
WBGene00001168	-1.15201	5.36e-13	4.61e-11	182081	234138	25015	35788.6	73773.6	88352.7	23974.9	28657.3
WBGene00014252	-0.811601	5.85e-13	5.01e-11	4732.12	5450.66	281.651	831.991	1296.44	1512.46	327.831	211.253
WBGene00001770	-1.14859	7e-13	5.96e-11	441.836	418.597	18.8774	56.4391	81.2154	115.938	17.8905	20.1458
WBGene00021253	-0.356307	7.15e-13	6.05e-11	5366.06	5798.01	99.3707	567.311	1819.83	2044.73	103.475	191.662
WBGene00001772	-1.26953	7.44e-13	6.26e-11	1447.17	1478.45	34.2814	140.125	297.79	392.608	29.0116	69.8633
WBGene00007880	-1.8157	8.09e-13	6.76e-11	3131.27	3562.53	455.172	613.695	821.178	880.075	425.503	530.813
WBGene00018475	-1.95398	8.13e-13	6.76e-11	1594.45	1514.07	206.594	258.193	379.005	408.418	202.839	253.024
WBGene00022169	-2.16619	9.4e-13	7.77e-11	3477.05	3428.93	476.315	554.012	761.018	948.584	502.384	642.447
WBGene00004990	-0.291304	9.83e-13	8.09e-11	17820.7	17857.2	688.195	2764.22	6364.88	6629.55	726.74	811.745
WBGene00000219	0.329032	1.04e-12	8.54e-11	85242.2	101434	4752.28	15884.1	57136.5	65360.1	4919.15	5860.57
WBGene00000371	-1.73951	1.06e-12	8.6e-11	9874.06	10447.1	910.949	1682.47	2445.49	2982.77	967.294	1345.7
WBGene00010049	-0.744392	1.11e-12	8.96e-11	13703.3	13795.9	534.76	2037	3805.09	4569.01	587.001	724.693
WBGene00019779	-0.625295	1.42e-12	1.13e-10	6672.36	7303.18	641.53	1070.72	1807.79	1775.96	513.263	164.123
WBGene00011252	-1.72063	1.4e-12	1.13e-10	236.926	222.658	8.30606	14.9207	42.1117	39.5243	2.41763	10.9046
WBGene00044296	-1.67955	1.46e-12	1.16e-10	659.552	739.224	20.3876	77.8471	177.471	129.113	32.8798	35.671
WBGene00003767	-1.67245	2.3e-12	1.82e-10	3355.39	3473.46	349.912	595.206	800.122	595.5	405.678	209.775
WBGene00018342	-1.00434	2.88e-12	2.27e-10	723.586	774.849	60.4077	102.823	228.606	208.161	66.9684	28.4628
WBGene00018646	-1.35874	3e-12	2.35e-10	429.029	552.191	43.1915	57.7366	123.327	137.018	47.6273	21.2547
WBGene00077593	0.318904	3.97e-12	3.09e-10	563.5	454.222	76.4158	89.8485	535.42	606.04	54.1549	94.8145
WBGene00003097	-0.503739	4.49e-12	3.46e-10	3688.37	4221.59	337.83	777.822	1416.76	1515.1	351.524	234.726
WBGene00009130	-2.47291	4.48e-12	3.46e-10	236.926	213.752	4.53058	19.7861	15.0399	26.3496	3.86821	8.31706
WBGene00009161	-1.32351	4.93e-12	3.78e-10	6121.66	7035.99	721.721	1149.22	2144.69	2653.4	741.004	966.443
WBGene00007657	-1.93496	5.36e-12	4.09e-10	153.682	204.845	4.98364	10.3796	93.2473	42.1593	8.21995	13.4921
WBGene00011571	-1.6221	5.44e-12	4.13e-10	6544.29	6911.3	737.73	824.855	1320.5	1499.29	764.455	243.782
WBGene00002162	-1.32993	8.44e-12	6.37e-10	9592.31	10108.7	1347.7	2085	2827.5	3372.74	1418.91	1296.91
WBGene00255426	-4.33126	8.71e-12	6.54e-10	108.858	133.595	0.302039	3.24363	9.02393	7.90487	0.967052	3.51165
WBGene00000715	-1.14673	9.46e-12	7.07e-10	256.137	302.815	9.66524	30.1657	87.2313	89.5885	11.1211	16.4493
WBGene00196396	-1.49642	1.3e-11	9.7e-10	51.2273	26.7189	1198.04	148.558	27.0718	18.4447	1206.64	959.05
WBGene00018760	-0.735054	1.45e-11	1.07e-09	826.04	721.411	33.5263	129.745	171.455	205.526	28.0445	37.8888
WBGene00000802	-1.94468	1.52e-11	1.12e-09	66076.8	70502.4	13440.7	10912.9	19169.8	19467	12130.2	14391.1
WBGene00000898	3.91468	1.55e-11	1.13e-09	108.858	89.0631	1867.66	2094.09	1212.21	1146.21	0	0
WBGene00019738	-0.951466	1.59e-11	1.14e-09	1946.64	1825.79	182.129	268.897	511.356	490.102	175.762	55.8167
WBGene00000754	-1.34779	1.59e-11	1.14e-09	147.279	151.407	11.9305	13.2989	54.1436	60.604	11.1211	13.4921
WBGene00014505	-1.92561	1.58e-11	1.14e-09	32318	32499.1	6130.18	4464.21	7808.71	8149.92	6125.07	3784.82
WBGene00018934	-2.02673	1.56e-11	1.14e-09	2093.92	1950.48	245.104	306.847	574.524	503.276	222.664	376.116
WBGene00010633	-7.23438	1.65e-11	1.18e-09	0	534.379	1.05714	0	3.00798	5.26991	0.967052	1.84824
WBGene00021936	4.5107	1.99e-11	1.41e-09	32.0171	17.8126	801.158	1198.52	357.949	310.925	0	0
WBGene00011289	-1.27495	2.29e-11	1.62e-09	2087.51	2253.3	104.656	425.24	366.973	421.593	120.398	112.373
WBGene00002271	-1.15528	2.38e-11	1.68e-09	1223.05	1309.23	124.591	246.191	382.013	411.053	145.541	112.927
WBGene00011181	-2.11013	2.58e-11	1.81e-09	589.114	596.723	46.2119	92.1191	108.287	129.113	47.1438	72.0812
WBGene00220005	-0.233148	2.63e-11	1.83e-09	902.881	1380.48	156.154	190.077	613.627	281.94	94.2876	65.4276
WBGene00016907	-1.37833	3.03e-11	2.11e-09	6057.63	6412.55	407.903	1060.67	1588.21	1847.1	391.173	660.19
WBGene00000723	-2.03459	3.78e-11	2.61e-09	595.517	659.067	12.8366	76.5496	93.2473	71.1438	18.6158	29.0173
WBGene00011113	-1.20719	3.82e-11	2.63e-09	249.733	267.189	11.4775	40.5454	45.1197	42.1593	10.8793	9.24118
WBGene00010116	-0.246156	4.37e-11	2.99e-09	313.767	285.002	21.2937	47.357	120.319	150.192	22.9675	13.6769
WBGene00019537	-2.61637	5.46e-11	3.72e-09	5276.41	5931.6	895.847	719.437	1182.13	1470.3	934.898	1410.02
WBGene00011273	-1.26101	5.93e-11	4.02e-09	15381	16645.9	2197.03	3695.14	4659.36	5501.79	2256.62	2223.61
WBGene00009740	-1.84535	6.31e-11	4.26e-09	3227.32	3393.31	424.364	584.502	968.568	1111.95	475.548	663.517
WBGene00012251	-0.78588	6.52e-11	4.38e-09	621.131	667.973	11.1754	84.9831	126.335	131.748	17.8905	15.1555
WBGene00002059	-1.8848	6.58e-11	4.4e-09	2490.93	2867.83	294.337	389.884	679.803	793.121	225.565	468.897
WBGene00006843	-0.83816	6.89e-11	4.59e-09	448.239	258.283	1693.98	1348.38	237.63	266.13	1684.85	2166.13
WBGene00001394	0.373741	7.28e-11	4.82e-09	9771.61	10447.1	1260.41	3072.37	4123.94	4584.82	819.819	620.453
WBGene00206489	-0.848204	7.93e-11	5.23e-09	377.801	365.159	13.4407	54.8173	84.2233	108.033	16.4399	15.1555
WBGene00023423	-0.424072	8.37e-11	5.5e-09	397.012	311.721	46.0609	61.9533	219.582	160.732	36.0227	41.2157
WBGene00020835	3.27478	8.99e-11	5.88e-09	0	0	158.57	103.147	18.0479	13.1748	0	0
WBGene00003773	-0.98332	9.03e-11	5.88e-09	3976.52	4203.78	412.585	709.382	1179.13	1277.95	477.966	188.335
WBGene00013416	-0.701922	9.28e-11	6.01e-09	147.279	89.0631	1606.24	723.654	141.375	108.033	3100.13	858.875
WBGene00000213	0.302942	9.44e-11	6.09e-09	646.745	659.067	3.32243	37.6261	487.292	487.467	4.10997	20.3306
WBGene00015605	-1.11904	9.63e-11	6.19e-09	1363.93	1264.7	65.0893	240.029	306.814	316.195	65.0343	91.6725
WBGene00016900	-1.00834	1.03e-10	6.61e-09	499.466	614.536	7.39995	49.6275	81.2154	155.462	6.04408	18.1127
WBGene00000621	-1.55294	1.06e-10	6.78e-09	313.767	293.908	7.39995	43.4646	27.0718	44.7942	9.42876	8.13224
WBGene00000789	-0.775621	1.18e-10	7.45e-09	13344.7	14312.4	1108.78	3164.16	4325.47	4339.77	1154.18	1137.4
WBGene00016912	-1.31224	1.35e-10	8.5e-09	236.926	231.564	8.75912	35.6799	33.0877	39.5243	7.49466	9.426
WBGene00001451	-1.73395	1.38e-10	8.69e-09	1107.79	1202.35	131.236	358.745	132.351	137.018	120.156	69.8633
WBGene00003065	-1.8053	1.48e-10	9.27e-09	1588.05	1772.36	291.467	288.034	448.189	587.595	300.512	324.365
WBGene00011015	-1.38821	1.52e-10	9.45e-09	6198.5	6474.89	1162.4	1447.96	1684.47	1978.85	1165.54	809.712
WBGene00023067	-2.70801	1.79e-10	1.11e-08	2318.04	2440.33	223.056	316.903	442.173	395.243	165.608	454.851
WBGene00015046	-0.692424	1.83e-10	1.13e-08	1370.33	1487.35	33.5263	208.241	369.981	326.734	32.8798	62.1007
WBGene00007192	-1.21232	1.83e-10	1.13e-08	3707.58	4266.12	716.738	808.637	1570.16	1739.07	695.552	771.639
WBGene00011102	-0.5801	1.89e-10	1.16e-08	6172.89	5691.13	551.976	1438.23	2048.43	2123.77	546.385	499.578
WBGene00022380	-1.55868	1.9e-10	1.16e-08	2983.99	2449.24	466.499	594.557	839.225	793.121	433.723	504.568
WBGene00009712	-1.63679	2.04e-10	1.24e-08	3803.63	3972.22	733.501	920.217	1097.91	1122.49	748.74	719.703
WBGene00008477	-0.491769	2.13e-10	1.29e-08	3112.06	3063.77	323.332	728.195	1085.88	1206.81	333.633	215.135
WBGene00023069	4.05468	2.29e-10	1.38e-08	1171.82	792.662	5211.28	5759.33	1473.91	1096.14	0	0
WBGene00007153	-0.668366	2.37e-10	1.42e-08	2138.74	2440.33	246.766	611.424	652.731	629.754	217.587	164.308
WBGene00012091	-3.32976	2.57e-10	1.53e-08	236.926	115.782	300.377	250.084	48.1276	55.3341	1012.99	591.066
WBGene00012910	-2.04055	2.68e-10	1.59e-08	268.943	240.47	6.04077	28.5439	33.0877	50.0641	11.1211	11.8287
WBGene00023451	-1.22792	2.78e-10	1.65e-08	198.506	178.126	20.9917	23.0298	66.1755	76.4137	17.6487	21.2547
WBGene00008980	-1.09292	2.91e-10	1.72e-08	1543.22	1754.54	194.362	378.531	442.173	577.055	198.971	178.724
WBGene00008495	-1.07846	3.12e-10	1.83e-08	640.341	917.35	63.5791	139.8	252.67	194.987	79.0565	44.3577
WBGene00015248	-1.62702	3.25e-10	1.91e-08	3906.08	3998.93	721.873	929.3	998.648	1246.33	718.278	730.238
WBGene00001562	3.18668	3.5e-10	2.04e-08	83.2444	106.876	1669.37	1115.81	998.648	916.964	0	0
WBGene00020931	-1.07386	3.53e-10	2.04e-08	11987.2	12326.3	644.702	2543.33	2833.51	3090.8	722.63	912.289
WBGene00015810	-1.21726	3.51e-10	2.04e-08	4892.21	4836.13	768.991	1138.51	1678.45	1876.09	810.148	810.082
WBGene00016332	0.0604733	3.6e-10	2.08e-08	6019.21	5949.42	287.39	1069.42	3350.89	3796.97	266.906	509.743
WBGene00000785	-2.48334	3.71e-10	2.13e-08	3169.69	3464.56	189.529	168.344	333.885	416.323	210.817	15.71
WBGene00019478	-0.879325	3.77e-10	2.15e-08	947.705	1122.2	81.3994	200.781	348.925	405.783	79.0565	109.97
WBGene00007185	-1.67025	3.76e-10	2.15e-08	1146.21	1175.63	164.007	181.643	375.997	434.768	237.411	146.935
WBGene00022476	-1.98536	3.84e-10	2.18e-08	147.279	89.0631	4.07752	5.83853	42.1117	50.0641	3.62645	11.2742
WBGene00009454	-1.33363	3.94e-10	2.23e-08	9265.74	10269	1823.41	2345.79	3311.78	3320.04	1891.07	1676.35
WBGene00000781	0.126939	4.24e-10	2.39e-08	7901.81	8612.4	252.353	1787.24	2036.4	2244.98	278.269	205.893
WBGene00006742	2.5685	4.39e-10	2.45e-08	44.8239	53.4379	2472.79	1608.84	258.686	252.956	3167.1	435.444
WBGene00018729	-0.0938345	4.38e-10	2.45e-08	1889.01	2422.52	128.517	501.141	764.026	756.232	115.563	121.244
WBGene00013035	-0.0759159	5.08e-10	2.83e-08	1696.9	1558.6	38.3589	244.894	586.555	598.135	35.5392	72.8205
WBGene00010326	-1.03023	5.1e-10	2.83e-08	7575.24	8131.46	1062.87	1867.03	2782.38	3154.04	1042.72	1218.73
WBGene00014307	-2.20275	5.16e-10	2.85e-08	9553.89	9618.82	1753.49	1390.87	1476.92	1749.61	1779.62	656.863
WBGene00009620	-1.32869	5.19e-10	2.86e-08	883.671	623.442	58.4445	156.343	111.295	144.923	64.0672	27.5387
WBGene00009739	-1.34941	5.65e-10	3.1e-08	1799.36	2369.08	263.378	418.104	646.715	824.741	272.951	340.26
WBGene00007875	-1.44553	5.68e-10	3.11e-08	3861.26	3838.62	228.492	391.182	574.524	505.911	215.653	21.2547
WBGene00006929	-1.08412	6.87e-10	3.74e-08	377.801	267.189	30.959	6.16289	255.678	176.542	26.8357	26.4298
WBGene00016204	-1.77488	7.03e-10	3.81e-08	179.296	258.283	14.4979	32.1119	24.0638	36.8894	15.7146	6.65365
WBGene00008865	-2.33784	7.11e-10	3.84e-08	1287.09	1514.07	237.1	222.513	327.869	424.228	338.952	285.922
WBGene00006926	-0.897774	7.16e-10	3.85e-08	589.114	739.224	78.5301	17.5156	457.212	276.67	50.2867	49.1631
WBGene00007621	3.77978	7.23e-10	3.88e-08	70.4375	62.3442	822.3	1293.88	944.505	766.772	0	0
WBGene00022848	-0.61761	7.74e-10	4.14e-08	2164.35	2164.23	360.03	468.056	893.369	943.314	349.348	189.814
WBGene00006436	-1.54443	8.2e-10	4.37e-08	4655.28	3624.87	12341.6	13618.1	1937.14	1357	19949.3	10161
WBGene00000783	-0.872535	8.28e-10	4.4e-08	377.801	445.316	38.3589	79.4689	144.383	163.367	43.0338	37.5192
WBGene00008741	-2.07034	8.59e-10	4.54e-08	7395.94	8202.71	789.982	485.571	1377.65	1457.13	833.841	140.096
WBGene00015328	0.20829	9.51e-10	5.01e-08	76.841	151.407	1108.33	756.414	129.343	142.288	1342.99	612.136
WBGene00011446	-1.24307	9.99e-10	5.25e-08	787.62	979.694	69.7709	191.374	216.574	234.511	85.5841	72.0812
WBGene00000696	-0.932535	1.03e-09	5.4e-08	147.279	142.501	14.4979	6.48726	87.2313	44.7942	11.8464	6.65365
WBGene00008493	-1.52566	1.04e-09	5.41e-08	70.4375	62.3442	2.41631	2.91927	12.0319	13.1748	2.41763	0.554471
WBGene00002016	2.40527	1.09e-09	5.65e-08	140.875	97.9694	861.716	1116.46	228.606	202.892	341.128	325.474
WBGene00000391	-1.88951	1.12e-09	5.81e-08	723.586	837.193	106.469	168.993	186.495	194.987	128.376	121.059
WBGene00019261	-0.553192	1.17e-09	6.06e-08	3355.39	3491.27	460.307	641.265	1645.36	1710.09	551.22	241.01
WBGene00044696	0.181237	1.2e-09	6.19e-08	922.092	952.975	25.5223	137.205	613.627	513.816	25.8687	60.0677
WBGene00006830	2.81749	1.25e-09	6.39e-08	6.40341	35.6253	993.556	646.131	147.391	121.208	1314.22	286.107
WBGene00013671	-1.73699	1.29e-09	6.58e-08	454.642	427.503	63.2771	76.2253	81.2154	142.288	56.8143	61.1766
WBGene00015756	-0.733621	1.31e-09	6.68e-08	467.449	436.409	15.1019	71.3598	87.2313	131.748	11.1211	23.4726
WBGene00017066	2.62819	1.39e-09	7.05e-08	76.841	97.9694	1164.96	849.182	610.619	592.865	1377.57	885.675
WBGene00003519	4.4478	1.41e-09	7.11e-08	12.8068	0	418.475	711.977	48.1276	81.6836	0	0
WBGene00019680	-1.96592	1.44e-09	7.25e-08	2145.14	2155.33	339.492	455.081	589.563	553.341	335.084	489.413
WBGene00011859	-1.16244	1.51e-09	7.57e-08	1024.55	1015.32	99.9748	208.565	382.013	334.639	99.6064	142.499
WBGene00001786	-0.393064	1.73e-09	8.64e-08	838.847	917.35	43.0405	207.592	180.479	223.971	46.1768	29.5718
WBGene00003559	3.4578	1.81e-09	9.01e-08	128.068	80.1568	1453.86	1240.36	1152.06	1104.05	0	0
WBGene00000693	-1.07408	1.82e-09	9.02e-08	115.261	178.126	14.1958	8.43343	87.2313	50.0641	14.7475	7.94741
WBGene00011304	4.2026	1.86e-09	9.19e-08	288.154	400.784	5190.54	6662.74	2959.85	3082.9	0	0
WBGene00006930	-0.519677	1.93e-09	9.53e-08	633.938	748.13	93.783	19.7861	565.5	345.179	54.3967	53.414
WBGene00021930	-1.45766	2e-09	9.83e-08	1696.9	1576.42	250.39	289.007	538.428	703.533	216.861	345.066
WBGene00000720	-1.06276	2.09e-09	1.02e-07	10258.3	11649.5	861.867	2169.99	2093.55	2616.51	1055.3	306.438
WBGene00003090	-1.40437	2.1e-09	1.02e-07	3393.81	3446.74	635.338	588.719	661.755	816.836	521.241	179.464
WBGene00013732	3.06968	2.3e-09	1.12e-07	108.858	169.22	1256.18	1769.08	911.417	956.489	0	0
WBGene00009294	-1.75184	2.29e-09	1.12e-07	1389.54	1594.23	180.317	299.387	418.109	476.927	197.279	287.216
WBGene00015227	-1.4596	2.33e-09	1.13e-07	1094.98	855.006	52.4037	131.367	448.189	429.498	73.7377	152.849
WBGene00001774	-2.52767	2.49e-09	1.2e-07	518.676	712.505	61.9179	62.2777	78.2074	97.4933	83.4083	19.2217
WBGene00015574	0.173521	2.53e-09	1.21e-07	339.381	382.971	69.6199	86.2805	336.893	308.29	70.3531	53.2292
WBGene00013200	-1.30262	2.67e-09	1.27e-07	3220.92	3517.99	221.696	610.127	914.425	977.568	170.201	405.503
WBGene00020943	-1.46441	2.66e-09	1.27e-07	115.261	71.2505	2.56733	8.10907	24.0638	26.3496	3.38468	4.25094
WBGene00012602	-1.72309	2.69e-09	1.28e-07	1127	1086.57	127.309	194.618	357.949	387.338	132.244	225.115
WBGene00000728	-1.74122	2.69e-09	1.28e-07	441.836	427.503	61.1628	69.738	99.2632	86.9535	65.276	28.4628
WBGene00000263	-1.2673	2.79e-09	1.32e-07	5090.71	5281.44	942.512	1284.15	1714.55	2076.34	974.789	984.186
WBGene00045245	0.0030485	3.09e-09	1.45e-07	236.926	169.22	15.1019	36.653	126.335	160.732	14.7475	21.2547
WBGene00011156	-1.06723	3.07e-09	1.45e-07	966.915	1024.23	117.795	176.778	448.189	281.94	75.4301	150.446
WBGene00010809	-1.3329	3.21e-09	1.5e-07	3201.71	3179.55	434.332	770.686	1049.78	1072.43	440.009	569.072
WBGene00005001	-1.21103	3.63e-09	1.69e-07	403.415	347.346	26.1263	67.4675	96.2553	126.478	37.9568	26.0601
WBGene00010931	-1.93458	3.64e-09	1.69e-07	390.608	427.503	49.0813	67.1431	45.1197	92.2234	52.4626	22.5485
WBGene00050906	-2.58444	3.85e-09	1.78e-07	198.506	240.47	1.81223	10.704	42.1117	28.9845	1.20882	10.5349
WBGene00000212	0.790544	3.92e-09	1.81e-07	416.222	783.756	34.1304	134.935	523.388	471.657	35.5392	45.4666
WBGene00003616	2.6302	4.05e-09	1.86e-07	70.4375	115.782	876.516	1516.4	183.487	163.367	520.274	209.405
WBGene00017926	-1.50167	4.08e-09	1.87e-07	4066.17	3909.87	727.611	1007.47	1067.83	1399.16	758.894	760.734
WBGene00000961	2.04234	4.11e-09	1.88e-07	64.0341	35.6253	1319.91	421.996	348.925	260.861	1597.33	936.316
WBGene00002054	-0.583787	4.18e-09	1.91e-07	27336.2	30860.4	4596.58	6147.65	12272.5	12913.9	4855.57	2113.83
WBGene00003060	2.22465	4.24e-09	1.93e-07	128.068	115.782	1403.12	998.389	724.922	611.31	1737.79	1069.2
WBGene00000879	-1.86086	4.31e-09	1.96e-07	3752.4	4043.47	786.66	826.801	1146.04	1299.03	828.522	1009.88
WBGene00000757	-1.90425	4.63e-09	2.09e-07	128.068	62.3442	6.79587	4.54108	33.0877	28.9845	8.46171	5.35988
WBGene00021423	1.99486	4.86e-09	2.19e-07	57.6307	44.5316	477.976	575.095	267.71	245.051	536.472	772.932
WBGene00018361	-1.61842	4.91e-09	2.2e-07	1882.6	2440.33	411.226	485.896	610.619	743.057	450.646	412.711
WBGene00008498	-2.30117	4.91e-09	2.2e-07	275.347	356.253	30.8079	35.0312	60.1595	65.8739	47.8691	17.1886
WBGene00013654	0.0165014	5.01e-09	2.23e-07	64.0341	124.688	4.37956	12.6502	36.0957	23.7146	2.90116	2.40271
WBGene00021286	-1.07057	5.01e-09	2.23e-07	2228.39	2199.86	453.964	489.788	896.377	1017.09	482.317	374.268
WBGene00004363	-0.792258	5.19e-09	2.3e-07	275.347	195.939	1012.58	778.147	171.455	152.827	1266.36	853.146
WBGene00021068	3.98595	5.32e-09	2.35e-07	70.4375	115.782	2399.4	2114.85	1137.02	1156.75	0	0
WBGene00002783	2.89802	5.51e-09	2.43e-07	121.665	160.314	1633.12	1337.02	1034.74	945.949	1759.31	1061.07
WBGene00001167	-0.539181	5.52e-09	2.43e-07	86458.9	93249.1	15400	25374.6	40806.2	45985.2	15529.2	13086.8
WBGene00017726	-0.678179	5.65e-09	2.48e-07	217.716	178.126	22.6529	31.7876	66.1755	71.1438	20.5499	9.61083
WBGene00016048	1.20427	5.71e-09	2.5e-07	1684.1	2894.55	189.831	569.257	676.795	882.71	191.235	106.828
WBGene00006739	3.54542	5.85e-09	2.55e-07	102.455	178.126	1046.41	886.159	1615.28	1615.23	0	0
WBGene00012589	-1.02195	5.93e-09	2.58e-07	256.137	454.222	34.2814	61.9533	93.2473	110.668	37.715	18.6672
WBGene00009649	-1.8274	6.07e-09	2.63e-07	217.716	169.22	10.2693	24.0029	57.1516	34.2544	9.67052	18.4824
WBGene00011561	-1.16681	6.13e-09	2.65e-07	11154.7	11168.5	2121.67	2267.62	2974.89	2930.07	1896.63	710.277
WBGene00006738	-1.04154	6.34e-09	2.73e-07	717.182	846.1	85.93	154.072	318.846	274.035	66.0013	121.059
WBGene00000881	-2.22684	6.45e-09	2.77e-07	14497.3	15345.6	2351.82	2069.76	4235.23	4969.53	2143.71	4240.59
WBGene00008777	-0.405076	6.52e-09	2.79e-07	1985.06	2012.83	342.361	581.907	902.393	877.44	311.633	233.063
WBGene00008229	-0.415391	6.6e-09	2.82e-07	3080.04	2689.71	311.402	770.686	1257.33	1359.64	328.073	326.029
WBGene00020181	-1.59379	6.63e-09	2.82e-07	3989.33	4738.16	779.26	1000.01	1446.84	1507.19	789.84	1028.17
WBGene00012362	3.55919	6.69e-09	2.83e-07	64.0341	80.1568	955.046	1096.35	610.619	582.325	0	0
WBGene00003153	3.03608	6.69e-09	2.83e-07	204.909	338.44	5030.76	3814.83	1967.22	2102.69	0	0
WBGene00016987	8.10795	6.73e-09	2.84e-07	0	0	400.805	950.059	138.367	213.431	0	0
WBGene00003623	3.57334	6.77e-09	2.85e-07	6.40341	17.8126	607.4	231.595	162.431	197.622	0	0
WBGene00004986	-0.118826	6.8e-09	2.85e-07	5750.27	6234.42	47.118	684.406	1798.77	1752.25	55.122	180.018
WBGene00010006	2.80286	7.02e-09	2.94e-07	70.4375	80.1568	780.468	670.134	550.46	569.15	697.728	856.473
WBGene00019068	0.581461	7.17e-09	2.99e-07	326.574	285.002	36.2446	84.6587	255.678	279.305	37.2315	33.0834
WBGene00012594	-1.85202	7.35e-09	3.06e-07	128.068	231.564	16.3101	18.4887	36.0957	68.5088	20.0663	17.0038
WBGene00016530	-1.0385	7.48e-09	3.11e-07	441.836	480.941	23.106	99.255	66.1755	118.573	25.8687	24.3967
WBGene00012351	-1.53091	7.71e-09	3.19e-07	11596.6	11480.2	1235.64	2465.81	3230.57	3683.67	1108	2096.27
WBGene00017102	-4.19505	8.1e-09	3.34e-07	134.472	124.688	8.00403	11.0283	6.01595	10.5398	16.9234	5.54471
WBGene00001597	4.08937	8.37e-09	3.45e-07	19.2102	35.6253	269.57	140.449	715.898	729.883	0	0
WBGene00001187	2.70544	9.02e-09	3.7e-07	51.2273	35.6253	2154.29	906.594	363.965	316.195	3133.98	498.469
WBGene00012354	-1.23456	9.35e-09	3.81e-07	8727.85	9102.25	1417.01	2188.15	3095.21	3765.35	1424.47	1839.55
WBGene00021325	-1.7836	9.32e-09	3.81e-07	3585.91	3963.31	557.563	684.73	742.97	727.248	643.332	189.814
WBGene00019914	-0.990159	1.03e-08	4.21e-07	4399.15	4497.69	63.4281	616.289	932.473	1069.79	83.65	219.94
WBGene00000698	-3.49573	1.08e-08	4.38e-07	108.858	1113.29	33.5263	14.5963	90.2393	39.5243	41.5833	16.4493
WBGene00017166	-0.387433	1.1e-08	4.44e-07	26932.8	27930.2	3892.83	7914.45	12795.9	14768.9	4109.97	3649.71
WBGene00018045	-1.73699	1.11e-08	4.47e-07	307.364	178.126	27.7876	35.3556	60.1595	84.3186	30.7039	31.42
WBGene00004810	-1.01796	1.12e-08	4.51e-07	268.943	187.033	7.55097	28.8683	120.319	55.3341	14.0223	13.8618
WBGene00013463	-1.68728	1.12e-08	4.51e-07	5378.87	6109.73	1316.74	1415.52	1750.64	1804.94	1461.94	1261.79
WBGene00018732	-1.28686	1.13e-08	4.54e-07	211.313	231.564	27.9386	40.221	54.1436	60.604	27.0775	16.0797
WBGene00007016	3.15146	1.15e-08	4.6e-07	128.068	231.564	2296.85	2257.57	1513.01	1591.51	0	0
WBGene00045390	-1.10382	1.16e-08	4.62e-07	224.119	258.283	8.45708	40.8697	51.1356	50.0641	8.70347	13.3073
WBGene00022562	-0.866374	1.21e-08	4.79e-07	3336.18	2778.77	304.757	783.661	1152.06	1059.25	386.337	330.649
WBGene00014057	-0.0147926	1.26e-08	5e-07	339.381	276.096	11.7795	57.4122	123.327	121.208	9.91229	17.5582
WBGene00013094	-1.44355	1.27e-08	5e-07	3361.79	3063.77	503.499	707.111	1115.96	1370.18	535.747	737.816
WBGene00022354	-1.60907	1.29e-08	5.07e-07	1421.56	1478.45	199.799	357.448	342.909	445.307	196.312	265.592
WBGene00008607	-1.75941	1.38e-08	5.41e-07	6915.69	7686.15	1010.62	696.083	1591.22	1675.83	1064.97	228.257
WBGene00003055	0.218236	1.4e-08	5.46e-07	397.012	418.597	42.4364	89.5242	394.045	395.243	34.3304	75.0384
WBGene00010041	-0.75428	1.4e-08	5.48e-07	1728.92	1157.82	142.109	328.58	523.388	482.197	182.773	93.3359
WBGene00012693	-1.54698	1.42e-08	5.51e-07	864.461	765.943	89.2524	186.509	219.582	250.321	104.925	126.789
WBGene00003793	3.24318	1.45e-08	5.62e-07	96.0512	89.0631	917.594	555.958	1076.86	1017.09	0	0
WBGene00012889	-1.48922	1.48e-08	5.73e-07	236.926	178.126	25.2202	35.3556	63.1675	60.604	24.1763	26.0601
WBGene00000727	-1.78779	1.48e-08	5.73e-07	422.625	293.908	50.5915	41.1941	75.1994	139.653	58.0231	37.1495
WBGene00018345	-2.32775	1.52e-08	5.86e-07	275.347	213.752	14.7999	31.7876	63.1675	36.8894	15.4728	31.6048
WBGene00017199	3.58745	1.56e-08	5.98e-07	32.02	44.53	3001.21	3013.24	283.01	213.17	0	0
WBGene00014115	3.95988	1.6e-08	6.15e-07	44.8239	53.4379	1176.89	583.204	932.473	827.376	0	0
WBGene00007332	3.74332	1.69e-08	6.47e-07	25.6137	44.5316	245.557	192.347	761.018	808.931	0	0
WBGene00006852	0.0717695	1.75e-08	6.65e-07	211.313	160.314	918.349	768.416	258.686	210.796	1082.62	930.032
WBGene00021121	-1.25224	1.74e-08	6.65e-07	518.676	596.723	10.5714	87.2536	117.311	97.4933	15.9564	28.6477
WBGene00012588	-2.92561	1.82e-08	6.9e-07	70.4375	17.8126	0.906116	0	9.02393	5.26991	0.725289	0.554471
WBGene00023432	-0.190516	1.83e-08	6.94e-07	531.483	543.285	55.1221	141.098	243.646	258.226	57.7814	46.5755
WBGene00015933	0.51272	1.84e-08	6.96e-07	1062.97	801.568	61.0118	305.874	327.869	274.035	36.748	46.0211
WBGene00011936	-1.67101	1.87e-08	7.05e-07	998.933	1273.6	208.558	218.621	394.045	463.752	249.258	265.037
WBGene00009142	5.81225	1.91e-08	7.17e-07	51.2273	26.7189	1047.62	6034.12	288.766	411.053	0	0
WBGene00010242	-2.46515	1.94e-08	7.28e-07	480.256	356.253	47.5711	87.9023	69.1835	79.0487	56.089	75.7777
WBGene00014136	-1.1203	1.95e-08	7.3e-07	224.119	160.314	18.4244	45.7352	33.0877	39.5243	13.5387	12.568
WBGene00010062	-3.77477	2.05e-08	7.63e-07	115.261	133.595	0.604077	5.51417	3.00798	15.8097	5.31879	0.924118
WBGene00015342	-1.06256	2.05e-08	7.64e-07	44.8239	80.1568	1.20815	4.21672	24.0638	10.5398	1.9341	1.10894
WBGene00013406	-2.33282	2.11e-08	7.84e-07	826.04	783.756	158.117	186.833	195.518	163.367	178.421	208.296
WBGene00009406	-1.13384	2.13e-08	7.88e-07	326.574	231.564	14.0448	55.1417	42.1117	73.7787	16.9234	14.4162
WBGene00007134	-2.33545	2.15e-08	7.92e-07	121.665	106.876	4.53058	10.704	27.0718	26.3496	6.04408	11.4591
WBGene00001994	2.30238	2.23e-08	8.22e-07	153.682	124.688	1443.9	995.794	824.186	835.281	1818.54	1113.93
WBGene00195017	-4.70748	2.28e-08	8.38e-07	697.972	1077.66	238.006	73.9547	69.1835	42.1593	212.752	298.12
WBGene00004984	3.43869	2.32e-08	8.5e-07	96.0512	115.782	789.982	410.643	1840.88	1878.72	0	0
WBGene00020556	2.4863	2.42e-08	8.8e-07	76.841	53.4379	657.085	957.844	243.646	192.352	607.067	343.402
WBGene00000556	-1.87917	2.41e-08	8.8e-07	64.0341	53.4379	3.32243	3.56799	15.0399	7.90487	2.65939	2.21788
WBGene00011330	-1.04932	2.47e-08	8.99e-07	2798.29	3304.24	550.768	640.617	1218.23	1201.54	647.925	330.095
WBGene00003844	-0.459284	2.5e-08	9.06e-07	6243.33	7196.3	1840.62	1758.7	3549.41	3965.61	1425.68	1342
WBGene00044442	-0.526873	2.51e-08	9.07e-07	256.137	258.283	22.1998	51.2493	132.351	118.573	20.5499	30.6807
WBGene00020208	3.56328	2.52e-08	9.08e-07	57.6307	89.0631	482.356	659.105	815.162	803.661	0	0
WBGene00004147	3.2191	2.53e-08	9.1e-07	172.892	89.0631	1166.78	936.76	1326.52	1198.9	0	0
WBGene00020114	3.05385	2.63e-08	9.44e-07	83.2444	62.3442	1251.8	1755.78	406.077	469.022	0	0
WBGene00003093	-1.96724	2.7e-08	9.67e-07	1267.88	1237.98	121.873	146.288	162.431	202.892	135.871	17.1886
WBGene00005003	0.436085	2.76e-08	9.86e-07	1889.01	1932.67	62.069	372.044	1353.59	1507.19	76.6389	163.199
WBGene00000912	3.49861	2.77e-08	9.87e-07	64.0341	124.688	1157.41	1092.13	974.584	916.964	0	0
WBGene00004278	-2.34873	2.8e-08	9.95e-07	2311.63	2155.33	579.31	478.76	379.005	508.546	650.343	421.213
WBGene00004314	2.62351	2.81e-08	9.97e-07	44.8239	44.5316	634.885	452.486	379.005	284.575	815.709	493.849
WBGene00004766	-1.48338	3e-08	1.06e-06	2913.55	2627.36	671.734	585.151	977.592	1046.08	591.353	691.98
WBGene00011299	3.95222	3.15e-08	1.1e-06	102.455	26.7189	926.353	1128.46	538.428	474.292	0	0
WBGene00017592	-0.474303	3.15e-08	1.1e-06	345.784	311.721	17.5182	71.3598	111.295	105.398	17.6487	22.7333
WBGene00003063	-0.869892	3.14e-08	1.1e-06	10040.6	11720.7	1836.4	2920.24	4545.05	4874.67	1547.53	2215.3
WBGene00019937	-2.32375	3.13e-08	1.1e-06	1018.14	872.819	116.436	222.513	192.511	184.447	130.069	207.372
WBGene00304812	-1.39762	3.21e-08	1.12e-06	2177.16	2903.46	420.438	537.794	959.545	403.148	286.973	389.793
WBGene00000883	-1.68722	3.34e-08	1.16e-06	4501.6	4515.5	889.051	866.049	1669.43	1694.28	820.302	1288.04
WBGene00007804	-2.76139	3.31e-08	1.16e-06	89.6478	115.782	11.7795	5.51417	9.02393	7.90487	7.49466	2.40271
WBGene00001178	2.68514	3.38e-08	1.17e-06	76.841	71.2505	2254.42	1896.23	294.782	266.13	2163.3	276.681
WBGene00011321	-0.131505	3.38e-08	1.17e-06	288.154	400.784	2.86937	42.4915	96.2553	108.033	4.5935	9.98047
WBGene00010621	3.76147	3.52e-08	1.22e-06	25.6137	8.90631	220.79	126.177	457.212	418.958	0	0
WBGene00012947	-0.902782	3.62e-08	1.25e-06	1062.97	1024.23	53.4609	224.783	291.774	350.449	62.1331	97.5869
WBGene00007979	2.95444	3.72e-08	1.28e-06	102.455	80.1568	540.951	407.075	1043.77	1032.9	0	0
WBGene00010491	-2.36712	3.74e-08	1.28e-06	1773.75	1460.64	372.414	326.309	366.973	440.037	415.349	483.868
WBGene00019368	-0.688877	3.76e-08	1.29e-06	262.54	365.159	6.04077	37.3017	123.327	144.923	7.73642	21.8092
WBGene00020566	-0.828394	3.77e-08	1.29e-06	441.836	534.379	71.8852	130.718	126.335	129.113	63.5837	30.6807
WBGene00022642	5.19256	3.83e-08	1.31e-06	1735.33	1754.54	8032.32	8271.82	794.106	930.139	0	0
WBGene00013236	-0.986484	3.86e-08	1.31e-06	3848.45	3874.25	403.222	900.107	1425.78	1641.58	368.205	657.048
WBGene00001196	2.59523	3.93e-08	1.33e-06	358.591	258.283	4220.08	2280.92	2289.07	2179.11	5266.57	2495.3
WBGene00021597	2.42224	3.96e-08	1.34e-06	211.313	222.658	2292.17	2403.2	977.592	974.933	2802.28	1142.76
WBGene00000245	4.00459	4.1e-08	1.38e-06	12.8068	53.4379	197.08	1634.46	54.1436	63.2389	0	0
WBGene00016788	-0.25454	4.17e-08	1.4e-06	838.847	748.13	192.55	195.591	658.747	650.834	178.179	203.491
WBGene00044007	-1.73171	4.18e-08	1.4e-06	429.029	356.253	49.9874	72.3329	108.287	42.1593	51.9791	25.3208
WBGene00014119	3.25219	4.33e-08	1.45e-06	51.2273	35.6253	464.082	301.982	550.46	555.976	0	0
WBGene00001596	3.73351	4.36e-08	1.46e-06	70.4375	44.5316	1043.09	889.727	712.89	658.739	0	0
WBGene00019719	3.74091	4.57e-08	1.52e-06	339.381	382.971	2768.79	9274.83	1768.69	2052.63	0	0
WBGene00003916	2.26913	4.57e-08	1.52e-06	179.296	178.126	2576.99	1484.28	1143.03	1159.38	3992.72	1434.6
WBGene00022766	2.74049	4.6e-08	1.53e-06	70.4375	53.4379	551.372	1190.41	171.455	150.192	459.833	210.144
WBGene00016659	-0.946976	4.81e-08	1.59e-06	4623.26	4533.31	756.758	1408.71	1269.37	1217.35	766.389	367.244
WBGene00000732	2.04332	4.86e-08	1.61e-06	224.119	160.314	63.1261	122.609	499.324	532.261	76.6389	43.4335
WBGene00004732	2.64287	5.03e-08	1.66e-06	147.279	169.22	3503.2	1621.49	1149.05	1093.51	4492.2	1335.54
WBGene00021133	-2.4583	5.09e-08	1.67e-06	787.62	694.692	107.224	170.615	144.383	155.462	120.64	187.596
WBGene00004078	3.01114	5.26e-08	1.72e-06	166.489	231.564	884.52	531.955	2671.08	2835.21	0	0
WBGene00021340	-1.02804	5.31e-08	1.73e-06	441.836	382.971	28.6937	81.4151	156.415	147.557	31.1874	51.0113
WBGene00002078	3.29611	5.41e-08	1.76e-06	416.222	534.379	2468.26	3443.76	3287.72	3356.93	0	0
WBGene00010059	0.622242	5.46e-08	1.78e-06	76.841	106.876	884.52	657.159	156.415	134.383	1186.09	413.45
WBGene00018564	4.2122	5.6e-08	1.82e-06	102.455	80.1568	627.636	1203.06	923.449	982.838	0	0
WBGene00012117	3.82164	5.67e-08	1.84e-06	192.102	267.189	1492.22	2899.48	1919.09	1981.49	0	0
WBGene00013024	3.41004	6.09e-08	1.97e-06	64.0341	53.4379	297.055	282.52	622.651	642.929	0	0
WBGene00010877	-1.21281	6.23e-08	2.01e-06	326.574	276.096	765.668	694.785	117.311	121.208	651.31	684.771
WBGene00001909	-1.56356	6.33e-08	2.04e-06	2855.92	3010.33	573.118	694.137	770.042	877.44	696.278	355.97
WBGene00004245	2.98515	6.43e-08	2.06e-06	102.455	53.4379	1138.99	726.248	580.539	595.5	0	0
WBGene00000616	0.2256	6.41e-08	2.06e-06	6998.93	7801.93	804.329	2299.41	4560.09	5501.79	947.711	856.657
WBGene00016739	3.87388	6.56e-08	2.09e-06	83.2444	106.876	1560.33	1780.1	800.122	916.964	0	0
WBGene00003766	-1.08813	6.55e-08	2.09e-06	621.131	507.66	28.2406	99.9038	252.67	197.622	68.419	39.7371
WBGene00020417	-1.21181	6.7e-08	2.13e-06	2407.68	1977.2	428.744	584.826	797.114	911.694	454.031	460.211
WBGene00004060	2.62061	6.79e-08	2.16e-06	51.2273	106.876	1074.2	734.358	520.38	490.102	1252.33	674.976
WBGene00003003	3.11337	6.85e-08	2.17e-06	140.875	133.595	7301.63	2968.24	1215.22	1156.75	0	0
WBGene00003476	2.214	7.05e-08	2.23e-06	531.483	587.817	3827.28	3238.76	2379.31	2205.46	3441.98	2803.4
WBGene00012375	-1.94916	7.14e-08	2.25e-06	960.512	881.725	167.934	170.615	297.79	284.575	159.08	253.763
WBGene00010177	2.30296	7.18e-08	2.26e-06	83.2444	151.407	965.618	985.414	604.603	582.325	1201.8	835.587
WBGene00000105	2.68466	7.23e-08	2.27e-06	134.472	178.126	1133.1	1033.42	1055.8	1040.81	1301.65	976.608
WBGene00008454	0.182125	7.35e-08	2.3e-06	902.881	650.161	86.9871	267.599	285.758	337.274	64.7925	60.2525
WBGene00044492	-2.53191	7.32e-08	2.3e-06	64.0341	89.0631	3.9265	7.13598	15.0399	7.90487	4.5935	4.80541
WBGene00020038	-1.61436	7.52e-08	2.35e-06	2350.05	2012.83	323.03	500.816	694.843	772.042	323.963	523.42
WBGene00016662	-0.14046	7.7e-08	2.38e-06	262.54	356.253	9.06116	66.4944	75.1994	55.3341	4.83526	12.568
WBGene00018839	-0.435323	7.62e-08	2.38e-06	179.296	204.845	20.8407	33.085	66.1755	81.6836	20.7916	7.39294
WBGene00010575	-1.76567	7.64e-08	2.38e-06	320.171	329.534	32.7712	82.3882	51.1356	60.604	41.5833	25.6905
WBGene00219317	-3.25726	7.66e-08	2.38e-06	384.205	489.847	93.1789	53.8442	75.1994	50.0641	116.772	85.0189
WBGene00019628	2.74529	7.91e-08	2.45e-06	172.892	151.407	1014.7	678.567	1488.95	1354.37	959.316	1247.37
WBGene00003229	2.9706	8.02e-08	2.47e-06	134.472	80.1568	763.252	545.254	1112.95	1080.33	0	0
WBGene00009992	-1.95692	8.15e-08	2.51e-06	3906.08	4070.19	821.394	1030.5	1143.03	1127.76	857.292	1189.34
WBGene00007883	-2.09468	8.18e-08	2.51e-06	1485.59	1701.11	350.818	371.071	264.702	350.449	406.162	189.814
WBGene00195043	-0.904833	8.26e-08	2.53e-06	192.102	195.939	13.8938	33.085	84.2233	71.1438	12.0882	22.7333
WBGene00014173	1.45376	8.37e-08	2.56e-06	1632.87	1656.57	111.905	494.653	427.133	442.672	78.573	140.836
WBGene00018724	-0.47849	8.42e-08	2.57e-06	505.87	400.784	6.94689	61.6289	105.279	147.557	5.31879	21.0699
WBGene00008267	-2.46544	8.59e-08	2.61e-06	198.506	249.377	26.8814	20.4349	102.271	84.3186	61.4078	48.239
WBGene00007646	2.42304	8.84e-08	2.68e-06	166.489	240.47	3412.13	2069.11	956.537	948.584	3639.26	1171.97
WBGene00001188	2.04449	8.85e-08	2.68e-06	6.40341	17.8126	388.12	279.601	33.0877	34.2544	399.876	77.4411
WBGene00017124	2.04449	8.85e-08	2.68e-06	134.472	35.6253	188.774	191.698	78.2074	60.604	192.443	64.6883
WBGene00019960	2.57699	8.88e-08	2.69e-06	6.40341	26.7189	684.722	240.677	105.279	92.2234	764.697	227.518
WBGene00013109	-1.50497	8.98e-08	2.71e-06	1331.91	1487.35	158.721	266.626	457.212	498.007	118.947	289.803
WBGene00001439	3.34794	9.16e-08	2.76e-06	96.0512	124.688	944.777	1466.77	854.265	764.137	0	0
WBGene00008010	-1.5229	9.21e-08	2.77e-06	38.4205	115.782	359.426	253.003	51.1356	34.2544	309.457	692.164
WBGene00009624	-1.18032	9.27e-08	2.78e-06	480.256	596.723	85.1749	99.5794	138.367	121.208	77.8477	23.2878
WBGene00016097	-1.30262	9.56e-08	2.86e-06	525.08	454.222	29.9018	141.747	93.2473	50.0641	24.1763	37.3344
WBGene00019205	2.82126	9.77e-08	2.92e-06	89.6478	97.9694	1107.73	1375.95	511.356	513.816	1394.49	530.813
WBGene00000877	-2.17184	9.8e-08	2.92e-06	1677.69	1790.17	482.054	382.748	363.965	389.973	517.373	330.465
WBGene00006423	0.146431	9.95e-08	2.96e-06	320.171	258.283	1285.33	1043.15	391.037	392.608	1528.67	1310.4
WBGene00004052	2.78425	1.03e-07	3.05e-06	38.4205	35.6253	39.265	53.5199	231.614	274.035	36.5062	54.8926
WBGene00009094	-0.876313	1.03e-07	3.05e-06	51.2273	17.8126	338.585	131.691	45.1197	31.6195	668.233	253.024
WBGene00000215	-1.14069	1.03e-07	3.05e-06	6531.48	7490.21	1096.85	1149.87	1819.83	2284.51	1154.66	295.718
WBGene00003151	3.45139	1.05e-07	3.09e-06	147.279	213.752	1413.69	1747.99	1458.87	1441.32	0	0
WBGene00019249	2.21027	1.06e-07	3.11e-06	307.364	231.564	3339.94	2715.89	1088.89	914.329	3596.95	1249.41
WBGene00011768	3.38382	1.08e-07	3.17e-06	32.0171	17.8126	761.742	634.778	195.518	213.431	0	0
WBGene00009164	3.1989	1.08e-07	3.17e-06	76.841	80.1568	590.335	762.577	586.555	627.119	0	0
WBGene00004025	1.30587	1.08e-07	3.17e-06	179.296	133.595	5760.63	1787.89	324.861	274.035	5319.76	505.862
WBGene00017430	3.84938	1.13e-07	3.29e-06	32.0171	80.1568	4459.6	1663.98	715.898	695.628	0	0
WBGene00001622	3.12277	1.14e-07	3.3e-06	19.2102	0	392.046	424.267	63.1675	57.969	0	0
WBGene00004311	-1.20629	1.13e-07	3.3e-06	1415.15	1460.64	104.656	292.251	460.22	511.181	91.3865	217.537
WBGene00009434	-1.19069	1.17e-07	3.38e-06	339.381	365.159	49.8364	103.147	75.1994	86.9535	46.902	33.4531
WBGene00022191	-2.18767	1.17e-07	3.38e-06	518.676	382.971	78.077	99.9038	72.1914	86.9535	95.9799	46.9452
WBGene00008447	-2.48933	1.17e-07	3.38e-06	416.222	400.784	52.7058	67.4675	90.2393	102.763	54.8802	104.241
WBGene00017727	0.322481	1.2e-07	3.48e-06	1748.13	1932.67	139.693	621.804	800.122	745.692	131.761	123.832
WBGene00013289	-2.79955	1.26e-07	3.64e-06	3278.55	3197.37	4551.72	2457.7	1212.21	1093.51	9911.32	7463.36
WBGene00003048	1.97775	1.32e-07	3.8e-06	128.068	142.501	2269.37	872.212	761.018	735.152	3183.05	1237.39
WBGene00012582	-1.95978	1.33e-07	3.8e-06	121.665	133.595	8.91014	10.3796	24.0638	42.1593	15.2311	4.43577
WBGene00011759	-2.43671	1.33e-07	3.8e-06	915.688	961.882	209.917	193.645	252.67	202.892	230.642	299.229
WBGene00006749	2.42347	1.36e-07	3.9e-06	25.6137	17.8126	1066.95	466.109	105.279	139.653	1416.73	171.516
WBGene00000687	-2.05875	1.41e-07	4.02e-06	3182.5	3019.24	739.693	608.505	604.603	566.515	775.818	284.998
WBGene00000550	2.36997	1.43e-07	4.08e-06	89.6478	124.688	2919.51	1041.53	625.659	521.721	3281.45	847.416
WBGene00000831	-1.75437	1.45e-07	4.13e-06	4546.42	5174.57	955.65	916.65	1236.28	1420.24	1220.18	506.601
WBGene00009532	3.7173	1.47e-07	4.17e-06	64.0341	115.782	2584.85	1958.5	1010.68	943.314	0	0
WBGene00003740	-1.42189	1.49e-07	4.23e-06	281.75	320.627	5.88975	42.4915	78.2074	68.5088	10.1541	21.0699
WBGene00007430	-0.655338	1.5e-07	4.25e-06	358.591	347.346	62.9751	95.3627	105.279	158.097	49.8032	43.2487
WBGene00011707	-1.16267	1.51e-07	4.25e-06	403.415	427.503	35.9426	87.9023	156.415	113.303	31.671	57.8498
WBGene00007537	-2.88441	1.52e-07	4.27e-06	281.75	160.314	24.7672	44.1134	30.0798	18.4447	36.5062	18.4824
WBGene00010492	4.43447	1.53e-07	4.29e-06	12.8068	8.90631	159.778	71.0355	366.973	358.354	0	0
WBGene00007505	2.89615	1.53e-07	4.29e-06	134.472	142.501	1728.42	1000.01	1179.13	1022.36	1919.12	998.417
WBGene00003079	-1.97899	1.55e-07	4.33e-06	1216.65	1211.26	130.33	202.402	330.877	360.989	96.7052	276.681
WBGene00007932	-0.333257	1.6e-07	4.45e-06	1120.6	1059.85	214.145	400.913	469.244	397.878	155.454	152.295
WBGene00022644	-0.495149	1.6e-07	4.45e-06	3348.99	3446.74	818.525	952.654	1470.9	1588.88	725.531	398.665
WBGene00007555	-1.22969	1.6e-07	4.45e-06	3707.58	4168.15	282.255	798.257	1233.27	1525.64	256.511	630.803
WBGene00013984	-2.28295	1.59e-07	4.45e-06	672.358	543.285	77.0199	124.555	129.343	142.288	73.9795	144.532
WBGene00020375	2.83602	1.64e-07	4.54e-06	96.0512	106.876	314.271	164.776	968.568	951.219	234.027	403.1
WBGene00017488	-2.04565	1.64e-07	4.55e-06	25.6137	62.3442	0.453058	1.94618	3.00798	10.5398	0.725289	0.739294
WBGene00003030	3.61331	1.66e-07	4.59e-06	38.4205	26.7189	425.875	469.029	406.077	339.909	0	0
WBGene00008584	-0.371161	1.67e-07	4.59e-06	550.694	596.723	46.514	163.155	102.271	173.907	47.6273	17.7431
WBGene00006381	-2.08845	1.66e-07	4.59e-06	1632.87	1585.32	236.496	204.349	475.26	624.484	183.74	457.069
WBGene00014086	-1.47217	1.69e-07	4.65e-06	2683.03	2947.99	611.175	706.787	935.481	1164.65	615.045	749.09
WBGene00002269	0.00182399	1.7e-07	4.66e-06	3336.18	3402.21	403.071	1137.22	1149.05	1512.46	400.601	207.002
WBGene00019211	4.07269	1.71e-07	4.68e-06	44.8239	26.7189	568.135	995.145	309.822	289.845	0	0
WBGene00021835	-1.54007	1.76e-07	4.82e-06	870.864	1068.76	200.403	168.02	255.678	310.925	214.444	99.2503
WBGene00001230	-1.01029	1.79e-07	4.89e-06	1933.83	2057.36	492.323	524.819	812.154	932.774	407.854	488.119
WBGene00019838	-1.55106	1.81e-07	4.92e-06	781.216	685.786	124.742	170.615	246.654	234.511	111.695	171.516
WBGene00013210	-1.46408	1.81e-07	4.93e-06	1018.14	917.35	191.795	228.676	339.901	389.973	193.652	243.413
WBGene00003764	-2.63241	1.82e-07	4.95e-06	435.432	534.379	43.4936	46.3839	63.1675	52.6991	60.4408	6.284
WBGene00000558	-0.0585838	1.84e-07	4.97e-06	1178.23	961.882	252.202	379.505	324.861	484.832	160.531	88.3457
WBGene00000908	4.42243	1.85e-07	5.01e-06	6.40341	17.8126	711.754	475.84	225.598	210.796	0	0
WBGene00006977	4.15657	1.86e-07	5.02e-06	19.2102	8.90631	160.383	116.446	454.204	339.909	0	0
WBGene00017834	2.65813	1.86e-07	5.02e-06	608.324	659.067	5607.65	7081.81	2926.76	2927.44	6658.16	2632.81
WBGene00009266	-0.973608	1.9e-07	5.1e-06	3259.34	3197.37	336.018	764.199	1164.09	1288.49	252.642	567.593
WBGene00007099	-1.14853	1.96e-07	5.25e-06	1293.49	1122.2	188.17	314.632	469.244	513.816	194.378	258.568
WBGene00010244	3.36382	1.99e-07	5.32e-06	1082.18	837.193	2927.66	5233.6	7916.99	6924.66	0	0
WBGene00006747	1.27053	1.99e-07	5.32e-06	44.8239	53.4379	893.582	582.88	108.287	113.303	1175.21	213.471
WBGene00004242	5.52171	2.19e-07	5.85e-06	0	8.90631	87.2892	58.7097	267.71	339.909	0	0
WBGene00003397	3.01497	2.2e-07	5.86e-06	57.6307	62.3442	434.785	349.988	607.611	727.248	0	0
WBGene00012528	2.34367	2.25e-07	5.99e-06	153.682	195.939	1052.76	951.356	1127.99	948.584	1094.95	1265.12
WBGene00010806	2.93259	2.34e-07	6.21e-06	153.682	142.501	684.269	706.787	1019.7	1193.63	699.179	659.451
WBGene00008262	-0.925917	2.39e-07	6.33e-06	8651.01	8754.91	1543.87	2573.5	3576.48	4237.01	1607.97	1903.31
WBGene00000656	0.555635	2.47e-07	6.52e-06	3758.8	4773.78	166.272	1133.65	2526.7	2648.13	228.466	307.731
WBGene00007385	-0.932908	2.47e-07	6.52e-06	9054.43	8380.84	2049.63	2633.83	3699.81	3984.05	2142.02	1798.15
WBGene00015110	0.0191281	2.57e-07	6.76e-06	320.171	213.752	16.3101	64.5482	135.359	123.843	16.6817	21.6244
WBGene00018725	0.0156106	2.61e-07	6.86e-06	275.347	258.283	13.5917	44.7621	198.526	200.257	8.70347	34.0075
WBGene00000795	-0.135213	2.62e-07	6.87e-06	723.586	774.849	196.174	207.268	607.611	745.692	199.938	200.534
WBGene00012718	2.99436	2.67e-07	6.98e-06	32.0171	35.6253	351.724	281.547	327.869	332.004	0	0
WBGene00019660	0.529184	2.69e-07	7.04e-06	339.381	329.534	80.4933	128.123	204.542	221.336	44.7262	47.13
WBGene00004378	2.9629	2.7e-07	7.05e-06	51.2273	89.0631	907.173	651.321	541.436	540.166	0	0
WBGene00009169	-2.72412	2.72e-07	7.09e-06	51.2273	35.6253	1.66121	1.62181	6.01595	7.90487	1.20882	2.21788
WBGene00004131	3.94745	2.76e-07	7.17e-06	179.296	240.47	3493.83	2681.83	1275.38	1320.11	0	0
WBGene00045416	-1.28248	2.83e-07	7.34e-06	986.126	783.756	4.22854	77.8471	216.574	155.462	5.07703	36.5951
WBGene00012603	-1.75614	2.86e-07	7.41e-06	275.347	249.377	41.0773	56.4391	63.1675	60.604	48.1109	29.387
WBGene00008354	-3.16722	2.86e-07	7.41e-06	243.33	267.189	57.0853	29.517	39.1037	26.3496	55.122	44.7273
WBGene00020989	-0.608644	2.89e-07	7.45e-06	89.6478	80.1568	5.88975	13.9476	21.0558	31.6195	3.86821	5.35988
WBGene00012781	-3.23563	2.88e-07	7.45e-06	44.8239	97.9694	5.73874	6.48726	6.01595	5.26991	5.56055	3.69647
WBGene00006572	-2.21845	2.9e-07	7.47e-06	505.87	570.004	88.9504	124.88	117.311	134.383	93.3206	139.542
WBGene00016581	-2.1757	2.95e-07	7.57e-06	96.0512	204.845	8.45708	20.4349	39.1037	18.4447	10.1541	14.6011
WBGene00007317	1.1942	2.97e-07	7.62e-06	96.0512	44.5316	560.886	393.128	246.654	200.257	612.144	675.53
WBGene00007236	-2.68051	2.98e-07	7.64e-06	326.574	374.065	48.6282	49.9519	81.2154	76.4137	45.6932	96.4779
WBGene00004259	3.21273	3.02e-07	7.71e-06	140.875	97.9694	655.122	831.342	1197.17	1175.19	0	0
WBGene00000403	2.01468	3.03e-07	7.73e-06	313.767	382.971	3688.5	3888.46	995.64	1109.32	4422.33	1253.84
WBGene00017304	-0.679612	3.04e-07	7.73e-06	3355.39	3963.31	366.675	955.573	1476.92	1536.18	283.346	588.294
WBGene00014259	-2.11891	3.04e-07	7.73e-06	806.83	730.318	137.579	161.857	213.566	223.971	142.398	227.333
WBGene00022783	-2.55691	3.1e-07	7.86e-06	441.836	561.098	112.509	100.877	117.311	92.2234	144.816	117.917
WBGene00009541	-0.344346	3.15e-07	7.97e-06	6.40341	0	207.954	40.5454	3.00798	5.26991	301.962	54.1533
WBGene00010901	-1.51785	3.18e-07	8.05e-06	1921.02	1816.89	323.181	302.631	448.189	492.737	357.809	93.5207
WBGene00000787	-0.696998	3.2e-07	8.07e-06	1127	1433.92	184.999	374.315	547.452	555.976	163.674	226.963
WBGene00003765	-0.357636	3.24e-07	8.18e-06	2113.13	2591.74	44.2487	463.19	616.635	579.69	37.9568	127.159
WBGene00020462	2.44585	3.3e-07	8.29e-06	70.4375	44.5316	467.858	497.897	327.869	334.639	514.472	485.716
WBGene00001746	2.35972	3.37e-07	8.46e-06	140.875	115.782	1094.74	767.118	794.106	793.121	1371.04	860.169
WBGene00004987	-0.245011	3.37e-07	8.46e-06	1517.61	1558.6	5.4367	179.048	327.869	379.434	8.70347	41.4005
WBGene00012668	-0.516142	3.4e-07	8.51e-06	710.779	837.193	78.8321	245.218	246.654	281.94	71.8036	86.3126
WBGene00008277	4.84918	3.44e-07	8.59e-06	0	0	166.272	103.472	66.1755	31.6195	0	0
WBGene00006607	3.07811	3.6e-07	8.97e-06	51.2273	89.0631	576.894	807.988	415.101	384.703	0	0
WBGene00004437	-1.12833	3.61e-07	8.98e-06	6140.87	6100.82	531.588	1389.25	2066.48	2295.05	427.679	1067.91
WBGene00045208	-0.518322	3.63e-07	9.03e-06	435.432	525.472	14.3468	136.232	102.271	68.5088	19.341	18.852
WBGene00001457	-1.47649	3.67e-07	9.12e-06	1812.17	1799.08	132.595	607.532	288.766	326.734	135.629	215.135
WBGene00013161	-1.11902	3.74e-07	9.26e-06	659.552	614.536	128.668	152.126	306.814	313.56	145.783	150.816
WBGene00002123	1.5023	3.75e-07	9.28e-06	51.2273	62.3442	1388.32	646.78	186.495	147.557	1852.87	270.951
WBGene00013181	-0.331959	3.77e-07	9.32e-06	1741.73	1870.33	87.2892	530.982	493.308	545.436	85.3424	138.248
WBGene00011222	-0.631162	3.79e-07	9.33e-06	774.813	926.257	122.326	271.167	294.782	258.226	127.893	70.233
WBGene00000975	-1.09257	3.79e-07	9.33e-06	826.04	846.1	49.6854	184.238	276.734	266.13	52.4626	109.046
WBGene00001501	-0.591338	3.82e-07	9.38e-06	4046.96	3981.12	412.585	969.196	2277.04	2645.49	432.998	842.98
WBGene00006407	2.19176	3.85e-07	9.44e-06	108.858	115.782	2471.28	1371.08	514.364	495.372	3213.52	571.475
WBGene00009201	3.07109	3.89e-07	9.5e-06	32.0171	35.6253	532.041	425.564	345.917	287.21	0	0
WBGene00004047	2.71321	3.88e-07	9.5e-06	83.2444	80.1568	1236.09	598.45	670.779	645.564	1549.94	701.59
WBGene00018952	1.07628	3.94e-07	9.62e-06	89.6478	53.4379	1021.49	468.056	219.582	202.892	1581.13	475.366
WBGene00017501	-4.44365	4.07e-07	9.91e-06	32.0171	71.2505	1.35917	4.21672	3.00798	0	1.20882	2.03306
WBGene00016407	5.02075	4.1e-07	9.97e-06	32.0171	89.0631	547.596	2194.31	691.835	764.137	0	0
WBGene00004930	-0.649761	4.15e-07	1.01e-05	2394.88	2707.52	487.641	742.791	1287.41	1599.42	506.977	585.336
WBGene00015346	-0.630252	4.27e-07	1.04e-05	2657.42	2449.24	455.323	780.417	1365.62	1122.49	396.733	534.51
WBGene00044280	-0.928678	4.3e-07	1.04e-05	685.165	596.723	49.9874	130.394	282.75	308.29	48.1109	109.6
WBGene00010333	-1.80025	4.28e-07	1.04e-05	2234.79	2475.96	421.495	522.224	773.05	985.473	493.68	733.565
WBGene00001776	-2.49999	4.43e-07	1.07e-05	275.347	391.878	59.9547	79.4689	45.1197	39.5243	72.0454	28.278
WBGene00006573	-1.86275	4.61e-07	1.11e-05	890.074	1095.48	205.99	271.167	273.726	266.13	202.597	269.473
WBGene00020791	-2.1404	4.64e-07	1.12e-05	128.068	124.688	4.07752	20.1105	15.0399	21.0796	8.21995	6.83847
WBGene00011116	-0.521202	4.74e-07	1.14e-05	1972.25	2110.8	300.68	624.399	956.537	1056.62	269.324	384.988
WBGene00015092	-1.30001	4.78e-07	1.15e-05	1319.1	1425.01	315.932	347.393	577.532	461.117	261.104	356.894
WBGene00023068	-2.88058	4.8e-07	1.15e-05	83.2444	115.782	9.51422	7.78471	21.0558	15.8097	14.9893	8.87153
WBGene00016250	3.09996	4.84e-07	1.16e-05	601.921	730.318	3504.1	4126.87	1690.48	1799.67	0	0
WBGene00001650	2.52357	4.88e-07	1.16e-05	32.0171	17.8126	1311	330.201	159.423	179.177	1650.03	247.109
WBGene00013266	-2.04047	4.88e-07	1.16e-05	3041.62	2743.14	600.755	667.863	830.202	948.584	622.782	981.598
WBGene00021528	1.44048	4.92e-07	1.17e-05	25.6137	44.5316	550.163	433.349	78.2074	86.9535	714.41	159.133
WBGene00018731	-0.595729	4.98e-07	1.18e-05	11807.9	11471.3	80.3423	1326	3396.01	3549.28	86.5512	547.263
WBGene00018784	-1.13815	5.02e-07	1.19e-05	1767.34	1950.48	311.402	511.52	634.683	864.265	315.743	414.559
WBGene00000772	4.3294	5.15e-07	1.21e-05	19.2102	0	137.579	86.6049	366.973	366.259	0	0
WBGene00006807	2.57587	5.1e-07	1.21e-05	25.6137	17.8126	515.58	291.278	141.375	137.018	641.639	209.96
WBGene00008964	0.0187581	5.13e-07	1.21e-05	51.2273	62.3442	321.067	209.214	105.279	84.3186	521.241	359.297
WBGene00017952	-1.58824	5.2e-07	1.22e-05	288.154	240.47	21.7468	46.3839	75.1994	94.8584	21.0334	44.3577
WBGene00044466	-1.74902	5.21e-07	1.23e-05	224.119	222.658	29.1467	43.789	60.1595	73.7787	32.638	40.6612
WBGene00016052	0.386783	5.35e-07	1.26e-05	1005.34	1006.41	79.8892	346.095	330.877	548.071	81.4742	60.807
WBGene00022203	3.26807	5.48e-07	1.28e-05	19.2102	35.6253	142.864	88.5511	360.957	408.418	0	0
WBGene00006823	2.73003	5.58e-07	1.3e-05	108.858	115.782	1338.48	1132.68	589.563	642.929	1479.35	567.963
WBGene00010221	2.01729	5.54e-07	1.3e-05	326.574	472.035	2582.58	2024.35	1651.38	1549.35	2362.99	2221.76
WBGene00014138	-0.147868	5.6e-07	1.31e-05	115.261	187.033	21.2937	26.9221	99.2632	81.6836	22.484	9.79565
WBGene00012316	3.54204	5.81e-07	1.35e-05	44.8239	26.7189	265.794	290.305	466.236	413.688	0	0
WBGene00020862	-2.29232	5.8e-07	1.35e-05	493.063	454.222	55.4241	233.541	36.0957	47.4292	66.9684	57.8498
WBGene00003834	3.67925	5.86e-07	1.36e-05	192.102	124.688	1156.96	1735.02	1067.83	1138.3	0	0
WBGene00001500	1.73848	5.84e-07	1.36e-05	198.506	213.752	36.6977	123.258	502.332	505.911	68.419	48.6086
WBGene00015598	0.130927	5.87e-07	1.36e-05	275.347	231.564	5.88975	34.3825	162.431	163.367	3.14292	20.1458
WBGene00011498	-1.31868	5.93e-07	1.37e-05	384.205	347.346	764.46	768.74	198.526	176.542	891.381	1065.14
WBGene00006870	2.23493	6.07e-07	1.4e-05	38.4205	44.5316	602.114	382.099	195.518	252.956	803.379	335.64
WBGene00006657	1.71232	6.1e-07	1.4e-05	25.6137	17.8126	570.249	317.227	90.2393	50.0641	724.806	133.812
WBGene00017621	-0.900313	6.1e-07	1.4e-05	787.62	730.318	110.848	255.274	189.503	192.352	117.255	54.523
WBGene00003828	-1.36681	6.07e-07	1.4e-05	3669.16	3776.28	208.558	686.027	1146.04	1304.3	171.652	587.185
WBGene00012929	2.61032	6.2e-07	1.42e-05	230.523	240.47	1381.22	1195.93	1425.78	1359.64	1418.42	1079.92
WBGene00010259	2.59712	6.22e-07	1.42e-05	83.2444	53.4379	846.01	1021.42	279.742	303.02	986.152	311.613
WBGene00011733	0.406077	6.27e-07	1.43e-05	2087.51	2297.83	32.0161	323.714	1522.04	1939.33	34.3304	177.246
WBGene00002258	3.08446	6.3e-07	1.44e-05	429.55	353.56	2337.25	2440.33	502.332	508.546	0	0
WBGene00003071	2.87316	6.38e-07	1.45e-05	153.682	365.159	5450.74	2492.4	2607.92	1912.98	7359.51	2164.84
WBGene00018036	1.06721	6.36e-07	1.45e-05	403.415	409.69	69.922	171.588	409.085	463.752	73.496	50.0872
WBGene00044292	-2.70245	6.38e-07	1.45e-05	32.0171	53.4379	0.906116	0.648726	9.02393	5.26991	0	1.66341
WBGene00011312	3.43459	6.49e-07	1.47e-05	57.6307	35.6253	449.736	223.81	652.731	606.04	0	0
WBGene00020582	0.0901254	6.48e-07	1.47e-05	0	0	65.3914	49.6275	3.00798	0	76.3971	33.6379
WBGene00001491	3.71744	6.54e-07	1.48e-05	121.665	80.1568	923.785	990.28	944.505	988.108	0	0
WBGene00006805	1.83053	6.57e-07	1.48e-05	326.574	365.159	3260.81	2401.26	1221.24	1222.62	4064.04	1567.67
WBGene00007730	-1.05918	6.68e-07	1.5e-05	2715.05	3206.27	282.406	845.29	941.497	927.504	267.148	474.257
WBGene00020049	-1.36289	6.67e-07	1.5e-05	294.557	329.534	49.6854	77.8471	75.1994	71.1438	52.9461	24.0271
WBGene00016995	1.56289	6.67e-07	1.5e-05	429.029	463.128	1303.3	985.09	583.547	505.911	0	0
WBGene00044568	-1.18057	6.77e-07	1.52e-05	326.574	276.096	32.9222	84.3343	54.1436	86.9535	36.9898	25.136
WBGene00013543	2.08049	6.87e-07	1.54e-05	64.0341	44.5316	879.084	290.305	397.053	313.56	1075.36	711.016
WBGene00016393	-0.715014	6.94e-07	1.55e-05	3361.79	3152.83	673.546	981.198	1666.42	1807.58	631.243	816.735
WBGene00020894	-1.98991	6.95e-07	1.55e-05	6192.1	5691.13	1682.36	1218.96	1714.55	1941.96	1596.6	1949.7
WBGene00008366	5.1031	7.09e-07	1.58e-05	38.4205	8.90631	280.745	1022.07	427.133	337.274	0	0
WBGene00009621	-1.26913	7.12e-07	1.59e-05	3188.9	2903.46	488.246	665.268	700.859	732.518	532.362	121.799
WBGene00007120	-4.09988	7.61e-07	1.69e-05	32.0171	62.3442	0.906116	2.27054	3.00798	5.26991	1.69234	2.95718
WBGene00019962	-1.8389	7.73e-07	1.71e-05	1837.78	1701.11	417.569	430.43	460.22	432.133	514.955	249.882
WBGene00010768	-1.94078	7.69e-07	1.71e-05	217.716	142.501	23.559	31.1388	45.1197	50.0641	22.7257	32.1593
WBGene00011945	4.52645	7.94e-07	1.76e-05	12.8068	0	130.481	77.8471	249.662	281.94	0	0
WBGene00003061	-1.78929	7.99e-07	1.77e-05	1504.8	1656.57	405.789	394.425	544.444	516.451	449.438	479.063
WBGene00015913	0.142515	8.2e-07	1.81e-05	2670.22	3143.93	360.332	1174.84	1224.25	1343.83	300.753	313.461
WBGene00001595	3.26685	8.31e-07	1.83e-05	83.2444	35.6253	423.458	160.56	986.616	1067.16	0	0
WBGene00001761	-1.08697	8.31e-07	1.83e-05	1940.23	1754.54	356.859	548.173	682.811	592.865	424.778	238.607
WBGene00002192	2.63553	8.41e-07	1.85e-05	89.6478	115.782	848.427	669.485	761.018	714.073	1143.78	624.889
WBGene00009606	6.47892	8.5e-07	1.87e-05	0	0	64.0322	43.789	156.415	184.447	44.2426	104.241
WBGene00044389	-0.0401062	8.54e-07	1.87e-05	1094.98	1175.63	76.8689	387.938	433.149	347.814	69.8695	94.26
WBGene00045411	3.40751	8.66e-07	1.9e-05	179.296	133.595	4393.78	4307.5	718.906	843.186	0	0
WBGene00000749	0.895238	8.72e-07	1.9e-05	121.665	71.2505	7.24893	24.0029	141.375	123.843	6.04408	16.4493
WBGene00013029	-1.80418	8.73e-07	1.9e-05	640.341	552.191	120.362	148.883	201.534	155.462	129.343	151.186
WBGene00000548	2.45052	8.8e-07	1.92e-05	108.858	115.782	1316.44	605.585	905.401	740.422	1664.3	916.355
WBGene00007660	-1.73988	8.81e-07	1.92e-05	249.733	222.658	12.2326	36.0043	84.2233	65.8739	14.5058	36.0406
WBGene00001565	1.9245	8.93e-07	1.94e-05	102.455	115.782	1170.7	657.484	532.412	513.816	1589.11	727.835
WBGene00000208	-1.13579	9.01e-07	1.96e-05	1562.43	1478.45	374.377	331.175	794.106	790.487	347.897	459.841
WBGene00011796	1.33971	9.16e-07	1.98e-05	0	8.90631	290.41	52.8711	12.0319	13.1748	381.502	68.0151
WBGene00003794	2.86669	9.21e-07	1.99e-05	134.472	71.2505	574.327	464.812	980.6	922.234	500.45	791.969
WBGene00001484	2.09963	9.31e-07	2.01e-05	83.2444	26.7189	673.546	419.726	282.75	332.004	873.49	497.915
WBGene00022053	-1.67727	9.34e-07	2.01e-05	1274.28	1647.67	322.577	388.587	448.189	492.737	314.292	418.81
WBGene00006483	3.24597	9.46e-07	2.03e-05	57.6307	115.782	1048.83	886.159	773.05	719.343	0	0
WBGene00008041	-1.7554	9.4e-07	2.03e-05	794.023	748.13	156.909	151.153	312.83	300.385	168.751	244.522
WBGene00011980	2.38396	9.55e-07	2.05e-05	147.279	195.939	1429.1	827.774	1173.11	935.409	1496.27	1177.7
WBGene00021900	-0.861774	9.63e-07	2.07e-05	1504.8	1647.67	240.272	449.567	619.643	764.137	212.993	337.118
WBGene00011072	-0.0761943	9.73e-07	2.08e-05	1568.84	1585.32	41.0773	382.099	445.181	542.801	39.1656	100.359
WBGene00015823	-0.756331	9.69e-07	2.08e-05	2516.54	2377.99	465.291	575.42	821.178	864.265	464.427	141.02
WBGene00003678	4.15028	9.79e-07	2.09e-05	236.926	249.377	826.68	2216.05	2150.7	2168.57	0	0
WBGene00006527	3.65802	9.84e-07	2.09e-05	115.261	204.845	3435.84	2463.54	1723.57	1530.91	0	0
WBGene00018572	-0.60369	9.77e-07	2.09e-05	12.8068	44.5316	548.351	78.8202	45.1197	23.7146	935.381	253.024
WBGene00012186	1.48039	9.89e-07	2.1e-05	140.875	195.939	2308.03	573.149	779.066	840.551	3001.73	1990.73
WBGene00003150	2.2117	9.92e-07	2.11e-05	499.466	436.409	3765.82	1964.34	2995.94	2774.61	4753.55	2864.58
WBGene00012317	1.48178	1.04e-06	2.2e-05	83.2444	80.1568	606.947	360.692	360.957	318.83	704.981	734.489
WBGene00000210	-0.786736	1.04e-06	2.21e-05	3150.48	3197.37	568.437	1021.42	1242.29	1443.96	691.684	468.897
WBGene00044485	-0.72326	1.05e-06	2.22e-05	198.506	249.377	26.8814	48.0057	117.311	76.4137	34.5721	18.852
WBGene00016977	2.59028	1.06e-06	2.23e-05	537.887	480.941	2794.61	3253.36	2544.75	2403.08	2926.06	1944.9
WBGene00021160	0.234819	1.06e-06	2.23e-05	320.171	400.784	32.9222	125.204	147.391	118.573	31.4292	18.1127
WBGene00022847	-0.218218	1.06e-06	2.23e-05	749.199	819.381	158.268	268.572	397.053	434.768	151.344	112.003
WBGene00003902	-0.91282	1.06e-06	2.23e-05	32574.2	35384.8	9937.38	9760.73	15674.6	16924.3	9514.83	8275.29
WBGene00015551	-0.139034	1.08e-06	2.26e-05	5186.76	5789.1	495.343	1629.27	3089.19	3425.44	518.34	869.965
WBGene00017418	-0.0469734	1.08e-06	2.27e-05	38.4205	71.2505	625.673	426.862	30.0798	42.1593	635.837	94.8145
WBGene00007345	-1.43794	1.09e-06	2.27e-05	268.943	240.47	27.4855	66.17	66.1755	63.2389	35.0556	29.0173
WBGene00011827	1.48909	1.09e-06	2.28e-05	121.665	53.4379	796.778	517.034	321.854	305.655	1022.42	614.169
WBGene00010427	3.34197	1.1e-06	2.29e-05	96.0512	89.0631	1116.79	808.637	881.337	756.232	0	0
WBGene00003230	3.06028	1.1e-06	2.3e-05	76.841	142.501	575.082	208.241	1374.65	1575.7	0	0
WBGene00017907	-2.1374	1.11e-06	2.31e-05	179.296	169.22	4.53058	29.8414	18.0479	31.6195	8.21995	13.1225
WBGene00012604	-3.32336	1.15e-06	2.4e-05	128.068	124.688	1.81223	5.83853	33.0877	21.0796	1.20882	14.6011
WBGene00007765	-2.1389	1.17e-06	2.44e-05	89.6478	89.0631	7.39995	14.9207	18.0479	7.90487	6.5276	7.39294
WBGene00009042	1.30127	1.21e-06	2.51e-05	179.296	204.845	1874.91	4676.34	111.295	102.763	1435.59	46.9452
WBGene00009428	7.20435	1.22e-06	2.52e-05	0	0	1115.74	1124.65	114.303	79.0487	0	0
WBGene00020557	-1.35389	1.22e-06	2.52e-05	1293.49	1282.51	324.39	370.747	499.324	463.752	320.578	343.402
WBGene00044534	-1.37091	1.22e-06	2.52e-05	83.2444	142.501	7.39995	16.2181	39.1037	52.6991	10.3958	14.4162
WBGene00044322	-1.90878	1.24e-06	2.55e-05	525.08	409.69	53.0078	87.2536	114.303	147.557	41.825	105.165
WBGene00022075	-2.32177	1.24e-06	2.55e-05	794.023	970.788	201.611	220.891	174.463	237.146	200.905	292.761
WBGene00009811	3.56344	1.27e-06	2.6e-05	12.8068	17.8126	566.323	238.731	84.2233	105.398	0	0
WBGene00019564	-0.46556	1.27e-06	2.6e-05	1306.3	1042.04	266.7	387.938	607.611	645.564	232.093	249.512
WBGene00006533	-1.00245	1.27e-06	2.6e-05	729.989	890.631	149.811	206.944	225.598	289.845	161.74	65.982
WBGene00000459	2.27135	1.27e-06	2.61e-05	140.875	124.688	830.002	719.437	682.811	653.469	827.072	781.619
WBGene00011755	2.19915	1.29e-06	2.63e-05	51.2273	17.8126	540.498	472.597	162.431	181.812	818.368	237.868
WBGene00009192	6.50549	1.31e-06	2.67e-05	322.098	123.873	1639.27	1781.26	742.97	990.743	0	0
WBGene00009995	0.357992	1.35e-06	2.75e-05	2221.98	2573.92	212.786	932.868	1164.09	1090.87	220.004	200.164
WBGene00020291	-1.19954	1.37e-06	2.79e-05	44.8239	26.7189	0.453058	1.94618	9.02393	0	0.241763	0.369647
WBGene00001648	2.18214	1.39e-06	2.81e-05	358.591	293.908	3069.62	1816.76	1654.39	1575.7	3570.36	1746.95
WBGene00016943	-1.61565	1.44e-06	2.92e-05	2407.68	2208.77	5940.5	3731.79	884.345	798.391	7112.67	3689.08
WBGene00022307	1.61565	1.44e-06	2.92e-05	909.285	855.006	3291.32	3856.32	520.38	592.865	0	0
WBGene00010655	-2.4784	1.44e-06	2.93e-05	44.8239	44.5316	1.05714	3.24363	3.00798	7.90487	0.967052	1.84824
WBGene00016219	-1.29213	1.46e-06	2.95e-05	614.728	703.599	128.668	188.779	177.471	229.241	147.959	92.227
WBGene00014175	-0.0740385	1.49e-06	3e-05	640.341	534.379	24.1631	144.341	264.702	284.575	28.0445	54.523
WBGene00011153	5.83524	1.5e-06	3.01e-05	0	0	27.3345	20.1105	138.367	94.8584	0	0
WBGene00018152	2.44634	1.49e-06	3.01e-05	134.472	142.501	929.071	686.676	779.066	790.487	896.458	786.794
WBGene00016596	-0.432982	1.53e-06	3.08e-05	2849.52	3313.15	825.019	1422.01	1028.73	1133.03	611.177	453.187
WBGene00011639	3.4823	1.56e-06	3.14e-05	64.0341	124.688	752.982	1205.01	619.643	666.644	0	0
WBGene00020374	-1.03286	1.58e-06	3.18e-05	678.762	659.067	56.7833	132.989	282.75	371.529	52.4626	136.954
WBGene00018259	-0.12675	1.59e-06	3.19e-05	416.222	703.599	44.5507	160.56	189.503	252.956	28.7698	59.698
WBGene00018971	-0.603776	1.6e-06	3.2e-05	1133.4	1255.79	220.79	213.106	448.189	434.768	199.213	44.7273
WBGene00009587	2.21543	1.62e-06	3.25e-05	166.489	204.845	1913.87	1169.98	1007.67	951.219	2481.94	1034.64
WBGene00008414	-1.39024	1.73e-06	3.45e-05	1453.57	1763.45	324.39	502.762	547.452	545.436	326.38	410.308
WBGene00009435	3.42987	1.74e-06	3.46e-05	38.4205	106.876	670.073	644.509	694.843	656.104	0	0
WBGene00019007	-1.15405	1.74e-06	3.46e-05	1837.78	1790.17	402.165	582.556	697.851	674.548	468.053	360.591
WBGene00013580	1.9601	1.75e-06	3.47e-05	115.261	178.126	806.141	778.147	655.739	656.104	901.535	942.785
WBGene00194708	-0.559713	1.75e-06	3.48e-05	64.0341	71.2505	1.66121	7.78471	33.0877	13.1748	1.20882	3.32682
WBGene00011309	-2.84719	1.76e-06	3.48e-05	409.818	258.283	71.4322	59.6828	60.1595	71.1438	81.9577	102.762
WBGene00013609	-1.52613	1.78e-06	3.53e-05	108.858	204.845	18.1223	24.6516	45.1197	39.5243	23.2093	10.3501
WBGene00006923	3.05764	1.79e-06	3.54e-05	294.557	249.377	1992.4	2227.4	1768.69	1665.29	0	0
WBGene00008859	-1.8952	1.8e-06	3.55e-05	1581.64	1496.26	238.611	364.584	427.133	405.783	178.179	428.421
WBGene00013819	-2.84725	1.83e-06	3.6e-05	576.307	347.346	95.4442	60.0071	90.2393	94.8584	144.333	79.4741
WBGene00044457	-0.474888	1.84e-06	3.63e-05	243.33	160.314	26.8814	53.5199	63.1675	102.763	23.2093	22.3637
WBGene00001837	2.68325	1.86e-06	3.66e-05	44.8239	133.595	1399.19	1081.75	556.476	513.816	1847.07	530.074
WBGene00044471	-2.90879	1.86e-06	3.66e-05	25.6137	35.6253	0.151019	0.648726	6.01595	5.26991	0	0.924118
WBGene00010174	0.150039	1.88e-06	3.68e-05	12198.5	13119	531.286	3066.53	7342.47	6413.48	412.931	1348.47
WBGene00003228	2.7689	1.89e-06	3.69e-05	89.6478	89.0631	318.802	139.8	1013.69	982.838	205.499	546.523
WBGene00004739	1.53414	1.89e-06	3.69e-05	249.733	329.534	2399.09	2562.14	634.683	658.739	2981.42	855.733
WBGene00020360	-1.75706	1.89e-06	3.69e-05	3842.05	3562.53	785.15	713.598	926.457	919.599	964.635	298.49
WBGene00016738	-1.76677	1.89e-06	3.69e-05	185.699	195.939	15.253	47.357	39.1037	34.2544	20.3081	20.3306
WBGene00017925	-1.48296	1.9e-06	3.7e-05	3137.67	2903.46	554.09	886.484	983.608	1162.02	590.385	839.284
WBGene00023021	-1.50726	1.9e-06	3.7e-05	493.063	498.754	48.1752	120.339	168.447	144.923	56.3308	94.4449
WBGene00013489	-0.634379	1.94e-06	3.77e-05	35154.7	37299.6	437.805	6010.77	11334.1	13356.6	821.269	2589.56
WBGene00018739	3.5005	1.95e-06	3.78e-05	19.2102	17.8126	390.234	405.778	153.407	181.812	0	0
WBGene00016785	-1.39024	1.96e-06	3.79e-05	76.841	71.2505	2.71835	3.89235	51.1356	73.7787	1.20882	13.1225
WBGene00009133	1.80554	2.02e-06	3.9e-05	12.8068	8.90631	569.343	89.5242	60.1595	68.5088	949.162	147.859
WBGene00003072	1.7375	2.06e-06	3.98e-05	281.75	409.69	2378.71	1555.32	1482.93	1238.43	2759.97	1907.01
WBGene00003567	1.88968	2.1e-06	4.04e-05	397.012	409.69	2608.86	4259.21	989.624	795.756	3045.97	1056.64
WBGene00003970	3.17438	2.13e-06	4.11e-05	89.6478	80.1568	1574.23	1075.59	511.356	447.942	0	0
WBGene00007707	2.92546	2.15e-06	4.13e-05	96.0512	133.595	1589.18	1105.43	679.803	743.057	1669.37	545.969
WBGene00044413	-2.51036	2.16e-06	4.16e-05	204.909	222.658	32.1671	45.4108	39.1037	47.4292	40.1327	49.3479
WBGene00001609	3.22369	2.17e-06	4.17e-05	44.8239	44.5316	337.679	144.341	622.651	600.77	0	0
WBGene00044719	-0.434344	2.18e-06	4.18e-05	32.0171	115.782	0.755097	7.13598	9.02393	18.4447	0.241763	1.66341
WBGene00003209	3.08257	2.2e-06	4.2e-05	134.472	142.501	658.897	1022.07	998.648	856.36	0	0
WBGene00003231	2.79514	2.22e-06	4.23e-05	89.6478	89.0631	468.16	228.027	1082.87	1104.05	332.182	895.47
WBGene00044481	0.00439	2.21e-06	4.23e-05	467.449	356.253	74.9056	138.179	231.614	295.115	72.2872	63.0248
WBGene00003934	-1.21387	2.21e-06	4.23e-05	22930.6	23797.7	5162.9	5866.43	7219.14	7802.1	5967.44	2256.88
WBGene00011763	2.99758	2.24e-06	4.27e-05	211.313	178.126	1905.86	1718.47	1302.45	1396.53	0	0
WBGene00012101	0.146633	2.3e-06	4.37e-05	416.222	293.908	35.4895	117.744	201.534	155.462	31.1874	37.8888
WBGene00000168	4.98701	2.34e-06	4.45e-05	0	8.90631	96.1993	97.9576	219.582	205.526	0	0
WBGene00002075	2.95089	2.38e-06	4.51e-05	51.2273	62.3442	422.854	283.493	514.364	521.721	0	0
WBGene00019421	-0.255877	2.39e-06	4.52e-05	531.483	578.91	10.4203	72.3329	321.854	397.878	7.49466	56.1864
WBGene00000654	-0.395279	2.39e-06	4.52e-05	134.472	160.314	7.09791	37.9505	33.0877	28.9845	8.94523	3.51165
WBGene00012591	-1.98423	2.4e-06	4.53e-05	640.341	659.067	15.555	103.472	138.367	144.923	22.0004	80.2134
WBGene00003026	3.46847	2.44e-06	4.61e-05	57.6307	44.5316	525.547	714.896	391.037	389.973	0	0
WBGene00008726	0.071008	2.47e-06	4.65e-05	429.029	400.784	102.542	142.395	324.861	237.146	76.8807	80.5831
WBGene00009139	-1.26521	2.59e-06	4.88e-05	608.324	614.536	85.0239	183.914	183.487	213.431	90.6612	118.842
WBGene00022047	-0.836736	2.6e-06	4.89e-05	1210.25	1282.51	198.892	363.286	351.933	434.768	234.027	82.9858
WBGene00007899	0.878017	2.62e-06	4.92e-05	32.0171	80.1568	312.459	829.072	132.351	113.303	307.281	1088.8
WBGene00000719	-1.69516	2.63e-06	4.93e-05	185.699	142.501	19.3305	21.7323	48.1276	34.2544	25.8687	7.39294
WBGene00002151	5.41313	2.65e-06	4.96e-05	0	0	78.077	208.89	24.0638	26.3496	0	0
WBGene00016362	0.235116	2.69e-06	5.03e-05	736.393	997.507	32.4692	239.055	342.909	418.958	32.638	68.5696
WBGene00206354	-0.281253	2.69e-06	5.03e-05	115.261	133.595	19.4815	31.1388	60.1595	63.2389	14.7475	15.71
WBGene00003864	2.97591	2.7e-06	5.04e-05	64.0341	35.6253	255.676	137.205	736.954	724.613	0	0
WBGene00002889	2.15101	2.72e-06	5.07e-05	320.171	329.534	1835.94	1650.68	1476.92	1370.18	2057.65	1384.14
WBGene00012158	-0.486525	2.75e-06	5.11e-05	4847.38	4996.44	1048.53	1763.89	2289.07	2851.02	1102.68	954.799
WBGene00004345	2.26216	2.76e-06	5.13e-05	12.8068	35.6253	340.247	497.573	75.1994	57.969	414.624	87.6064
WBGene00004238	3.73381	2.78e-06	5.17e-05	25.6137	8.90631	257.337	569.906	108.287	129.113	0	0
WBGene00020325	0.0479873	2.79e-06	5.17e-05	249.733	285.002	3.17141	42.1672	93.2473	144.923	4.35174	14.9707
WBGene00006772	0.823815	2.8e-06	5.19e-05	115.261	106.876	1193.81	753.819	204.542	181.812	1566.87	343.772
WBGene00014140	-1.39357	2.81e-06	5.2e-05	525.08	472.035	108.734	97.3089	126.335	173.907	114.112	49.1631
WBGene00018304	-0.521778	2.85e-06	5.26e-05	198.506	178.126	756.909	530.009	189.503	139.653	1027.25	582.379
WBGene00019488	-0.786474	2.85e-06	5.27e-05	691.569	623.442	38.963	219.269	132.351	166.002	37.2315	63.5793
WBGene00016028	-0.803417	2.88e-06	5.3e-05	1165.42	1291.42	132.293	488.49	300.798	345.179	155.212	129.561
WBGene00000529	3.03005	2.89e-06	5.32e-05	12.8068	0	163.856	301.009	42.1117	34.2544	0	0
WBGene00006705	4.44545	2.9e-06	5.33e-05	51.2273	44.5316	632.922	984.117	487.292	561.245	0	0
WBGene00013101	-0.541549	2.91e-06	5.34e-05	134.472	133.595	8.15505	32.1119	30.0798	34.2544	10.1541	3.8813
WBGene00000889	-1.82645	2.96e-06	5.42e-05	2266.81	2244.39	453.511	479.733	764.026	793.121	373.04	769.236
WBGene00001160	4.0804	2.99e-06	5.47e-05	409.818	445.316	1953.28	5804.47	2084.53	2031.55	0	0
WBGene00003516	-0.547993	2.99e-06	5.47e-05	486.659	463.128	1730.23	998.065	514.364	476.927	2399.5	1761.74
WBGene00004032	2.29075	3e-06	5.48e-05	192.102	97.9694	2816.21	1619.54	764.026	598.135	3571.08	645.589
WBGene00004150	0.969856	3.02e-06	5.51e-05	19.2102	0	287.239	111.581	30.0798	15.8097	354.666	78.9197
WBGene00013717	-2.367	3.03e-06	5.52e-05	198.506	204.845	32.7712	33.7337	60.1595	52.6991	44.4844	51.381
WBGene00001510	2.57897	3.05e-06	5.54e-05	83.2444	71.2505	928.014	419.077	535.42	600.77	1042.48	607.885
WBGene00004013	1.71747	3.05e-06	5.54e-05	147.279	133.595	1028.89	789.824	403.069	537.531	1155.39	693.089
WBGene00010783	-2.26859	3.06e-06	5.55e-05	288.154	427.503	52.8568	84.01	78.2074	84.3186	58.9902	91.118
WBGene00006975	1.62136	3.09e-06	5.59e-05	281.75	320.627	1989.83	1637.71	1028.73	993.378	2664.47	1301.16
WBGene00012244	-0.551081	3.08e-06	5.59e-05	2779.08	2858.93	527.662	1011.36	1347.57	1412.34	500.45	603.079
WBGene00005024	3.48371	3.1e-06	5.61e-05	12.8068	17.8126	191.795	192.023	252.67	171.272	0	0
WBGene00008925	2.84528	3.13e-06	5.66e-05	102.455	89.0631	593.204	1140.46	222.59	194.987	378.843	145.087
WBGene00009969	-0.28688	3.15e-06	5.68e-05	147.279	267.189	25.0692	58.7097	78.2074	97.4933	22.484	21.0699
WBGene00006767	1.60122	3.24e-06	5.84e-05	44.8239	53.4379	632.771	600.72	132.351	110.668	847.38	163.754
WBGene00000068	0.801118	3.25e-06	5.84e-05	89.6478	89.0631	860.508	493.68	153.407	192.352	1146.2	358.558
WBGene00009958	0.00319017	3.26e-06	5.85e-05	128.068	133.595	779.713	606.883	117.311	126.478	978.173	312.722
WBGene00044237	-1.4474	3.27e-06	5.87e-05	57.6307	80.1568	4.6816	7.13598	39.1037	21.0796	4.83526	9.05636
WBGene00004920	-2.34347	3.28e-06	5.88e-05	1223.05	1220.16	146.187	246.84	330.877	300.385	136.596	378.149
WBGene00018369	2.74978	3.33e-06	5.96e-05	12.8068	17.8126	344.777	249.111	129.343	89.5885	505.527	137.509
WBGene00010050	-1.4553	3.35e-06	5.99e-05	1997.87	1514.07	406.544	429.132	330.877	368.894	368.447	88.1609
WBGene00201398	-2.10117	3.48e-06	6.22e-05	38.4205	71.2505	442.034	78.1715	42.1117	5.26991	510.362	455.59
WBGene00002348	1.06977	3.5e-06	6.24e-05	659.552	908.444	4159.53	6266.69	1191.16	1048.71	5334.74	1770.79
WBGene00000209	-1.77168	3.53e-06	6.29e-05	1216.65	1335.95	193.909	263.058	436.157	513.816	178.421	402.176
WBGene00007365	1.77168	3.53e-06	6.29e-05	781.216	908.444	4446.87	3916.66	950.521	919.599	0	0
WBGene00008333	0.16124	3.54e-06	6.3e-05	108.858	169.22	18.8774	39.5723	156.415	126.478	26.1104	27.1691
WBGene00022194	0.0494701	3.57e-06	6.35e-05	179.296	231.564	40.7752	59.6828	186.495	126.478	39.6491	34.3772
WBGene00019827	4.09685	3.66e-06	6.5e-05	76.841	53.4379	384.344	651.321	643.707	669.279	0	0
WBGene00009993	-0.605536	3.68e-06	6.51e-05	3265.74	3357.68	830.002	1119.38	1813.81	1765.42	703.047	899.536
WBGene00003091	-1.29633	3.68e-06	6.51e-05	883.671	676.88	172.615	91.4703	186.495	226.606	138.288	33.6379
WBGene00019018	1.75701	3.73e-06	6.6e-05	57.6307	53.4379	755.852	650.023	192.511	123.843	977.69	203.121
WBGene00010812	-2.14899	3.73e-06	6.6e-05	390.608	365.159	84.2688	90.8216	105.279	97.4933	103.716	104.241
WBGene00010632	-2.28176	3.74e-06	6.6e-05	268.943	222.658	50.1384	72.0086	33.0877	39.5243	58.2649	29.387
WBGene00009920	1.8431	3.76e-06	6.62e-05	371.398	374.065	3164.01	2984.46	1100.92	935.409	3564.07	1117.26
WBGene00004991	-0.61553	3.75e-06	6.62e-05	89.6478	124.688	0.755097	8.43343	27.0718	28.9845	0	3.51165
WBGene00016501	3.70523	3.78e-06	6.64e-05	19.2102	26.7189	135.162	141.098	366.973	424.228	0	0
WBGene00013415	0.502759	3.85e-06	6.75e-05	57.6307	53.4379	429.499	428.483	102.271	105.398	918.216	211.438
WBGene00009237	-2.16276	3.85e-06	6.75e-05	332.978	400.784	75.5097	56.4391	45.1197	52.6991	66.9684	12.1984
WBGene00006955	2.12076	3.87e-06	6.79e-05	12.8068	8.90631	844.047	97.6332	63.1675	60.604	1106.07	106.643
WBGene00006683	2.02038	3.91e-06	6.83e-05	83.2444	26.7189	766.574	764.848	141.375	192.352	902.743	208.296
WBGene00011291	-1.81552	3.91e-06	6.83e-05	1453.57	1451.73	369.997	322.092	309.822	400.513	423.327	172.81
WBGene00016422	1.76476	3.93e-06	6.86e-05	288.154	382.971	2814.7	1015.26	1922.1	1833.93	2785.59	3542.7
WBGene00019148	-1.52217	4.05e-06	7.06e-05	236.926	169.22	1954.79	409.995	129.343	79.0487	2995.44	475.921
WBGene00018819	3.53453	4.12e-06	7.15e-05	25.6137	26.7189	324.994	317.551	237.63	279.305	0	0
WBGene00304201	0.519668	4.11e-06	7.15e-05	166.489	204.845	15.857	60.3315	96.2553	100.128	10.3958	17.5582
WBGene00022867	-0.0368545	4.12e-06	7.15e-05	678.762	623.442	18.5754	140.773	324.861	318.83	19.0993	61.3614
WBGene00011835	3.11868	4.13e-06	7.17e-05	51.2273	53.4379	220.035	161.857	535.42	376.799	0	0
WBGene00003798	2.63541	4.2e-06	7.27e-05	108.858	124.688	395.822	366.53	773.05	787.852	353.941	469.822
WBGene00004855	1.82078	4.24e-06	7.34e-05	531.483	810.474	6265.64	2562.47	3377.96	2798.32	6955.77	4574.38
WBGene00006593	1.0748	4.24e-06	7.34e-05	115.261	187.033	948.251	559.526	448.189	513.816	1380.95	924.488
WBGene00010484	-0.262041	4.28e-06	7.39e-05	819.637	899.538	94.0851	265.004	394.045	487.467	74.7048	145.826
WBGene00005023	2.77951	4.3e-06	7.41e-05	64.0341	71.2505	556.204	319.497	541.436	550.706	587.726	446.903
WBGene00007030	2.0348	4.35e-06	7.49e-05	429.029	418.597	2873.6	2207.29	1819.83	1860.28	3584.62	1797.78
WBGene00016458	0.372559	4.37e-06	7.52e-05	890.074	819.381	3983.44	2399.96	703.867	637.659	2333.98	1533.3
WBGene00001493	2.91894	4.46e-06	7.66e-05	153.682	160.314	2233.12	1020.45	1476.92	1293.76	2878.43	920.791
WBGene00008572	-0.675559	4.45e-06	7.66e-05	1671.29	1763.45	334.659	667.863	664.763	656.104	354.666	260.971
WBGene00009221	1.89881	4.47e-06	7.67e-05	320.171	382.971	804.48	6041.91	150.399	110.668	646.958	34.9317
WBGene00004336	1.28803	4.48e-06	7.68e-05	1069.37	944.069	4247.12	4073.67	2598.89	2637.59	4807.7	4046.71
WBGene00000913	2.45087	4.51e-06	7.71e-05	185.699	142.501	595.318	416.806	1239.29	1270.05	487.878	919.313
WBGene00014015	2.4158	4.51e-06	7.71e-05	147.279	80.1568	664.032	584.502	682.811	708.803	649.134	755.559
WBGene00021948	3.87682	4.56e-06	7.78e-05	0	8.90631	174.125	160.884	54.1436	52.6991	0	0
WBGene00002021	-0.176115	4.62e-06	7.87e-05	749.199	792.662	195.721	367.503	225.598	216.066	130.794	51.5658
WBGene00004809	-0.407024	4.68e-06	7.96e-05	1965.85	2021.73	462.874	687.001	1064.82	1206.81	512.054	356.525
WBGene00022281	2.67124	4.7e-06	7.99e-05	32.0171	26.7189	309.137	214.728	201.534	247.686	303.413	319.93
WBGene00002190	2.10827	4.75e-06	8.06e-05	249.733	276.096	3234.23	2089.55	1037.75	1069.79	3947.51	1007.29
WBGene00002251	2.04756	4.79e-06	8.13e-05	185.699	97.9694	1127.81	633.481	824.186	803.661	1447.19	962.561
WBGene00012032	-1.86757	4.8e-06	8.14e-05	89.6478	115.782	528.417	146.288	54.1436	50.0641	934.656	321.039
WBGene00015499	2.83735	4.82e-06	8.16e-05	70.4375	53.4379	394.765	391.506	454.204	411.053	386.821	371.865
WBGene00018044	-0.150796	4.82e-06	8.16e-05	755.603	748.13	98.1626	260.139	403.069	466.387	100.815	128.822
WBGene00012256	0.174816	4.86e-06	8.22e-05	64.0341	80.1568	943.267	197.861	147.391	108.033	1332.84	467.049
WBGene00016281	-1.96283	4.94e-06	8.33e-05	217.716	178.126	5.28568	22.7054	69.1835	73.7787	7.49466	31.2352
WBGene00021544	-1.12163	5e-06	8.42e-05	429.029	427.503	76.8689	115.473	177.471	158.097	62.6166	100.914
WBGene00020613	-1.83548	5.01e-06	8.43e-05	38.4205	80.1568	0.604077	3.89235	18.0479	10.5398	0.483526	3.142
WBGene00004892	3.22733	5.02e-06	8.45e-05	89.6478	71.2505	979.965	732.087	547.452	582.325	0	0
WBGene00013665	-3.95096	5.03e-06	8.45e-05	153.682	89.0631	19.0284	13.6232	18.0479	10.5398	29.4951	29.0173
WBGene00001262	2.55308	5.06e-06	8.48e-05	185.699	258.283	2395.17	2265.67	661.755	632.389	1855.53	469.452
WBGene00018041	-0.0435083	5.11e-06	8.55e-05	134.472	97.9694	693.632	296.468	156.415	189.717	836.259	672.758
WBGene00018837	1.46571	5.26e-06	8.79e-05	89.6478	115.782	762.95	1001.63	195.518	150.192	844.478	236.574
WBGene00019986	-0.928582	5.25e-06	8.79e-05	665.955	694.692	154.342	216.026	312.83	281.94	161.014	146.935
WBGene00304822	-0.0544206	5.29e-06	8.83e-05	89.6478	62.3442	8.91014	17.1912	69.1835	60.604	11.3629	11.2742
WBGene00007957	4.49658	5.31e-06	8.87e-05	12.8068	8.90631	479.081	470.002	33.0877	26.3496	0	0
WBGene00006759	1.22553	5.32e-06	8.87e-05	294.557	970.788	11514.2	6901.14	1507	1154.11	14949.9	1664.89
WBGene00013171	-0.0845999	5.36e-06	8.91e-05	12.8068	8.90631	551.825	55.7904	24.0638	5.26991	789.115	57.665
WBGene00012819	-0.530477	5.36e-06	8.91e-05	102.455	142.501	4.6816	20.7592	78.2074	115.938	9.187	19.5913
WBGene00015455	-1.87345	5.35e-06	8.91e-05	121.665	97.9694	12.3836	15.2451	24.0638	26.3496	16.9234	6.284
WBGene00006888	2.62931	5.38e-06	8.93e-05	339.381	365.159	1968.39	1355.19	2105.58	2242.35	2041.93	1276.95
WBGene00019259	3.039	5.44e-06	9.01e-05	57.6307	53.4379	358.218	240.677	445.181	558.61	0	0
WBGene00003588	-0.483704	5.46e-06	9.04e-05	1882.6	2110.8	426.479	617.911	1218.23	1644.21	455.723	591.251
WBGene00044533	0.521696	5.49e-06	9.07e-05	19.2102	17.8126	704.958	78.1715	30.0798	39.5243	914.832	109.6
WBGene00022078	2.86052	5.52e-06	9.11e-05	70.4375	71.2505	458.646	693.163	348.925	405.783	482.801	362.439
WBGene00015894	-0.825233	5.59e-06	9.21e-05	44.8239	17.8126	148.452	164.128	36.0957	57.969	135.629	670.355
WBGene00015593	-0.72289	5.63e-06	9.28e-05	300.96	293.908	6.94689	66.17	84.2233	76.4137	10.8793	21.4395
WBGene00008878	2.72703	5.67e-06	9.33e-05	102.455	178.126	1146.54	963.033	776.058	769.407	1162.4	617.311
WBGene00011300	1.62111	5.74e-06	9.42e-05	467.449	454.222	2020.79	2194.64	773.05	711.438	1252.09	954.059
WBGene00018730	0.289372	5.74e-06	9.42e-05	1114.19	1104.38	80.7954	373.017	613.627	584.96	64.0672	136.215
WBGene00007271	-3.59772	5.84e-06	9.58e-05	685.165	489.847	132.293	100.877	105.279	84.3186	136.354	317.712
WBGene00011042	-0.96588	5.94e-06	9.72e-05	601.921	382.971	48.6282	149.856	165.439	166.002	61.8914	67.8303
WBGene00000935	3.5333	5.95e-06	9.73e-05	12.8068	26.7189	171.105	80.7664	412.093	345.179	0	0
WBGene00007303	-4.81701	5.97e-06	9.75e-05	12.8068	8.90631	26.2774	36.653	3.00798	0	28.7698	197.576
WBGene00016670	0.831203	5.99e-06	9.78e-05	38.4205	26.7189	0.453058	3.56799	12.0319	13.1748	0.241763	0.554471
WBGene00006498	1.72763	6.01e-06	9.8e-05	224.119	178.126	3443.24	918.92	938.489	853.725	4525.81	1327.77
WBGene00020155	0.0206087	6.01e-06	9.8e-05	4014.94	4292.84	81.0974	985.09	1398.71	1609.96	86.5512	293.87
WBGene00008577	1.37669	6.08e-06	9.9e-05	422.625	374.065	27.6365	148.883	604.603	743.057	25.6269	88.9002
WBGene00003795	1.8513	6.1e-06	9.92e-05	544.29	445.316	685.779	598.45	1873.97	2192.28	621.573	837.621
WBGene00002717	1.66373	6.16e-06	0.0001	422.625	552.191	3850.39	2107.06	1997.3	1773.32	4880.71	2409.18
WBGene00044901	-0.301292	6.17e-06	0.000100107	332.978	160.314	19.4815	57.7366	129.343	102.763	12.3299	31.7897
WBGene00017998	-2.25635	6.19e-06	0.00010028	595.517	578.91	3709.19	760.307	162.431	158.097	4971.62	856.288
WBGene00004096	5.05635	6.19e-06	0.00010028	204.909	249.377	6259.3	6371.4	285.758	313.56	0	0
WBGene00015487	-1.55439	6.33e-06	0.000102426	890.074	917.35	151.925	242.623	270.718	368.894	157.146	252.839
WBGene00020397	-1.70786	6.43e-06	0.000103994	595.517	676.88	117.191	146.936	207.55	271.4	126.2	198.87
WBGene00011449	2.43528	6.44e-06	0.000104003	243.33	276.096	767.329	527.738	1522.04	1380.72	687.574	654.091
WBGene00017369	-0.293439	6.49e-06	0.0001046	928.495	739.224	176.542	284.466	535.42	613.945	192.443	196.098
WBGene00009957	1.68839	6.52e-06	0.000105007	2241.19	2012.83	442.789	1305.56	986.616	990.743	278.028	226.039
WBGene00006752	0.958698	6.57e-06	0.000105668	204.909	258.283	2415.55	1799.24	463.228	308.29	3083.93	535.619
WBGene00003675	6.2297	6.58e-06	0.000105803	0	0	117.342	93.7409	123.327	113.303	0	0
WBGene00006668	1.73792	6.59e-06	0.000105807	12.8068	17.8126	431.613	175.48	63.1675	55.3341	625.199	91.3029
WBGene00013739	3.50886	6.66e-06	0.000106835	25.6137	17.8126	173.219	123.582	333.885	310.925	0	0
WBGene00001745	2.04382	6.72e-06	0.0001076	102.455	151.407	1681.6	1036.99	589.563	484.832	2259.52	551.514
WBGene00007984	1.00015	6.72e-06	0.0001076	83.2444	44.5316	501.384	257.544	204.542	176.542	632.936	473.333
WBGene00021852	-0.433622	6.74e-06	0.000107764	2119.53	2173.14	614.196	765.821	971.576	1001.28	544.934	311.797
WBGene00022087	2.50782	6.8e-06	0.000108573	83.2444	53.4379	487.49	386.641	451.197	389.973	471.196	457.254
WBGene00006671	4.90327	6.82e-06	0.000108767	0	0	204.027	136.232	18.0479	57.969	0	0
WBGene00012376	-0.621882	6.86e-06	0.000109377	3060.83	2912.36	694.84	1034.39	1624.31	1723.26	678.387	812.485
WBGene00021441	-2.44661	6.87e-06	0.000109377	371.398	276.096	48.1752	85.6318	66.1755	65.8739	59.232	88.5305
WBGene00010835	-2.59105	6.96e-06	0.000110627	166.489	187.033	557.714	177.426	63.1675	44.7942	975.756	377.04
WBGene00020710	2.59105	6.96e-06	0.000110627	915.688	694.692	415.907	629.913	1149.05	1191	425.02	667.583
WBGene00001824	2.1379	7.12e-06	0.000113016	217.716	133.595	2983.69	725.924	1158.07	1011.82	3586.8	1585.79
WBGene00007764	2.71351	7.21e-06	0.000114298	32.0171	8.90631	231.362	350.636	129.343	100.128	306.797	160.057
WBGene00004910	1.45853	7.22e-06	0.000114298	83.2444	35.6253	698.011	453.459	168.447	173.907	901.535	274.833
WBGene00206522	1.40164	7.22e-06	0.000114298	6.40341	17.8126	75.6607	294.197	27.0718	15.8097	97.9141	162.83
WBGene00011898	2.87849	7.24e-06	0.000114557	32.0171	35.6253	109.036	107.364	478.268	429.498	84.6171	311.982
WBGene00219950	-0.778741	7.41e-06	0.000117027	403.415	302.815	17.9713	99.255	87.2313	108.033	19.5828	35.671
WBGene00016877	-2.43053	7.46e-06	0.000117804	134.472	89.0631	254.921	139.8	15.0399	18.4447	193.894	123.093
WBGene00009140	-0.907632	7.54e-06	0.000118837	2305.23	2413.61	331.638	757.712	878.329	959.124	272.709	522.681
WBGene00012903	-1.94743	7.59e-06	0.000119549	1556.03	1718.92	274.855	359.07	508.348	616.579	263.038	576.834
WBGene00004267	2.03678	7.68e-06	0.000120852	83.2444	124.688	1216.16	1046.72	339.901	313.56	1421.08	327.692
WBGene00303023	-0.871743	7.72e-06	0.000121266	2894.34	2645.17	776.844	917.298	1251.32	1391.26	675.003	803.428
WBGene00002915	1.83431	0.000212734	0.000123227	429.029	792.662	9923.48	2039.92	1437.81	1441.32	0	0
WBGene00009219	-2.47721	7.87e-06	0.000123595	851.654	748.13	104.354	174.183	153.407	189.717	82.683	249.512
WBGene00004307	2.26181	7.91e-06	0.000123984	115.261	106.876	786.207	453.784	673.787	706.168	950.371	652.797
WBGene00001087	2.51952	7.98e-06	0.000124931	140.875	187.033	767.027	814.151	863.289	858.995	686.607	773.302
WBGene00019090	-0.34978	8.09e-06	0.000126627	115.261	169.22	23.71	39.2479	63.1675	39.5243	18.1322	10.9046
WBGene00007656	-0.969196	8.14e-06	0.000127199	57.6307	89.0631	5.73874	12.3258	30.0798	23.7146	6.04408	6.83847
WBGene00015064	-1.15758	8.19e-06	0.000127844	806.83	881.725	147.093	258.517	264.702	368.894	136.596	202.936
WBGene00001980	1.67673	8.21e-06	0.000128016	390.608	516.566	4392.7	1789.19	1843.89	2013.11	5664.75	2575.15
WBGene00013273	1.78381	8.23e-06	0.000128239	32.0171	26.7189	195.117	379.18	72.1914	60.604	238.137	134.921
WBGene00015646	-0.539058	8.31e-06	0.000129279	147.279	89.0631	2953.79	294.846	114.303	118.573	4339.65	289.619
WBGene00003723	-0.893379	8.33e-06	0.000129563	429.029	445.316	80.0403	126.502	207.55	202.892	105.65	74.2991
WBGene00015200	-1.6064	8.41e-06	0.000130544	563.5	534.379	91.9708	117.419	210.558	210.796	78.0895	166.156
WBGene00016326	2.7949	8.57e-06	0.000132997	153.682	89.0631	1211.18	804.096	905.401	843.186	1456.62	608.809
WBGene00009423	-0.303068	8.69e-06	0.000134643	128.068	80.1568	1.35917	24.6516	9.02393	15.8097	0.967052	2.77235
WBGene00006876	1.31047	8.71e-06	0.00013487	794.023	1273.6	17799.6	4644.23	3308.77	3114.52	0	0
WBGene00004371	2.2308	8.73e-06	0.000135048	166.489	178.126	2008.86	672.404	1185.14	1046.08	2431.41	1271.77
WBGene00044376	-0.412125	8.78e-06	0.000135585	121.665	115.782	8.00403	35.0312	36.0957	23.7146	7.01113	7.20812
WBGene00003858	2.27489	0.000118174	0.000135599	281.75	347.346	2388.37	1526.78	1434.8	1359.64	0	0
WBGene00004215	1.44852	8.81e-06	0.000135903	294.557	311.721	3393.71	1481.37	1094.9	964.394	4693.11	1377.49
WBGene00000508	3.00552	8.83e-06	0.000136057	89.6478	44.5316	414.699	394.75	526.396	516.451	0	0
WBGene00001679	2.09827	8.85e-06	0.000136349	448.239	605.629	5675.76	3166.43	2403.37	2753.53	7770.27	2354.1
WBGene00006803	2.35518	8.92e-06	0.000137246	697.972	944.069	11982.2	5723.38	4352.54	3686.3	13595.8	3363.6
WBGene00001006	2.84794	8.97e-06	0.000137699	755.603	783.756	6239.21	2670.8	6461.13	6263.29	6939.33	3292.82
WBGene00006941	1.55533	8.97e-06	0.000137699	505.87	543.285	2499.97	2082.41	1792.75	1557.26	2810.01	2172.42
WBGene00020800	0.936784	9.01e-06	0.000138183	19.2102	8.90631	144.526	90.8216	36.0957	50.0641	212.51	149.153
WBGene00019347	1.95893	9.11e-06	0.000139511	32.0171	71.2505	1022.4	496.6	204.542	216.066	1397.63	231.399
WBGene00009429	-1.01556	9.12e-06	0.000139511	621.131	641.255	2.41631	75.2522	168.447	150.192	5.56055	33.8227
WBGene00018645	-1.21967	9.28e-06	0.000141853	217.716	285.002	30.0529	73.306	57.1516	71.1438	40.1327	21.4395
WBGene00021855	-0.67806	9.45e-06	0.00014422	1171.82	1015.32	215.505	372.044	544.444	526.991	191.96	267.809
WBGene00017210	-1.68549	9.45e-06	0.00014422	2855.92	2395.8	451.397	761.28	730.938	827.376	369.898	786.794
WBGene00003404	0.91148	9.52e-06	0.000145136	249.733	267.189	3697.41	1897.85	481.276	505.911	5108.45	575.91
WBGene00018159	-2.67592	9.56e-06	0.000145464	448.239	632.348	91.9708	105.742	123.327	126.478	88.7271	203.86
WBGene00022425	2.13081	9.59e-06	0.000145862	115.261	80.1568	890.712	607.856	415.101	434.768	993.405	479.248
WBGene00002043	7.27945	0.127689	0.000147025	179.296	115.782	2276.82	2209.54	249.662	276.67	0	0
WBGene00000223	1.93499	9.85e-06	0.000149625	384.205	347.346	2333.85	1846.6	1290.42	1201.54	2383.78	1335.54
WBGene00015567	3.24509	9.86e-06	0.000149673	128.068	124.688	1196.83	1322.75	715.898	769.407	0	0
WBGene00013269	-1.10109	9.87e-06	0.000149673	461.046	285.002	70.073	89.1998	192.511	160.732	66.2431	94.26
WBGene00235133	-1.1878	9.89e-06	0.000149857	121.665	142.501	2.56733	21.0836	42.1117	26.3496	3.86821	9.79565
WBGene00000977	0.834123	1e-05	0.000151408	595.517	534.379	30.6569	247.813	225.598	229.241	26.1104	36.5951
WBGene00004243	3.42987	1.01e-05	0.000153208	19.2102	17.8126	88.4973	81.4151	327.869	363.624	0	0
WBGene00000175	2.2091	1.02e-05	0.000154214	236.926	187.033	1012.74	3049.34	363.965	297.75	1083.34	283.889
WBGene00017396	-0.933782	1.02e-05	0.000154214	32.0171	44.5316	1.05714	3.89235	12.0319	5.26991	0.725289	1.29377
WBGene00023263	-2.05214	1.02e-05	0.000154321	281.75	267.189	6.34281	32.7607	57.1516	63.2389	3.38468	31.7897
WBGene00000367	0.946915	1.03e-05	0.000154739	108.858	62.3442	877.573	677.918	195.518	115.938	1195.03	253.024
WBGene00020770	2.27574	1.04e-05	0.000155805	64.0341	44.5316	940.549	303.604	388.029	360.989	1308.42	444.316
WBGene00012348	2.05122	1.05e-05	0.000157657	307.364	151.407	1422	1330.54	920.441	953.854	1598.54	1081.22
WBGene00009418	-1.26131	1.06e-05	0.000158726	44.8239	26.7189	1.05714	2.91927	6.01595	7.90487	1.45058	0.369647
WBGene00004145	2.33329	1.06e-05	0.000159542	70.4375	115.782	708.281	892.647	354.941	281.94	770.257	331.943
WBGene00021733	2.01408	1.07e-05	0.000160235	32.0171	97.9694	557.714	345.771	306.814	310.925	603.682	504.384
WBGene00013034	2.0185	1.09e-05	0.000163048	153.682	160.314	1237.91	829.72	646.715	627.119	1375.15	697.524
WBGene00016011	-1.32231	1.09e-05	0.000163048	998.933	1068.76	214.447	287.71	427.133	498.007	233.785	328.062
WBGene00001793	2.99684	1.09e-05	0.000163433	102.455	106.876	628.089	1232.58	357.949	392.608	0	0
WBGene00013969	2.99684	1.09e-05	0.000163433	614.728	614.536	5970.45	5405.46	1176.12	1130.4	0	0
WBGene00000893	-1.48311	1.1e-05	0.000163444	96.0512	44.5316	1073.45	112.554	42.1117	42.1593	1773.82	190.738
WBGene00012734	2.42976	1.1e-05	0.000163913	19.2102	62.3442	248.88	244.57	375.997	252.956	340.402	405.133
WBGene00017663	2.29754	1.1e-05	0.000163913	44.8239	26.7189	333.451	568.932	108.287	142.288	476.757	153.034
WBGene00000834	2.19231	1.1e-05	0.000163913	147.279	89.0631	1247.27	674.675	505.34	490.102	1161.91	587.924
WBGene00004993	0.660322	1.1e-05	0.000163913	8702.24	9627.72	89.8565	1624.73	5429.4	6655.9	90.9029	624.149
WBGene00009397	-1.75565	1.1e-05	0.000163913	1921.02	1950.48	399.295	207.268	430.141	471.657	406.162	71.3419
WBGene00022742	-0.806863	1.13e-05	0.000167405	1248.67	1398.29	316.235	362.313	688.827	801.026	251.192	417.147
WBGene00003172	1.42438	1.13e-05	0.000167831	160.085	142.501	723.232	503.087	637.691	582.325	911.205	925.227
WBGene00001730	-0.69505	1.13e-05	0.000167831	2074.71	2306.74	636.094	1129.11	598.587	613.945	523.417	267.625
WBGene00020191	-1.75374	1.15e-05	0.000169287	166.489	151.407	22.8039	19.4618	33.0877	28.9845	23.6928	4.25094
WBGene00005663	0.0763769	1.15e-05	0.000170126	4533.62	4515.5	1810.12	1373.35	4364.57	4690.22	1627.07	1394.49
WBGene00021478	-1.87572	1.15e-05	0.000170145	96.0512	142.501	15.1019	18.813	21.0558	21.0796	17.4069	4.80541
WBGene00018418	1.23752	1.16e-05	0.000171251	96.0512	62.3442	665.995	291.927	294.782	266.13	838.676	580.716
WBGene00007752	1.96616	1.16e-05	0.000171252	121.665	195.939	1524.84	944.869	691.835	627.119	1918.15	730.977
WBGene00006530	-1.07734	1.17e-05	0.000171705	435.432	356.253	89.2524	105.094	126.335	163.367	95.9799	53.9685
WBGene00043066	0.782584	1.17e-05	0.000172562	0	0	108.281	33.085	3.00798	2.63496	147.717	19.0368
WBGene00000673	-0.588005	1.18e-05	0.000173569	9425.82	9779.13	348.704	2972.46	2833.51	3288.42	711.751	879.391
WBGene00004115	0.206764	1.2e-05	0.000176255	25.6137	35.6253	799.345	114.824	39.1037	60.604	1184.4	121.429
WBGene00012140	2.13147	0.00342875	0.000178276	2612.59	2841.11	13980.4	12745.2	2782.38	2634.96	0	0
WBGene00001441	3.34924	1.22e-05	0.000178397	147.279	89.0631	1407.95	1218.96	1055.8	1088.24	0	0
WBGene00009688	-0.518578	1.22e-05	0.000178397	4424.76	5593.16	1118.75	1811.89	2839.53	2840.48	1050.46	1330.18
WBGene00015050	-1.27309	1.22e-05	0.000178397	320.171	293.908	31.8651	107.688	60.1595	28.9845	38.9239	9.79565
WBGene00018823	-0.121178	1.24e-05	0.000181077	762.006	596.723	139.542	296.792	336.893	284.575	115.321	101.099
WBGene00015101	-1.10381	1.24e-05	0.000181192	742.796	810.474	144.375	241.326	318.846	374.164	171.652	198.131
WBGene00011279	2.43073	1.25e-05	0.000182072	102.455	53.4379	507.274	493.68	366.973	492.737	481.35	518.43
WBGene00016062	-1.64674	1.25e-05	0.000182072	1152.61	1353.76	221.243	278.303	532.412	574.42	231.609	459.287
WBGene00003165	1.12224	1.26e-05	0.000183503	12.8068	44.5316	583.237	301.657	60.1595	47.4292	718.762	76.517
WBGene00008986	-2.21196	1.27e-05	0.000184145	544.29	605.629	110.848	123.907	165.439	202.892	129.343	219.386
WBGene00017075	-0.0680242	1.27e-05	0.000184336	9611.52	9316	1843.49	3580.32	6355.85	6561.04	1439.22	2440.41
WBGene00001569	3.75023	1.28e-05	0.000184887	12.8068	8.90631	127.46	78.4958	276.734	216.066	0	0
WBGene00003370	-0.447351	1.28e-05	0.000185072	24192.1	25267.2	5708.83	10578.8	10338.4	10737.4	5841.48	3622.17
WBGene00000853	-3.62348	1.29e-05	0.000186443	96.0512	71.2505	377.699	60.0071	9.02393	15.8097	662.189	141.02
WBGene00008975	3.62348	1.29e-05	0.000186443	1242.26	1629.86	9481.65	91303	1624.31	1818.12	1298.03	681.26
WBGene00021009	0.166658	1.29e-05	0.000186715	563.5	667.973	2088.45	1632.84	881.337	1077.7	2413.52	2870.68
WBGene00009887	2.72867	1.3e-05	0.000187279	6.40341	0	120.664	122.285	15.0399	13.1748	110.969	27.7235
WBGene00020326	0.816309	1.31e-05	0.000188697	57.6307	35.6253	0.604077	6.48726	48.1276	55.3341	0.483526	3.69647
WBGene00001403	0.465379	1.33e-05	0.000191392	57.6307	89.0631	510.747	364.584	90.2393	76.4137	541.549	188.15
WBGene00022538	1.93832	1.33e-05	0.00019164	70.4375	71.2505	968.789	430.43	336.893	332.004	1331.15	393.489
WBGene00021532	-0.379916	1.34e-05	0.000193137	268.943	391.878	18.1223	100.877	99.2632	113.303	17.1652	32.529
WBGene00008538	0.591963	1.37e-05	0.00019717	147.279	80.1568	873.496	1089.21	132.351	121.208	1252.57	184.454
WBGene00015811	-0.796397	1.37e-05	0.000197268	9425.82	10099.8	1397.53	3280.93	4223.2	4152.69	1200.35	2284.79
WBGene00044757	-0.0605331	1.39e-05	0.000198842	313.767	240.47	6.04077	72.0086	93.2473	63.2389	6.28584	16.4493
WBGene00020792	-0.446278	1.4e-05	0.000200638	102.455	89.0631	3.17141	19.1374	39.1037	31.6195	4.10997	6.83847
WBGene00016658	-0.735101	1.4e-05	0.000200821	102.455	62.3442	1.96325	16.8669	18.0479	13.1748	3.38468	2.40271
WBGene00020589	0.507721	1.41e-05	0.00020171	198.506	258.283	9.06116	76.2253	99.2632	81.6836	10.1541	13.4921
WBGene00016452	-1.85941	1.41e-05	0.000201992	934.898	899.538	188.925	338.635	219.582	231.876	190.993	279.638
WBGene00044746	-2.56905	1.43e-05	0.000203517	300.96	195.939	32.0161	53.8442	63.1675	39.5243	36.9898	66.9061
WBGene00009666	5.15077	1.43e-05	0.000204022	6.40341	8.90631	156.305	366.854	117.311	94.8584	0	0
WBGene00016599	-0.849262	1.44e-05	0.00020545	493.063	427.503	105.865	133.638	189.503	187.082	114.354	61.9159
WBGene00020033	-1.69136	1.44e-05	0.00020545	2081.11	2253.3	462.421	295.495	577.532	613.945	547.835	125.495
WBGene00004932	-2.04031	1.45e-05	0.000206813	96.0512	115.782	5.58772	11.6771	33.0877	57.969	7.49466	22.7333
WBGene00003941	-1.29055	1.49e-05	0.000211003	1139.81	1122.2	260.206	355.177	366.973	355.719	323.963	156.915
WBGene00001320	2.42045	1.49e-05	0.000211232	96.0512	106.876	338.887	186.833	634.683	819.471	293.984	412.711
WBGene00000123	2.39014	1.49e-05	0.0002117	467.449	400.784	1741.86	1049.96	2538.73	2537.46	1783.49	1325.19
WBGene00009793	2.41696	1.51e-05	0.000213716	115.261	151.407	818.223	623.425	724.922	779.947	945.535	590.142
WBGene00009600	6.60678	1.52e-05	0.000215713	0	0	22.3509	290.954	27.0718	2.63496	0	0
WBGene00010558	0.140692	1.53e-05	0.000215713	57.6307	35.6253	364.863	185.211	60.1595	92.2234	584.825	218.646
WBGene00004902	3.11284	1.53e-05	0.000216336	38.4205	0	302.341	431.727	123.327	108.033	0	0
WBGene00001078	2.34215	1.54e-05	0.000216915	12.8068	17.8126	147.848	133.638	132.351	97.4933	180.114	245.076
WBGene00020052	-1.58178	1.54e-05	0.00021702	166.489	160.314	26.5794	41.5184	39.1037	42.1593	31.1874	19.4065
WBGene00021238	2.44117	1.54e-05	0.000217351	25.6137	44.5316	427.989	262.734	192.511	239.781	560.649	244.891
WBGene00000691	-3.1895	1.55e-05	0.000217871	1274.28	1710.01	161.138	109.31	165.439	255.591	326.864	21.8092
WBGene00009594	2.41719	1.56e-05	0.000218587	147.279	133.595	795.419	716.193	733.946	772.042	938.766	574.801
WBGene00009663	0.0815341	1.57e-05	0.000220394	192.102	276.096	18.4244	58.7097	198.526	210.796	15.4728	48.0541
WBGene00003482	2.32623	1.58e-05	0.000221616	96.0512	106.876	1102.29	421.996	700.859	716.708	1444.53	685.326
WBGene00002273	-1.27903	1.58e-05	0.000221616	3649.95	3972.22	875.157	549.795	1076.86	1167.29	843.511	175.028
WBGene00001747	2.0704	1.61e-05	0.000225377	256.137	276.096	1285.63	952.005	1281.4	1191	1353.15	1125.58
WBGene00006646	3.29164	1.61e-05	0.000225576	6.40341	0	132.897	77.1984	51.1356	42.1593	0	0
WBGene00019608	3.20559	1.64e-05	0.000228863	19.2102	35.6253	183.035	78.4958	394.045	374.164	0	0
WBGene00022864	-2.57824	1.64e-05	0.000229533	518.676	570.004	110.395	124.231	144.383	118.573	114.112	224.006
WBGene00002335	1.75989	1.65e-05	0.000229986	198.506	169.22	937.981	749.603	718.906	700.898	1051.43	864.974
WBGene00010714	-3.90405	1.65e-05	0.000230126	32.0171	35.6253	187.566	26.5978	6.01595	2.63496	327.347	77.9956
WBGene00007907	2.00177	1.65e-05	0.000230145	32.0171	71.2505	386.61	753.819	153.407	94.8584	537.198	164.678
WBGene00020069	4.62686	1.68e-05	0.00023303	0	0	82.7586	127.475	21.0558	36.8894	0	0
WBGene00017771	-1.58914	1.73e-05	0.000239788	352.188	231.564	64.3342	57.4122	75.1994	108.033	73.0125	41.7701
WBGene00016862	-0.32833	1.74e-05	0.000241822	1440.77	1371.57	135.766	651.321	427.133	424.228	135.871	163.014
WBGene00010984	-1.7744	1.75e-05	0.000242179	377.801	480.941	86.6851	98.9307	132.351	179.177	97.6723	133.443
WBGene00012911	5.64459	0.000318381	0.000242364	422.625	400.784	3095.44	3238.08	279.742	347.814	0	0
WBGene00194646	-1.70056	1.75e-05	0.00024245	12.8068	53.4379	1.05714	1.94618	9.02393	7.90487	1.20882	1.29377
WBGene00021281	2.1094	1.77e-05	0.000244343	288.154	195.939	1576.34	1165.76	1251.32	1183.09	2122.68	1053.31
WBGene00044689	1.98763	1.77e-05	0.000244343	211.313	222.658	957.161	733.06	1043.77	1098.78	909.271	1197.66
WBGene00004130	1.61929	1.78e-05	0.000246317	121.665	365.159	5875.26	1856	992.632	901.155	8936.05	920.791
WBGene00022279	2.17562	1.79e-05	0.000246458	51.2273	8.90631	321.369	230.622	189.503	192.352	467.086	257.644
WBGene00016435	-1.82942	1.79e-05	0.0002469	3156.88	3366.59	1108.18	1189.76	673.787	606.04	1171.34	431.009
WBGene00013959	-0.961819	1.79e-05	0.000247135	70.4375	106.876	439.919	265.653	54.1436	36.8894	549.044	162.09
WBGene00006757	1.7305	1.81e-05	0.000248477	140.875	151.407	1789.43	1061.96	442.173	405.783	2057.16	438.771
WBGene00016889	1.95085	1.81e-05	0.000248825	140.875	97.9694	966.373	666.241	454.204	476.927	1096.88	534.325
WBGene00009974	2.40754	1.82e-05	0.000249459	108.858	142.501	1400.55	836.532	622.651	600.77	1538.82	526.008
WBGene00009503	3.77996	1.85e-05	0.00025344	76.841	80.1568	554.694	1326.64	433.149	516.451	0	0
WBGene00044698	2.00642	1.85e-05	0.00025344	64.0341	80.1568	1181.42	500.492	382.013	274.035	1566.14	349.317
WBGene00000230	-0.66608	1.85e-05	0.000253599	7511.2	8122.56	1991.19	3079.5	3648.68	4063.1	2023.32	1945.64
WBGene00007112	-0.240505	1.87e-05	0.000255286	563.5	525.472	52.8568	212.133	192.511	237.146	61.1661	62.1007
WBGene00020142	3.20137	1.93e-05	0.000263651	108.858	133.595	664.636	1203.06	619.643	664.009	0	0
WBGene00000594	-3.55241	1.93e-05	0.000263651	1159.02	1425.01	179.562	104.769	159.423	187.082	405.678	42.3246
WBGene00006996	2.53042	1.95e-05	0.000266557	147.279	124.688	587.616	570.879	785.082	703.533	575.154	516.582
WBGene00002109	-0.491818	1.95e-05	0.000266557	96.0512	62.3442	0.906116	11.3527	39.1037	36.8894	3.14292	4.80541
WBGene00020275	-0.896998	1.96e-05	0.000266906	4360.72	4595.66	981.173	1541.7	2126.64	2379.36	1021.45	1342
WBGene00004862	1.51203	1.96e-05	0.000266991	307.364	382.971	2053.71	1875.47	1088.89	964.394	2889.31	1218.91
WBGene00004110	1.83945	1.98e-05	0.000268913	185.699	178.126	1141.86	665.593	782.074	880.075	1375.15	930.956
WBGene00016783	1.56071	1.98e-05	0.000268913	160.085	133.595	57.6894	106.391	357.949	318.83	49.8032	77.4411
WBGene00004921	0.232461	2.01e-05	0.000272209	236.926	187.033	1031.01	1060.99	204.542	129.113	1075.36	319.745
WBGene00004764	-0.210394	2.01e-05	0.000272209	44.8239	17.8126	624.918	100.552	45.1197	39.5243	986.393	118.287
WBGene00011235	-1.601	2.02e-05	0.000274251	96.0512	71.2505	1052	123.582	39.1037	31.6195	1341.06	158.579
WBGene00010936	4.76963	2.03e-05	0.000274846	0	8.90631	60.5588	276.357	24.0638	21.0796	0	0
WBGene00021583	0.28509	2.03e-05	0.000274846	1600.85	1807.98	298.112	741.818	896.377	922.234	313.808	141.575
WBGene00006815	2.14564	2.04e-05	0.000275002	281.75	258.283	2245.51	1521.26	1326.52	1219.98	2941.53	1068.28
WBGene00045457	0.538793	2.04e-05	0.000275642	243.33	169.22	7.39995	81.7394	54.1436	52.6991	5.56055	10.1653
WBGene00020125	2.10978	2.06e-05	0.000277265	0	17.8126	267.153	137.854	39.1037	21.0796	309.699	50.8265
WBGene00022580	2.19366	2.06e-05	0.000277611	172.892	80.1568	718.701	580.285	718.906	648.199	717.553	784.391
WBGene00000396	1.58759	2.07e-05	0.000278235	531.483	445.316	5768.49	1611.11	2334.19	1815.48	7346.7	3073.62
WBGene00010351	2.48033	2.07e-05	0.000278871	115.261	151.407	464.233	150.504	1149.05	1148.84	333.633	621.562
WBGene00045461	-1.38776	2.09e-05	0.000280661	448.239	418.597	93.0279	109.635	126.335	144.923	115.563	50.4568
WBGene00008121	1.75799	2.1e-05	0.000282051	76.841	26.7189	559.527	310.415	219.582	210.796	701.113	330.095
WBGene00007867	-2.14541	2.11e-05	0.000283018	2772.68	2930.18	533.098	209.863	406.077	408.418	440.734	29.0173
WBGene00013874	12.3889	0.417972	0.000284243	412.807	408.906	2344.68	2311.68	503.008	510.877	0	0
WBGene00269434	-1.67088	2.14e-05	0.000286114	115.261	97.9694	12.5346	17.1912	27.0718	31.6195	18.6158	7.39294
WBGene00018514	6.27665	2.15e-05	0.000288096	0	0	170.652	154.721	66.1755	73.7787	0	0
WBGene00009058	0.880401	2.16e-05	0.000289328	57.6307	89.0631	390.083	541.037	60.1595	76.4137	369.172	108.491
WBGene00010730	2.56782	2.17e-05	0.000290345	288.154	222.658	725.497	1084.99	1482.93	1393.89	788.873	922.085
WBGene00001156	-0.189317	2.17e-05	0.000290345	486.659	320.627	22.1998	111.581	192.511	184.447	19.341	51.381
WBGene00044900	0.270826	2.18e-05	0.000291342	300.96	231.564	20.2366	85.6318	159.423	176.542	18.1322	36.7799
WBGene00006464	-0.713242	2.19e-05	0.000291675	704.375	872.819	195.419	157.64	291.774	368.894	184.465	58.5891
WBGene00013709	2.22879	2.2e-05	0.000292068	96.0512	204.845	1232.47	801.176	785.082	851.09	1630.45	766.094
WBGene00010266	-2.77478	2.2e-05	0.000292068	6838.85	7107.24	2033.78	746.683	1158.07	1219.98	2467.19	778.292
WBGene00018164	-1.32996	2.2e-05	0.000292272	1620.06	1692.2	345.381	464.812	727.93	774.677	346.205	577.574
WBGene00000611	-2.66291	2.2e-05	0.000292619	2279.62	2030.64	554.392	256.247	303.806	329.369	636.079	118.472
WBGene00014206	-1.36619	2.25e-05	0.000297966	1901.81	1950.48	576.29	503.736	421.117	513.816	520.516	155.621
WBGene00006574	-2.30082	2.25e-05	0.000298295	493.063	480.941	116.587	137.854	93.2473	139.653	123.299	176.876
WBGene00000527	0.606511	2.25e-05	0.000298519	96.0512	97.9694	682.154	520.927	132.351	123.843	814.742	229.181
WBGene00006768	1.96979	2.26e-05	0.000298669	262.54	454.222	2226.93	2004.89	1121.98	1193.63	2266.77	1247.37
WBGene00020760	0.600417	2.26e-05	0.000298669	345.784	142.501	22.3509	82.0638	153.407	168.637	14.5058	30.3111
WBGene00013499	3.3181	2.27e-05	0.00029986	19.2102	26.7189	229.7	593.908	93.2473	86.9535	0	0
WBGene00017613	0.24811	2.28e-05	0.000300246	934.898	1024.23	66.7506	432.051	357.949	387.338	70.3531	89.2698
WBGene00006710	2.7331	2.28e-05	0.000300676	44.8239	26.7189	275.308	260.788	213.566	295.115	285.522	273.169
WBGene00004765	2.41801	2.29e-05	0.000301733	51.2273	44.5316	288.9	263.707	339.901	308.29	284.313	410.678
WBGene00002026	3.00021	2.3e-05	0.000302812	32.0171	17.8126	261.112	206.295	99.2632	68.5088	0	0
WBGene00021060	-0.426526	2.34e-05	0.00030721	352.188	391.878	65.5424	146.936	126.335	137.018	66.0013	35.1165
WBGene00009595	-0.0552344	2.35e-05	0.000308738	1306.3	1300.32	162.195	611.424	490.3	555.976	151.827	170.592
WBGene00006751	2.45079	2.36e-05	0.000310276	70.4375	97.9694	1014.09	649.05	448.189	413.688	1215.34	355.97
WBGene00015755	-1.29701	2.38e-05	0.000311599	2779.08	3259.71	424.364	883.889	1161.08	1362.27	469.262	873.846
WBGene00022418	-0.0067039	2.4e-05	0.000314485	96.0512	80.1568	447.168	218.621	129.343	142.288	572.737	453.557
WBGene00016594	-0.0700999	2.4e-05	0.000314485	2964.78	2671.89	435.993	1266.64	1380.66	1380.72	491.746	383.509
WBGene00003590	-1.31699	2.41e-05	0.000314849	512.273	614.536	139.391	161.533	225.598	205.526	168.025	119.211
WBGene00003965	2.73479	2.42e-05	0.000315863	64.0341	44.5316	289.806	258.193	394.045	382.068	295.676	282.965
WBGene00015947	-0.329601	2.42e-05	0.000316376	838.847	712.505	62.069	331.823	180.479	250.321	47.3856	89.8243
WBGene00006504	2.67893	0.000144482	0.000327587	153.682	213.752	1399.04	1109.65	1058.81	959.124	0	0
WBGene00016027	-2.89066	2.53e-05	0.000329652	352.188	454.222	213.692	223.486	63.1675	68.5088	301.479	230.105
WBGene00004275	-1.17732	2.54e-05	0.000331021	44.8239	106.876	4.83262	11.6771	21.0558	34.2544	8.21995	5.54471
WBGene00011799	-0.364258	2.55e-05	0.000331727	211.313	213.752	43.3426	59.034	129.343	144.923	53.4296	31.6048
WBGene00021052	-0.0632044	2.55e-05	0.000332017	19.2102	17.8126	333.451	77.1984	21.0558	28.9845	506.252	73.7446
WBGene00006839	1.65796	2.56e-05	0.000333058	217.716	276.096	3394.01	1354.54	923.449	885.345	4575.61	949.254
WBGene00011680	2.56232	2.59e-05	0.000336785	70.4375	97.9694	284.067	200.456	577.532	521.721	242.73	299.599
WBGene00016796	4.95517	2.61e-05	0.000338046	6.40341	8.90631	94.3871	187.482	153.407	194.987	0	0
WBGene00015735	1.63219	2.61e-05	0.000338046	51.2273	35.6253	381.626	473.57	102.271	100.128	505.043	129.192
WBGene00000478	1.2475	2.61e-05	0.000338046	44.8239	62.3442	436.295	211.16	168.447	192.352	577.089	354.492
WBGene00023492	-1.81818	2.61e-05	0.000338046	121.665	97.9694	18.8774	14.5963	27.0718	21.0796	18.8575	7.0233
WBGene00001475	0.985376	2.62e-05	0.000338557	243.33	187.033	2876.62	700.948	586.555	635.024	4050.98	1065.51
WBGene00043983	0.108524	2.63e-05	0.000339021	582.711	534.379	98.3136	229.973	400.061	368.894	110.244	98.8806
WBGene00022360	2.68149	2.63e-05	0.000339324	32.0171	35.6253	232.872	167.696	288.766	268.765	236.203	281.671
WBGene00020339	-0.500443	2.63e-05	0.000339324	697.972	632.348	145.432	276.682	279.742	250.321	143.849	93.7056
WBGene00007452	5.34127	0.00861169	0.00034012	340	348.906	4303.93	4447.03	375.199	381.684	0	0
WBGene00009374	3.94167	2.66e-05	0.000342987	19.2102	35.6253	188.623	363.286	231.614	287.21	0	0
WBGene00000846	2.8552	2.68e-05	0.000344442	38.4205	17.8126	171.105	142.395	264.702	287.21	179.388	228.996
WBGene00017563	3.26054	2.68e-05	0.000344665	70.4375	62.3442	357.161	1248.47	388.029	366.259	0	0
WBGene00044728	0.0739208	2.69e-05	0.00034524	4604.05	3963.31	914.875	2233.56	1852.91	2065.8	812.082	555.765
WBGene00012185	-0.827283	2.69e-05	0.000345335	762.006	730.318	69.1669	293.548	189.503	234.511	74.463	108.122
WBGene00016316	-0.559091	2.7e-05	0.000346124	1440.77	1522.98	350.818	554.012	770.042	885.345	392.14	352.459
WBGene00008167	11.4852	0.0812696	0.000348988	531.483	570.004	4372.56	4279.93	150.399	181.812	0	0
WBGene00003144	2.21344	2.74e-05	0.000350943	172.892	80.1568	1556.71	714.571	736.954	695.628	2038.55	695.491
WBGene00020131	1.69549	2.75e-05	0.000351485	236.926	249.377	1902.84	1463.85	848.249	690.358	2477.83	813.039
WBGene00002064	-1.80747	2.75e-05	0.000351485	2074.71	2101.89	453.058	372.369	800.122	890.615	345.238	824.498
WBGene00017724	2.83317	2.76e-05	0.000352869	57.6307	89.0631	2601.16	542.983	330.877	295.115	1677.59	221.234
WBGene00017012	4.73178	0.102325	0.000353871	352.188	258.283	1635.04	1836.86	360.957	424.228	0	0
WBGene00009002	-1.39334	2.79e-05	0.000355976	589.114	534.379	98.9177	137.854	231.614	276.67	97.9141	182.975
WBGene00007605	-2.05345	2.79e-05	0.000355976	621.131	587.817	134.558	108.986	87.2313	110.668	142.157	23.6574
WBGene00001099	11.0421	0.601825	0.000356637	729.989	748.13	4814.75	4333.77	382.013	371.529	0	0
WBGene00007685	-1.05606	2.81e-05	0.000358467	582.711	605.629	146.187	154.072	210.558	234.511	162.948	71.1571
WBGene00019871	1.96925	2.82e-05	0.000359012	83.2444	71.2505	492.021	516.386	300.798	310.925	666.057	348.023
WBGene00016716	2.68596	2.82e-05	0.000359286	108.858	142.501	1036.45	1047.04	667.771	592.865	1206.88	427.312
WBGene00016751	1.74255	2.85e-05	0.000361806	32.0171	53.4379	695.142	325.66	177.471	129.113	930.304	183.16
WBGene00013634	-0.167547	2.85e-05	0.000362533	32.0171	26.7189	2.41631	2.91927	12.0319	18.4447	1.20882	1.84824
WBGene00000415	1.57484	2.87e-05	0.000364679	211.313	187.033	791.945	999.038	649.723	716.708	862.611	1193.78
WBGene00010010	-0.0419699	2.89e-05	0.000365817	12.8068	26.7189	370.601	69.4137	24.0638	31.6195	575.154	84.6492
WBGene00021518	-0.555066	2.89e-05	0.000365817	326.574	436.409	98.1626	144.666	141.375	150.192	82.4412	54.3381
WBGene00003012	1.79689	2.92e-05	0.000369275	83.2444	97.9694	738.485	292.575	517.372	440.037	889.93	686.065
WBGene00002074	2.19219	2.92e-05	0.000369776	403.415	480.941	1963.4	1591.65	1910.07	1989.39	1953.69	1484.69
WBGene00004319	1.45144	2.96e-05	0.000374159	569.904	249.377	2581.22	2151.17	1079.86	758.867	2337.37	1515.18
WBGene00001606	5.05399	0.00658244	0.000375692	57.6307	71.2505	2060.56	2039.25	207.55	229.241	0	0
WBGene00017557	2.76846	2.98e-05	0.000376459	51.2273	35.6253	341.606	684.406	147.391	173.907	409.788	139.727
WBGene00006699	2.56745	2.98e-05	0.000376459	467.449	561.098	1402.82	1728.85	2234.93	2495.3	1304.07	1130.94
WBGene00004998	-3.55839	2.99e-05	0.000377011	140.875	195.939	180.619	91.146	33.0877	18.4447	286.248	203.491
WBGene00007024	3.49837	3.01e-05	0.000378929	505.87	427.503	885.88	2194.64	2472.56	2500.57	0	0
WBGene00022518	1.3991	3.01e-05	0.000378929	192.102	80.1568	2438.81	931.895	460.22	508.546	4025.36	477.03
WBGene00018031	-1.11193	3.02e-05	0.000379309	832.444	872.819	259.451	292.9	213.566	242.416	230.642	88.9002
WBGene00012833	-2.34358	3.02e-05	0.000379309	128.068	80.1568	11.6285	24.9759	12.0319	18.4447	15.4728	11.4591
WBGene00016423	1.30061	3.03e-05	0.000380726	6.40341	26.7189	216.713	82.3882	54.1436	73.7787	340.886	165.417
WBGene00020897	1.29801	3.04e-05	0.000381012	12.8068	17.8126	397.181	131.043	42.1117	39.5243	521.483	60.807
WBGene00019521	3.07079	3.07e-05	0.000384629	96.0512	213.752	1024.82	1612.41	761.018	753.597	0	0
WBGene00006809	1.01005	3.07e-05	0.000384629	32.0171	53.4379	378.303	394.75	69.1835	65.8739	517.857	99.9896
WBGene00008310	-3.20327	3.12e-05	0.000390048	467.449	498.754	151.472	198.186	81.2154	63.2389	164.399	316.048
WBGene00044009	-1.08745	3.14e-05	0.00039175	121.665	151.407	12.0815	47.0326	27.0718	26.3496	12.0882	12.3832
WBGene00022441	-1.51301	3.14e-05	0.00039175	4597.65	4818.32	1353.13	991.577	1513.01	1765.42	1610.38	720.258
WBGene00022027	-1.76022	3.14e-05	0.000391826	1786.55	1790.17	313.667	497.573	670.779	619.214	339.919	650.579
WBGene00004978	0.90769	3.16e-05	0.000393467	147.279	178.126	869.116	536.496	382.013	345.179	941.667	740.773
WBGene00012559	1.88169	3.18e-05	0.000395378	108.858	106.876	636.396	407.4	523.388	463.752	688.541	606.961
WBGene00000671	-0.377807	3.18e-05	0.000395378	134.472	249.377	4.22854	36.9774	63.1675	94.8584	5.07703	16.8189
WBGene00001754	-0.289156	3.19e-05	0.000396715	1287.09	1362.67	138.334	603.964	372.989	368.894	185.916	68.0151
WBGene00011590	1.07938	3.28e-05	0.000407296	44.8239	35.6253	922.728	213.431	72.1914	118.573	1124.44	144.162
WBGene00004405	1.59712	3.29e-05	0.000407915	1632.87	1692.2	1076.92	1435.31	3567.46	3435.98	1023.14	725.987
WBGene00020369	-0.436721	3.31e-05	0.00041107	3240.13	3348.77	791.341	1070.72	1299.45	1557.26	812.566	280.377
WBGene00001863	1.1795	3.32e-05	0.000411254	140.875	222.658	2737.53	1202.41	520.38	424.228	4070.08	470.746
WBGene00014090	-2.50455	3.33e-05	0.000412528	1440.77	1148.91	310.345	344.149	318.846	279.305	262.796	593.838
WBGene00001561	0.871448	3.34e-05	0.0004137	877.268	757.037	3305.06	2407.1	1789.75	1862.91	3286.04	3684.64
WBGene00021464	0.735543	3.35e-05	0.000414146	185.699	106.876	80.3423	51.8981	327.869	316.195	77.3642	95.5538
WBGene00009918	-1.94129	3.35e-05	0.000414146	986.126	1086.57	316.839	247.165	351.933	360.989	343.062	402.731
WBGene00044650	2.18216	3.37e-05	0.000415594	281.75	329.534	1243.19	1820.97	983.608	1040.81	1094.7	1147.2
WBGene00003385	-0.559805	3.37e-05	0.000415594	614.728	748.13	40.6242	189.104	336.893	271.4	42.3085	108.491
WBGene00021083	-1.12901	3.39e-05	0.000417658	198.506	258.283	4.22854	46.7083	27.0718	50.0641	2.41763	16.2645
WBGene00021647	-1.16445	3.41e-05	0.000419546	473.853	436.409	127.762	133.638	168.447	200.257	123.783	113.482
WBGene00011259	2.11578	3.42e-05	0.000420791	217.716	293.908	2594.36	1684.42	1019.7	972.298	3021.31	836.142
WBGene00004382	-1.21346	3.43e-05	0.000421038	1197.44	1327.04	376.038	481.355	487.292	429.498	352.007	370.017
WBGene00018763	-1.20169	3.43e-05	0.000421419	883.671	979.694	267.002	354.529	303.806	355.719	261.104	245.261
WBGene00022397	2.00035	3.49e-05	0.000427744	19.2102	0	211.578	156.019	42.1117	47.4292	315.017	67.6454
WBGene00003561	3.37726	3.51e-05	0.000430444	83.2444	80.1568	582.029	1084.02	385.021	397.878	0	0
WBGene00007226	2.51829	3.52e-05	0.000430444	51.2273	80.1568	366.071	443.404	303.806	347.814	352.732	362.069
WBGene00004220	1.97777	3.52e-05	0.000430809	57.6307	0	532.192	353.88	144.383	94.8584	701.113	163.939
WBGene00010132	1.58853	3.53e-05	0.000430809	83.2444	44.5316	364.712	385.343	243.646	229.241	341.128	559.276
WBGene00003645	-0.711979	3.53e-05	0.000430809	204.909	231.564	44.3997	59.3584	111.295	121.208	53.9132	36.7799
WBGene00003920	-1.03006	3.53e-05	0.000430809	10354.3	10482.7	3275.61	3763.91	4358.56	5027.49	3395.32	3080.27
WBGene00004879	2.40625	3.53e-05	0.000430956	108.858	178.126	989.932	947.14	655.739	624.484	1126.86	522.496
WBGene00007882	2.51804	3.55e-05	0.000432492	192.102	178.126	520.413	498.221	896.377	980.203	504.318	395.523
WBGene00001065	-3.26424	3.55e-05	0.000432556	947.705	979.694	406.091	235.163	195.518	229.241	595.221	764.43
WBGene00001179	1.52689	3.56e-05	0.000433512	153.682	71.2505	1073.14	766.145	342.909	255.591	1288.6	382.954
WBGene00006324	2.32805	3.63e-05	0.000441724	185.699	160.314	960.332	488.815	1070.84	1053.98	973.822	793.263
WBGene00007497	-3.28678	3.67e-05	0.000445499	32.0171	17.8126	0.906116	0.973089	0	2.63496	0.241763	0.739294
WBGene00007588	2.53922	3.69e-05	0.000447207	185.699	187.033	934.659	704.516	1034.74	1175.19	1067.63	605.112
WBGene00017699	1.40999	3.69e-05	0.000447207	262.54	302.815	1180.97	1004.55	914.425	840.551	1343.24	1216.88
WBGene00011801	-0.291682	3.69e-05	0.000447207	364.995	472.035	42.4364	146.288	222.59	210.796	64.0672	55.4471
WBGene00021331	-1.2002	3.69e-05	0.000447207	1050.16	979.694	310.194	443.404	297.79	345.179	286.006	262.265
WBGene00015047	6.43352	0.0983286	0.000450764	371.398	454.222	4480.09	4626.02	234.622	176.542	0	0
WBGene00018738	-4.23503	3.74e-05	0.000451839	83.2444	53.4379	106.167	36.0043	6.01595	7.90487	159.564	112.188
WBGene00022423	1.1696	3.75e-05	0.000453402	25.6137	53.4379	1143.07	193.645	111.295	139.653	1775.02	148.598
WBGene00021509	1.80771	3.76e-05	0.000453887	25.6137	17.8126	289.957	266.626	48.1276	60.604	324.446	67.4606
WBGene00008669	11.0547	0.00808009	0.000455549	557.097	632.348	3190.28	3253.65	288.766	326.734	0	0
WBGene00195084	-2.86772	3.78e-05	0.000455923	44.8239	89.0631	3.62446	10.0552	9.02393	7.90487	5.31879	7.20812
WBGene00020442	2.98744	3.82e-05	0.000459959	57.6307	17.8126	127.611	159.911	366.973	355.719	0	0
WBGene00000780	-1.37194	3.82e-05	0.000459959	505.87	543.285	141.807	152.126	138.367	139.653	145.3	56.556
WBGene00014698	-0.0543659	3.83e-05	0.000460406	38.4205	89.0631	4.98364	13.6232	39.1037	28.9845	5.56055	4.80541
WBGene00018969	-0.2087	3.84e-05	0.000462181	51.2273	115.782	1499.32	200.781	105.279	105.398	2271.85	236.574
WBGene00000181	-0.963256	3.85e-05	0.000462181	2401.28	2449.24	830.606	799.879	1124.98	1130.4	694.585	783.652
WBGene00006439	0.0612425	3.87e-05	0.000464125	77513.3	86507	13747.6	38783.7	43203.6	48970.6	13620.7	14673.1
WBGene00003602	2.80266	0.000306201	0.000465456	300.96	436.409	2142.16	2741.82	637.691	637.659	0	0
WBGene00022336	-0.382318	3.93e-05	0.000471679	28315.9	33799.5	7245.61	13121.5	16285.2	18476.3	7169	7687.74
WBGene00021839	-0.792769	3.95e-05	0.000473582	1760.94	1941.58	584.445	665.268	815.162	861.63	575.396	405.503
WBGene00013574	-0.543136	3.97e-05	0.00047572	25.6137	26.7189	255.072	88.8754	15.0399	31.6195	359.743	91.6725
WBGene00020948	1.8706	3.99e-05	0.000477763	166.489	115.782	247.974	167.047	914.425	1025	175.52	599.198
WBGene00000441	2.91663	4.02e-05	0.000480574	19.2102	8.90631	444.45	254.625	105.279	121.208	644.782	74.2991
WBGene00015809	-0.201407	4.05e-05	0.000483475	4616.86	4666.91	938.585	1931.26	2797.42	2814.13	812.566	1181.58
WBGene00004357	1.04607	4.05e-05	0.000483585	851.654	703.599	2802.16	2355.85	2093.55	2018.38	3310.95	3282.65
WBGene00003087	2.17763	4.06e-05	0.00048456	57.6307	35.6253	329.524	226.405	264.702	274.035	343.787	350.61
WBGene00015793	-2.81328	4.08e-05	0.000486312	377.801	400.784	128.971	92.4434	72.1914	81.6836	181.564	126.974
WBGene00022268	-1.33123	4.11e-05	0.000489082	1786.55	1736.73	407.45	607.207	610.619	658.739	343.304	576.095
WBGene00004112	1.2593	4.11e-05	0.00048912	70.4375	62.3442	1273.4	575.095	150.399	123.843	1477.66	112.927
WBGene00009730	0.0749811	4.13e-05	0.000491412	294.557	258.283	1671.63	1210.2	243.646	237.146	1968.19	408.275
WBGene00007857	9.83492	0.0384847	0.000492493	448.239	391.878	4175.33	4135.26	183.487	168.637	0	0
WBGene00004947	0.0789264	4.15e-05	0.000492784	422.625	258.283	1278.08	899.134	553.468	466.387	1772.12	1294.5
WBGene00001538	2.08532	4.17e-05	0.000495438	32.0171	44.5316	408.205	372.693	123.327	179.177	573.22	165.232
WBGene00010128	-0.950677	4.18e-05	0.000495438	589.114	570.004	136.219	129.421	261.694	229.241	159.322	58.2194
WBGene00010700	1.95068	4.18e-05	0.000495438	633.938	641.255	1408.1	2317.9	1236.28	1364.91	1092.53	524.899
WBGene00001395	1.61184	0.000661686	0.000498789	489.152	544.099	2974.71	3073.64	2105.58	1986.76	0	0
WBGene00023450	-1.80061	4.22e-05	0.000500281	313.767	356.253	41.2283	69.0893	111.295	110.668	32.3963	94.6297
WBGene00000733	1.5671	4.26e-05	0.000503879	992.529	1246.88	172.313	699.326	1368.63	1146.21	204.532	125.865
WBGene00003769	-1.2693	4.26e-05	0.000504316	1338.31	1638.76	364.108	514.44	511.356	498.007	251.434	466.68
WBGene00008494	-3.15982	4.3e-05	0.000508651	108.858	160.314	11.4775	1.94618	21.0558	23.7146	18.8575	1.66341
WBGene00019105	-1.11345	4.31e-05	0.00050958	204.909	124.688	25.8243	63.5751	39.1037	26.3496	24.4181	13.4921
WBGene00006792	1.15978	4.32e-05	0.000509834	19.2102	35.6253	341.455	226.081	48.1276	55.3341	412.931	80.0286
WBGene00020510	2.02432	4.33e-05	0.000510362	44.8239	17.8126	275.308	307.496	96.2553	118.573	322.754	148.968
WBGene00017814	1.60992	4.33e-05	0.000510362	70.4375	71.2505	1925.19	282.196	363.965	292.48	2988.68	362.624
WBGene00011798	0.923849	4.34e-05	0.000510639	204.909	204.845	8.91014	73.6304	144.383	158.097	13.0552	18.852
WBGene00000942	1.63756	4.34e-05	0.000511033	262.54	391.878	3579.16	2049.32	1025.72	1069.79	4819.79	991.763
WBGene00002257	-2.24884	4.37e-05	0.000513117	800.427	685.786	249.031	252.679	111.295	158.097	302.929	129.746
WBGene00000276	-0.381697	4.37e-05	0.000513614	3541.09	3776.28	950.214	1497.58	1931.12	2302.95	832.149	1013.2
WBGene00013878	1.25671	4.38e-05	0.000514382	96.0512	213.752	950.365	769.064	270.718	289.845	862.369	462.429
WBGene00002265	2.48493	4.4e-05	0.000516076	3176.09	3829.71	3373.32	7155.12	12985.4	14139.2	3889.48	3393.92
WBGene00002245	1.77065	4.47e-05	0.000523247	102.455	89.0631	470.274	309.767	436.157	524.356	559.198	582.564
WBGene00003847	1.35005	4.49e-05	0.000526137	44.8239	44.5316	893.582	150.829	192.511	163.367	1325.83	305.883
WBGene00000535	-0.0232289	4.51e-05	0.000527839	858.057	837.193	190.737	409.995	445.181	429.498	161.256	153.404
WBGene00006682	3.87123	4.56e-05	0.000533023	0	0	94.5381	72.0086	21.0558	13.1748	0	0
WBGene00013682	0.76699	4.6e-05	0.000535938	307.364	249.377	1210.27	878.05	622.651	537.531	1448.4	1099.33
WBGene00003861	-1.67648	4.6e-05	0.000535938	550.694	730.318	158.419	272.789	150.399	110.668	190.026	90.9332
WBGene00012335	-5.3289	4.59e-05	0.000535938	96.0512	169.22	78.9831	29.1927	6.01595	5.26991	131.519	55.2623
WBGene00021024	-1.63472	4.62e-05	0.000538639	909.285	855.006	177.448	234.839	294.782	371.529	168.267	314.939
WBGene00000037	0.673758	4.68e-05	0.000544722	76.841	62.3442	734.86	346.42	126.335	121.208	1001.62	197.761
WBGene00018294	2.3632	4.7e-05	0.000546399	467.449	472.035	1330.33	1454.12	1976.24	2163.3	1292.47	1092.49
WBGene00011786	-2.3238	4.7e-05	0.000546399	6.40341	8.90631	79.5872	18.4887	0	5.26991	132.728	48.7934
WBGene00010215	2.75126	0.0123017	0.00054952	25.6137	44.5316	2087.4	2135.36	321.056	399.76	0	0
WBGene00006776	1.30826	4.8e-05	0.000557819	243.33	195.939	1825.52	683.433	788.09	766.772	2419.32	1156.63
WBGene00009922	2.7822	4.89e-05	0.00056713	25.6137	26.7189	173.672	105.742	276.734	242.416	170.927	233.247
WBGene00012753	-2.78381	4.89e-05	0.00056713	64.0341	80.1568	4.98364	15.2451	9.02393	5.26991	8.21995	5.35988
WBGene00003915	1.47201	4.9e-05	0.000567366	128.068	97.9694	716.285	441.134	391.037	326.734	745.114	569.072
WBGene00000981	-0.913646	4.92e-05	0.000569718	1178.23	1264.7	324.39	583.853	366.973	389.973	327.105	203.121
WBGene00003745	-1.2271	4.92e-05	0.000569718	397.012	472.035	99.5218	165.749	120.319	129.113	111.211	67.2758
WBGene00013994	2.88651	4.95e-05	0.000571956	44.8239	71.2505	320.463	340.905	400.061	337.274	325.413	254.687
WBGene00019772	-1.13502	4.96e-05	0.000572933	525.08	614.536	60.1057	229	120.319	171.272	71.3201	91.118
WBGene00002103	-1.37092	4.96e-05	0.000572933	147.279	89.0631	0.755097	12.9745	27.0718	34.2544	0.967052	7.94741
WBGene00013237	-1.81511	4.98e-05	0.00057446	928.495	855.006	243.745	239.704	354.941	289.845	263.28	350.98
WBGene00012433	-0.630204	5.03e-05	0.000580049	76.841	26.7189	709.489	111.581	54.1436	42.1593	989.295	165.787
WBGene00010868	1.1133	5.04e-05	0.000580649	249.733	320.627	1893.78	1150.52	685.819	695.628	2441.32	978.271
WBGene00002148	2.28133	5.06e-05	0.000582358	51.2273	44.5316	274.402	208.565	294.782	353.084	271.742	396.447
WBGene00009126	2.45686	5.1e-05	0.000585755	243.33	293.908	860.81	1102.83	1182.13	1362.27	879.051	821.171
WBGene00022382	0.803199	5.14e-05	0.000590336	1370.33	1246.88	289.806	994.821	574.524	595.5	181.806	147.12
WBGene00012755	-1.7427	5.14e-05	0.000590336	211.313	427.503	58.1425	73.306	114.303	105.398	66.0013	86.3126
WBGene00003827	2.19893	5.16e-05	0.000591385	166.489	258.283	1476.06	981.198	923.449	1011.82	1621.75	836.327
WBGene00017180	-1.02156	5.17e-05	0.000592956	121.665	204.845	2.56733	31.4632	39.1037	44.7942	4.83526	12.7528
WBGene00044094	4.4267	0.609188	0.000596635	51.2273	106.876	3085.93	3106.07	117.311	142.288	0	0
WBGene00017471	-0.889627	5.23e-05	0.000599032	326.574	285.002	4.83262	54.8173	48.1276	115.938	4.10997	25.3208
WBGene00000677	-0.178459	5.24e-05	0.000599992	8061.9	8558.97	295.243	2961.76	2953.83	3309.5	616.012	772.747
WBGene00015532	5.74531	0.0179328	0.000603015	419.21	520	3201.51	3194.62	236.096	244.794	0	0
WBGene00012776	4.22604	5.29e-05	0.000604496	6.40341	17.8126	146.338	347.393	105.279	144.923	0	0
WBGene00012142	-0.890577	5.32e-05	0.000607494	275.347	302.815	60.4077	86.9293	138.367	126.478	51.012	73.9294
WBGene00001368	1.72055	5.34e-05	0.000609343	89.6478	26.7189	787.868	448.594	216.574	210.796	1093.25	243.413
WBGene00010039	1.18363	5.34e-05	0.000609343	64.0341	71.2505	484.168	342.852	141.375	189.717	625.683	270.027
WBGene00001692	-2.8335	5.35e-05	0.000609896	332.978	338.44	60.1057	47.6813	30.0798	52.6991	84.3753	10.9046
WBGene00009773	5.53727	0.0161655	0.000612069	1261.47	1166.73	4090.16	4816.1	893.369	782.582	0	0
WBGene00001173	2.42385	5.43e-05	0.000618091	544.29	552.191	3738.94	3041.23	2517.68	2434.7	4123.99	1583.75
WBGene00002076	2.27549	5.45e-05	0.000619754	108.858	133.595	687.591	408.049	646.715	677.183	657.112	586.815
WBGene00010502	2.28013	5.46e-05	0.000620689	51.2273	115.782	304.757	232.568	529.404	563.88	320.094	425.464
WBGene00044607	0.662141	5.48e-05	0.000622213	147.279	71.2505	2.11427	24.3272	90.2393	50.0641	2.65939	7.76259
WBGene00010463	0.91553	5.49e-05	0.000623337	0	0	48.6282	20.4349	3.00798	7.90487	113.387	33.4531
WBGene00021349	-2.37935	5.49e-05	0.000623337	236.926	498.754	83.5137	82.0638	99.2632	57.969	112.662	72.266
WBGene00008214	3.75207	5.53e-05	0.000626363	12.8068	0	136.673	197.861	81.2154	76.4137	0	0
WBGene00020169	1.59126	5.53e-05	0.000626363	128.068	151.407	1461.11	982.495	312.83	324.099	1550.67	303.111
WBGene00018380	-1.85531	5.53e-05	0.000626363	172.892	133.595	16.7631	30.8145	48.1276	10.5398	23.9345	8.50189
WBGene00006445	1.82831	5.57e-05	0.000629664	32.0171	8.90631	366.826	247.165	72.1914	60.604	458.625	74.2991
WBGene00006831	0.594201	5.57e-05	0.000629664	275.347	222.658	1823.11	1343.84	375.997	284.575	2321.41	454.481
WBGene00006753	1.95586	5.6e-05	0.000632004	230.523	258.283	2066.7	1784	724.922	811.566	2489.43	635.424
WBGene00001443	1.51762	5.61e-05	0.000632004	160.085	115.782	683.212	565.365	562.492	389.973	783.796	707.32
WBGene00004751	1.51342	5.61e-05	0.000632004	268.943	169.22	1461.26	926.705	736.954	856.36	2092.94	927.63
WBGene00006985	-1.73486	5.61e-05	0.000632004	115.261	115.782	317.594	192.672	45.1197	36.8894	423.811	178.355
WBGene00011326	1.18894	5.64e-05	0.000634877	115.261	89.0631	1216.16	576.717	252.67	279.305	1730.06	308.101
WBGene00004221	1.17497	5.64e-05	0.000634877	57.6307	26.7189	553.788	263.383	99.2632	100.128	686.365	148.413
WBGene00012466	3.20478	5.66e-05	0.000635735	12.8068	53.4379	258.545	382.099	159.423	171.272	0	0
WBGene00012360	2.00181	5.67e-05	0.00063591	44.8239	71.2505	559.678	369.125	249.662	208.161	673.31	257.09
WBGene00003473	-0.128442	5.67e-05	0.00063591	2132.34	2146.42	70.224	540.713	1248.31	1335.92	84.1336	318.821
WBGene00011352	2.16746	5.68e-05	0.000636829	128.068	80.1568	738.636	850.155	315.838	295.115	746.081	279.084
WBGene00008172	5.36146	5.69e-05	0.000637898	0	0	48.3262	39.5723	105.279	92.2234	0	0
WBGene00000232	1.52943	5.72e-05	0.000640887	12.8068	44.5316	325.296	253.652	69.1835	65.8739	399.151	98.511
WBGene00019188	1.65333	5.74e-05	0.000642101	57.6307	97.9694	1133.4	477.787	306.814	263.496	1609.42	290.728
WBGene00003163	1.99571	5.75e-05	0.000642483	147.279	160.314	1235.49	1037.96	403.069	321.465	1027.01	317.712
WBGene00021531	0.0479101	5.76e-05	0.000643067	268.943	293.908	88.0443	97.3089	192.511	192.352	74.2213	48.6086
WBGene00045305	2.47088	5.83e-05	0.000649982	44.8239	17.8126	393.254	486.869	93.2473	100.128	402.294	71.7116
WBGene00007544	-3.27285	5.83e-05	0.000649982	192.102	160.314	29.5998	45.4108	9.02393	13.1748	41.0997	4.80541
WBGene00004208	2.25205	5.85e-05	0.000651481	537.887	587.817	2830.56	3154.75	2036.4	1992.03	2997.38	1502.62
WBGene00020010	4.06234	5.86e-05	0.000652201	0	0	186.056	46.0595	36.0957	26.3496	0	0
WBGene00044068	1.03299	5.86e-05	0.000652201	147.279	151.407	1044.3	489.464	382.013	426.863	1357.26	674.791
WBGene00001543	3.10244	5.87e-05	0.000653247	6.40341	0	139.542	139.476	33.0877	15.8097	0	0
WBGene00002179	0.82798	5.89e-05	0.000654286	198.506	258.283	1645.96	1206.31	421.117	360.989	2234.13	525.453
WBGene00006779	1.6274	5.91e-05	0.000656318	403.415	409.69	3602.26	2372.39	1100.92	1230.52	4442.4	1103.77
WBGene00007053	0.579794	5.92e-05	0.000657318	1594.45	1344.85	6486.43	3640.32	3405.03	2671.84	7941.19	6057.59
WBGene00002118	-0.0982648	5.97e-05	0.000661432	371.398	516.566	6.79587	96.9845	180.479	155.462	6.5276	35.3013
WBGene00020554	-0.45265	5.97e-05	0.000661794	108.858	71.2505	1291.97	160.56	105.279	115.938	2154.35	273.539
WBGene00009818	-2.32801	6.01e-05	0.000664819	1210.25	1148.91	403.826	251.381	327.869	324.099	531.395	378.149
WBGene00013458	0.683255	6.04e-05	0.000667448	70.4375	71.2505	584.294	217.323	198.526	205.526	1070.53	354.492
WBGene00001612	-0.0597755	6.05e-05	0.000667448	32.0171	0	293.129	98.9307	33.0877	15.8097	511.087	60.4373
WBGene00008225	-1.30213	6.04e-05	0.000667448	1043.76	890.631	182.129	327.607	360.957	337.274	164.882	287.955
WBGene00014053	-1.9935	6.05e-05	0.000667448	89.6478	71.2505	2.71835	9.73089	30.0798	34.2544	4.5935	14.6011
WBGene00008841	-1.56078	6.08e-05	0.000670652	1274.28	1220.16	16.1591	276.682	210.558	194.987	18.374	121.799
WBGene00008233	4.79083	6.1e-05	0.000672342	25.6137	17.8126	1135.46	1038.93	90.2393	126.478	0	0
WBGene00010135	-1.36416	6.13e-05	0.000674863	224.119	285.002	48.1752	51.8981	120.319	110.668	78.3312	38.9978
WBGene00022798	-0.251903	6.23e-05	0.000685078	627.535	561.098	108.13	250.408	342.909	268.765	110.244	108.861
WBGene00010976	1.14839	6.28e-05	0.000689788	51.2273	17.8126	228.945	148.558	162.431	105.398	295.676	333.791
WBGene00011221	-0.699707	6.27e-05	0.000689788	96.0512	142.501	444.148	231.595	99.2632	110.668	589.177	387.945
WBGene00011953	2.21914	6.28e-05	0.000689864	204.909	231.564	1160.13	1008.77	989.624	967.029	1358.23	735.228
WBGene00009896	-1.50826	6.31e-05	0.000692152	409.818	382.971	35.9426	237.434	63.1675	36.8894	48.8361	48.7934
WBGene00017991	-0.57959	6.34e-05	0.000694795	256.137	151.407	614.196	523.846	186.495	171.272	951.58	526.747
WBGene00000680	-1.88889	6.34e-05	0.000694899	89.6478	53.4379	8.30606	3.24363	33.0877	13.1748	10.3958	3.51165
WBGene00001651	2.11081	6.36e-05	0.000696653	64.0341	80.1568	569.796	356.799	403.069	332.004	743.18	359.297
WBGene00013606	2.01148	6.43e-05	0.00070374	236.926	240.47	794.513	645.482	1134.01	1154.11	741.971	970.509
WBGene00004313	2.33068	6.53e-05	0.000711291	236.926	231.564	2947.29	1489.15	1233.27	1106.68	3614.84	789.197
WBGene00020824	2.05382	6.52e-05	0.000711291	89.6478	62.3442	384.646	408.049	375.997	353.084	366.996	535.619
WBGene00021843	0.0408699	6.51e-05	0.000711291	3304.16	3571.43	602.265	1545.91	1907.06	2279.24	510.845	760.364
WBGene00006947	-2.45436	6.53e-05	0.000711291	294.557	356.253	1194.71	245.218	138.367	105.398	2341.23	617.311
WBGene00011906	-3.2799	6.52e-05	0.000711291	742.796	863.912	294.337	127.15	141.375	166.002	463.702	321.593
WBGene00001182	2.56823	6.58e-05	0.000715188	19.2102	35.6253	548.653	243.272	189.503	152.827	712.234	143.793
WBGene00000493	1.37096	6.58e-05	0.000715188	12.8068	0	122.477	47.0326	30.0798	36.8894	205.499	97.7717
WBGene00017184	0.197253	6.57e-05	0.000715188	371.398	409.69	1457.49	1003.9	544.444	482.197	1606.27	1219.1
WBGene00022274	-2.44016	6.61e-05	0.000718644	64.0341	106.876	367.883	76.874	27.0718	31.6195	655.42	183.715
WBGene00021751	2.07404	6.64e-05	0.000720572	6.40341	44.5316	173.521	214.08	126.335	100.128	207.916	239.716
WBGene00018470	-2.02665	6.67e-05	0.000723911	589.114	427.503	136.824	195.915	108.287	94.8584	181.081	88.9002
WBGene00019597	0.14384	6.69e-05	0.000724307	371.398	543.285	14.4979	107.04	336.893	413.688	15.7146	74.2991
WBGene00017262	-0.473657	6.68e-05	0.000724307	851.654	721.411	207.954	284.791	490.3	416.323	230.642	163.014
WBGene00022040	0.0447969	6.69e-05	0.000724646	121.665	115.782	11.1754	36.653	90.2393	76.4137	13.297	18.852
WBGene00019157	1.66441	6.72e-05	0.000726826	262.54	169.22	1002.32	700.299	962.553	851.09	995.097	1241.28
WBGene00015097	-2.5323	6.74e-05	0.000728976	19.2102	80.1568	3.77548	4.86544	6.01595	7.90487	3.14292	4.06612
WBGene00007592	-1.2711	6.77e-05	0.000731205	883.671	641.255	1540.1	1108.67	418.109	395.243	1855.53	1545.86
WBGene00012605	-2.30144	6.79e-05	0.000732258	76.841	97.9694	10.5714	14.9207	6.01595	23.7146	8.21995	13.4921
WBGene00007848	-0.875961	6.79e-05	0.000732749	2164.35	2190.95	603.775	904.324	851.257	1017.09	610.452	576.834
WBGene00011679	-1.45832	6.82e-05	0.000734575	1421.56	1371.57	454.719	373.666	523.388	490.102	513.505	312.537
WBGene00010461	-2.89416	6.82e-05	0.000734575	153.682	160.314	930.883	78.4958	39.1037	31.6195	1421.33	268.179
WBGene00002248	0.466061	6.84e-05	0.00073573	454.642	641.255	2107.63	1347.08	1383.67	1148.84	2210.92	3585.76
WBGene00004949	0.249987	6.85e-05	0.000736981	172.892	169.22	735.162	468.056	240.638	271.4	911.205	603.449
WBGene00010124	-1.31796	6.87e-05	0.000737986	96.0512	142.501	19.1795	33.4094	27.0718	34.2544	16.9234	17.0038
WBGene00008443	2.54447	6.92e-05	0.000742879	57.6307	35.6253	319.859	460.92	234.622	223.971	429.855	214.765
WBGene00008999	1.8278	6.94e-05	0.000743723	397.012	329.534	1685.83	1553.37	1215.22	1119.86	1744.8	1179.73
WBGene00022245	0.584402	6.94e-05	0.000743723	230.523	356.253	368.638	2061.97	126.335	144.923	419.942	332.313
WBGene00020798	2.67619	6.95e-05	0.00074426	38.4205	8.90631	326.655	123.907	231.614	223.971	376.183	261.71
WBGene00012457	-2.81706	6.98e-05	0.000747486	140.875	133.595	32.1671	40.5454	21.0558	15.8097	39.8909	28.4628
WBGene00019770	-0.943965	7e-05	0.000749075	870.864	1050.94	215.505	273.114	454.204	661.374	214.444	331.758
WBGene00016329	-2.96282	7.01e-05	0.000749075	89.6478	53.4379	305.814	56.4391	21.0558	15.8097	591.111	127.898
WBGene00019092	0.0318244	7.01e-05	0.000749116	896.478	944.069	44.0977	342.527	318.846	342.544	34.5721	101.099
WBGene00006820	0.765555	7.04e-05	0.000751794	665.955	961.882	11456.8	4086	1660.4	1330.65	15322.9	1490.23
WBGene00010830	-0.517355	7.05e-05	0.000752135	57.6307	17.8126	830.757	100.552	18.0479	60.604	1268.77	94.26
WBGene00011531	0.590851	7.11e-05	0.00075753	288.154	258.283	1399.65	998.389	391.037	416.323	1647.86	701.59
WBGene00015507	2.01861	7.15e-05	0.000761614	51.2273	35.6253	320.01	188.779	261.694	223.971	375.7	314.755
WBGene00011971	0.646256	7.17e-05	0.000763596	64.0341	71.2505	411.226	277.655	120.319	121.208	549.528	239.716
WBGene00003173	-0.224062	7.24e-05	0.000770023	38.4205	44.5316	243.292	180.67	33.0877	26.3496	277.544	78.7349
WBGene00020160	1.10628	7.26e-05	0.000771753	211.313	302.815	1377.15	651.321	857.273	885.345	1364.75	1847.31
WBGene00014051	1.06441	7.31e-05	0.00077528	192.102	133.595	869.418	878.699	351.933	308.29	1209.06	472.964
WBGene00018112	-0.691415	7.3e-05	0.00077528	89.6478	80.1568	4.37956	19.7861	36.0957	15.8097	4.5935	7.0233
WBGene00019127	1.24342	0.0166203	0.00077546	243.33	151.407	2530.23	2469.68	490.3	550.706	0	0
WBGene00000101	2.08137	7.32e-05	0.000775496	211.313	178.126	921.52	708.084	833.21	840.551	904.919	743.545
WBGene00007299	-2.14144	7.31e-05	0.000775496	198.506	222.658	34.5834	50.2762	63.1675	31.6195	27.8028	55.8167
WBGene00019994	0.375633	7.35e-05	0.00077798	147.279	187.033	1463.98	500.816	285.758	287.21	2067.32	537.467
WBGene00010320	4.68782	7.39e-05	0.00077935	12.8068	35.6253	900.763	761.28	99.2632	115.938	0	0
WBGene00001851	2.08793	7.37e-05	0.00077935	345.784	498.754	2724.09	2659.13	1389.69	1536.18	3215.45	1186.38
WBGene00021074	-0.957957	7.38e-05	0.00077935	960.512	872.819	212.635	288.359	430.141	519.086	197.52	305.883
WBGene00010339	11.1997	7.39e-05	0.00077935	1908.22	1959.39	6633.22	6672.4	788.09	822.106	0	0
WBGene00219609	-1.94513	7.38e-05	0.00077935	339.381	525.472	21.7468	74.2791	114.303	123.843	13.7805	87.7912
WBGene00001239	14.9721	0.0915382	0.000783575	627.535	765.943	3314.72	3762.58	944.505	972.298	0	0
WBGene00044989	1.7517	7.45e-05	0.000785203	96.0512	124.688	936.018	554.336	403.069	455.847	1285.7	448.012
WBGene00003600	1.87232	7.46e-05	0.000785486	89.6478	124.688	959.879	705.489	430.141	442.672	1483.46	383.139
WBGene00021818	2.61982	7.47e-05	0.000786569	108.858	106.876	340.247	837.829	168.447	200.257	194.619	132.888
WBGene00006472	1.16094	7.48e-05	0.00078667	121.665	213.752	752.378	552.066	487.292	524.356	951.096	833.554
WBGene00019067	3.93602	7.49e-05	0.000787335	0	0	135.011	55.4661	27.0718	18.4447	0	0
WBGene00003514	0.63399	7.53e-05	0.000791256	954.109	1549.7	5229.35	7583.6	1260.34	1304.3	6661.06	1807.02
WBGene00020516	-0.733188	7.55e-05	0.000792275	217.716	222.658	22.3509	87.2536	63.1675	60.604	26.5939	24.3967
WBGene00003043	2.648	7.56e-05	0.0007927	38.4205	17.8126	461.062	319.822	189.503	168.637	637.046	131.779
WBGene00006746	0.743722	7.6e-05	0.000797098	70.4375	62.3442	582.029	211.809	150.399	155.462	768.807	319.93
WBGene00003006	0.31552	7.61e-05	0.000797098	76.841	44.5316	294.035	166.074	138.367	121.208	402.536	371.68
WBGene00015052	0.757871	7.64e-05	0.000799356	4591.25	5121.13	92.4238	1455.42	2947.82	3130.33	122.574	450.045
WBGene00004264	-1.39628	7.65e-05	0.000799356	268.943	240.47	497.307	423.942	171.455	152.827	1008.64	531.737
WBGene00011107	-2.08771	7.64e-05	0.000799356	179.296	124.688	764.762	173.534	87.2313	42.1593	1396.42	289.988
WBGene00019733	1.35674	7.66e-05	0.000800012	147.279	115.782	605.739	812.529	177.471	218.701	570.077	259.677
WBGene00018898	0.309473	7.66e-05	0.000800012	717.182	641.255	2037.86	1618.25	1224.25	1233.16	2711.37	2620.24
WBGene00012970	6.79218	0.313895	0.000800589	115.261	89.0631	2051.5	2135.58	93.2473	89.5885	0	0
WBGene00019490	2.25008	7.7e-05	0.000802818	57.6307	80.1568	435.993	298.089	351.933	360.989	450.405	359.482
WBGene00022816	1.04911	7.74e-05	0.000807119	134.472	142.501	1135.67	329.553	547.452	403.148	939.975	1493.01
WBGene00194769	5.25419	7.78e-05	0.000810416	6.40341	0	51.1956	279.601	21.0558	50.0641	0	0
WBGene00010585	0.332334	7.9e-05	0.000822675	57.6307	35.6253	187.717	217.647	90.2393	73.7787	206.466	346.914
WBGene00003411	2.1015	7.94e-05	0.000825548	288.154	204.845	930.128	864.427	1040.76	1138.3	944.81	890.665
WBGene00015485	1.77869	7.95e-05	0.000825548	51.2273	53.4379	506.972	251.706	195.518	202.892	571.286	272.43
WBGene00050885	-1.70485	7.95e-05	0.000825548	153.682	178.126	31.261	47.0326	36.0957	50.0641	33.6051	32.8986
WBGene00004782	1.68409	7.97e-05	0.000827284	102.455	160.314	602.416	456.054	559.484	524.356	633.178	743.915
WBGene00004729	1.12977	8.02e-05	0.000832029	262.54	276.096	1930.33	791.121	881.337	750.962	2539	1232.59
WBGene00016170	1.44974	8.1e-05	0.00084001	224.119	285.002	1070.43	687.974	1067.83	906.425	1287.87	1219.84
WBGene00011586	-0.544067	8.22e-05	0.000851678	243.33	258.283	14.6489	84.3343	96.2553	71.1438	19.5828	28.278
WBGene00006808	1.36489	8.27e-05	0.00085485	160.085	169.22	1202.11	675.648	466.236	450.577	1434.86	597.535
WBGene00004719	0.644403	8.26e-05	0.00085485	70.4375	89.0631	798.137	407.4	132.351	121.208	1056.02	176.691
WBGene00010982	-1.47201	8.3e-05	0.000857372	243.33	285.002	41.5303	113.203	36.0957	68.5088	47.6273	37.704
WBGene00022861	1.15262	8.31e-05	0.00085784	89.6478	44.5316	578.555	333.769	159.423	184.447	763.004	267.809
WBGene00001365	0.723848	8.36e-05	0.000862908	108.858	97.9694	530.984	271.816	285.758	252.956	666.057	596.241
WBGene00021963	-0.843617	8.38e-05	0.000864013	12.8068	0	70.6771	31.7876	3.00798	10.5398	122.09	54.3381
WBGene00001678	2.82633	8.43e-05	0.000868224	32.0171	26.7189	164.913	114.824	252.67	287.21	143.607	215.689
WBGene00017735	-1.30802	8.42e-05	0.000868224	2657.42	2119.7	645.759	785.283	950.521	980.203	554.363	876.618
WBGene00021556	0.381825	8.45e-05	0.000869554	544.29	578.91	165.215	267.275	529.404	505.911	139.256	166.526
WBGene00012907	2.01927	8.46e-05	0.000869705	582.711	614.536	2230.1	1645.17	2544.75	2466.32	2151.93	1851.75
WBGene00008183	1.38996	8.57e-05	0.000880681	160.085	178.126	1431.21	566.338	649.723	674.548	2202.22	788.273
WBGene00011155	-1.8382	8.59e-05	0.00088188	2029.88	2288.92	397.03	373.99	761.018	822.106	210.576	800.101
WBGene00006424	0.857825	8.71e-05	0.000894353	70.4375	35.6253	570.249	248.786	99.2632	142.288	807.005	203.306
WBGene00000081	4.44029	0.00482321	0.000895837	3451.44	3669.4	6364.01	6777.18	1708.53	1939.33	0	0
WBGene00000901	2.51454	8.74e-05	0.000896418	108.858	204.845	952.177	1509.58	607.611	669.279	1289.81	484.607
WBGene00006594	0.859614	8.79e-05	0.000900676	121.665	204.845	830.606	963.033	210.558	260.861	1086.73	354.492
WBGene00002010	2.12861	8.8e-05	0.000901473	742.796	792.662	3993.56	3440.19	2415.41	2590.16	3581.48	1963.2
WBGene00007260	3.19518	8.91e-05	0.000911594	44.8239	17.8126	391.291	340.257	231.614	271.4	0	0
WBGene00006342	0.309168	8.96e-05	0.000916008	300.96	311.721	1423.21	810.907	505.34	498.007	1944.26	1010.62
WBGene00017177	3.1722	9e-05	0.000919572	12.8068	8.90631	59.1996	34.3825	192.511	171.272	0	0
WBGene00020106	2.75295	9e-05	0.000919572	6.40341	35.6253	233.778	238.407	117.311	108.033	289.874	118.102
WBGene00021078	2.54597	9.01e-05	0.000919955	102.455	142.501	315.026	438.863	631.675	700.898	347.897	361.515
WBGene00016335	12.9691	0.0191021	0.000921412	236.926	267.189	2075.81	2105.74	90.2393	97.4933	0	0
WBGene00009978	2.04444	9.04e-05	0.000921598	115.261	115.782	619.33	589.367	375.997	455.847	628.342	427.312
WBGene00004241	1.71941	9.11e-05	0.000928825	89.6478	89.0631	151.321	92.1191	559.484	629.754	108.31	383.879
WBGene00016242	3.17166	9.12e-05	0.000928878	0	0	196.174	25.3003	21.0558	15.8097	0	0
WBGene00002189	1.72653	9.14e-05	0.00093012	281.75	418.597	2763.05	2414.23	1004.66	967.029	3564.56	854.809
WBGene00003401	2.6548	9.16e-05	0.000931311	147.279	106.876	919.104	673.377	694.843	714.073	960.767	430.269
WBGene00022200	11.2034	0.332807	0.000932918	422.625	463.128	4504.4	4693.81	782.074	648.199	0	0
WBGene00022615	-0.196064	9.19e-05	0.000933858	256.137	187.033	762.799	569.257	246.654	221.336	999.449	602.34
WBGene00016610	3.60691	9.34e-05	0.000949029	166.489	115.782	361.389	956.546	962.553	1022.36	0	0
WBGene00000386	2.25338	9.36e-05	0.000950023	83.2444	89.0631	236.798	127.15	475.26	642.929	179.63	317.342
WBGene00022108	0.306743	9.37e-05	0.000950684	76.841	97.9694	8.75912	26.9221	57.1516	44.7942	5.56055	11.0894
WBGene00012272	-1.51172	9.4e-05	0.000952786	576.307	881.725	129.575	163.803	222.59	205.526	198.246	47.8693
WBGene00020517	10.1379	0.00455775	0.000957049	986.126	1006.41	4308.38	4517.36	779.066	740.422	0	0
WBGene00009895	2.09489	9.45e-05	0.000957475	2119.53	2057.36	52.4037	1437.25	748.986	877.44	45.6932	90.0091
WBGene00016378	1.97665	9.48e-05	0.000959131	89.6478	53.4379	382.381	371.071	291.774	297.75	400.118	372.235
WBGene00020976	-1.04249	9.48e-05	0.000959131	96.0512	124.688	675.359	172.561	87.2313	68.5088	946.261	291.282
WBGene00008139	-0.0326707	9.5e-05	0.000960306	224.119	115.782	10.2693	45.0864	105.279	110.668	8.94523	26.4298
WBGene00017123	10.8201	0.000232904	0.000961402	1299.89	1273.6	5214.6	5552.39	511.356	513.816	0	0
WBGene00138721	-0.771425	9.57e-05	0.000966449	230.523	249.377	13.4407	56.1148	129.343	126.478	15.7146	47.13
WBGene00022178	5.42331	0.000234343	0.000968989	845.251	730.318	4128.52	4373.34	676.795	740.422	0	0
WBGene00017971	-0.595414	9.71e-05	0.000980199	665.955	712.505	161.742	284.791	339.901	310.925	146.025	172.256
WBGene00014113	3.69809	9.73e-05	0.000980592	6.40341	8.90631	69.922	34.0581	153.407	150.192	0	0
WBGene00009144	2.94838	9.73e-05	0.000980592	0	8.90631	211.88	66.8188	42.1117	28.9845	290.116	46.7604
WBGene00008800	2.12879	9.74e-05	0.000980592	153.682	267.189	1163.15	729.492	1010.68	1035.54	1249.67	877.173
WBGene00006887	1.1323	9.74e-05	0.000980592	64.0341	97.9694	550.163	259.166	267.71	242.416	737.861	441.174
WBGene00017678	0.074722	9.77e-05	0.000982394	140.875	133.595	11.7795	51.5737	57.1516	57.969	13.7805	11.2742
WBGene00018683	-2.26995	9.78e-05	0.000983288	115.261	62.3442	12.6856	9.73089	21.0558	28.9845	19.8246	10.5349
WBGene00016128	-0.318923	9.9e-05	0.000994624	736.393	650.161	141.656	262.085	460.22	416.323	122.09	195.543
WBGene00000870	2.3355	9.94e-05	0.00099778	19.2102	17.8126	162.044	118.392	165.439	144.923	145.541	318.081
WBGene00003497	1.92139	9.96e-05	0.00099861	102.455	222.658	3387.97	846.911	703.867	785.217	4555.78	605.482
WBGene00195016	-4.00564	9.97e-05	0.000999056	704.375	1246.88	344.173	93.7409	144.383	31.6195	231.609	401.252
WBGene00000915	-0.603382	0.000100028	0.001002	25133.4	26576.4	10597	12199.6	9706.74	10945.6	8423.75	5409.23
WBGene00001232	-0.529531	0.000100895	0.00100998	1267.88	1433.92	435.238	441.134	989.624	1030.27	427.679	518.615
WBGene00011558	-2.05985	0.000101947	0.00101982	749.199	712.505	144.979	170.291	243.646	223.971	120.398	299.599
WBGene00017986	1.43858	0.000102289	0.00102254	134.472	160.314	194.664	114.824	685.819	840.551	148.926	444.686
WBGene00006599	1.468	0.000102469	0.00102364	166.489	213.752	1454.92	1015.26	517.372	482.197	1821.93	534.695
WBGene00019217	1.73151	0.000102584	0.00102409	166.489	89.0631	657.991	584.178	448.189	405.783	651.068	576.465
WBGene00018847	2.08333	0.000102674	0.00102429	192.102	89.0631	802.668	686.027	649.723	574.42	900.326	600.862
WBGene00009562	-0.690265	0.000102844	0.00102529	800.427	961.882	115.228	525.468	219.582	197.622	107.826	136.769
WBGene00008301	-0.751695	0.000103213	0.00102826	371.398	249.377	16.6121	73.306	171.455	192.352	22.7257	65.2427
WBGene00009032	-0.475966	0.000103416	0.00102959	6.40341	8.90631	186.509	17.5156	9.02393	7.90487	271.983	47.6845
WBGene00011955	1.81567	0.000103545	0.00103017	44.8239	35.6253	459.552	398.318	114.303	105.398	559.682	100.359
WBGene00021925	-1.48845	0.000104069	0.00103468	300.96	311.721	65.6934	97.6332	114.303	89.5885	67.9354	84.0947
WBGene00010911	2.64812	0.000104409	0.00103666	108.858	44.5316	308.986	266.951	478.268	505.911	286.973	284.259
WBGene00020227	-0.940457	0.000104397	0.00103666	32.0171	17.8126	1.35917	1.29745	3.00798	15.8097	1.20882	0.739294
WBGene00011061	1.91687	0.000104626	0.00103811	192.102	240.47	493.984	236.461	1320.5	1354.37	337.985	862.572
WBGene00021056	2.65037	0.000104726	0.00103839	38.4205	35.6253	172.162	99.255	339.901	374.164	123.057	292.761
WBGene00000713	-1.18649	0.000104842	0.00103885	172.892	106.876	26.8814	10.3796	96.2553	39.5243	27.8028	13.3073
WBGene00009836	0.191672	0.000105036	0.00103936	115.261	97.9694	2.26529	24.6516	57.1516	71.1438	4.10997	9.79565
WBGene00000522	-0.147784	0.00010501	0.00103936	416.222	498.754	109.64	170.615	198.526	245.051	106.859	43.988
WBGene00006311	2.47918	0.000105541	0.00104295	44.8239	17.8126	98.4646	56.7635	300.798	339.909	67.2101	207.372
WBGene00019064	-0.350971	0.000105478	0.00104295	1024.55	935.163	4132.49	3303.31	742.97	611.31	5320.72	1230.56
WBGene00006443	2.5446	0.00010598	0.00104658	38.4205	44.5316	222.3	144.99	321.854	318.83	194.136	295.903
WBGene00002073	1.82409	0.000106678	0.00105064	134.472	106.876	227.284	144.341	703.867	803.661	163.674	488.858
WBGene00044015	-0.640826	0.000106659	0.00105064	32.0171	26.7189	1.81223	3.56799	12.0319	10.5398	1.45058	1.66341
WBGene00008664	-1.67535	0.000106558	0.00105064	806.83	757.037	206.594	272.14	240.638	284.575	227.499	285.737
WBGene00010896	-2.40298	0.000106479	0.00105064	3829.24	3633.78	742.713	839.127	1061.82	1159.38	641.639	1848.05
WBGene00001455	-0.562011	0.000107043	0.00105352	697.972	792.662	76.7178	365.233	186.495	242.416	82.683	104.98
WBGene00006477	4.14272	0.000107219	0.00105455	0	8.90631	100.277	91.7947	54.1436	89.5885	96.2217	111.449
WBGene00009173	5.39561	0.000107537	0.00105633	0	0	60.8608	36.3286	102.271	92.2234	42.5503	119.211
WBGene00006614	1.10695	0.000107545	0.00105633	6.40341	17.8126	142.411	138.827	21.0558	18.4447	188.575	36.5951
WBGene00010428	2.09189	0.000108108	0.00106116	153.682	124.688	621.596	412.265	682.811	716.708	590.144	622.301
WBGene00012555	1.80311	0.000108424	0.00106212	64.0341	62.3442	327.561	236.461	300.798	313.56	339.919	445.24
WBGene00013457	-0.431683	0.000108378	0.00106212	19.2102	0	153.889	33.7337	9.02393	26.3496	362.886	63.2097
WBGene00023487	-1.47237	0.00010829	0.00106212	461.046	614.536	142.411	156.992	204.542	210.796	139.014	182.606
WBGene00185076	-0.992218	0.000109147	0.00106849	83.2444	71.2505	10.8734	15.2451	15.0399	23.7146	10.1541	2.95718
WBGene00020383	0.251971	0.000109377	0.00107002	230.523	124.688	758.268	498.546	246.654	229.241	735.685	659.82
WBGene00007709	1.51457	0.000109687	0.0010722	697.972	819.381	1172.97	583.529	3618.6	3831.22	829.973	2191.27
WBGene00012664	-1.41073	0.000109746	0.0010722	1069.37	1131.1	173.521	265.329	258.686	292.48	254.335	38.0737
WBGene00007229	-3.18131	0.000110504	0.00107888	64.0341	97.9694	165.668	52.2224	18.0479	15.8097	271.983	145.641
WBGene00044212	-1.14241	0.000110612	0.00107922	204.909	142.501	1.66121	29.517	30.0798	52.6991	2.65939	13.4921
WBGene00017755	0.953807	0.000110729	0.00107964	32.0171	71.2505	256.582	481.679	123.327	129.113	189.301	766.279
WBGene00219886	-1.424	0.000110834	0.00107995	275.347	374.065	10.7224	55.4661	96.2553	76.4137	3.86821	43.0639
WBGene00003670	-0.759914	0.000111299	0.00108376	204.909	240.47	48.7793	61.9533	99.2632	144.923	59.232	43.988
WBGene00021152	1.43663	0.000111395	0.00108397	12.8068	8.90631	98.3136	134.286	15.0399	23.7146	106.376	44.5425
WBGene00000995	1.0523	0.000111667	0.0010859	140.875	204.845	1025.27	407.724	580.539	582.325	1311.81	1030.21
WBGene00020747	1.1898	0.000112151	0.00108988	96.0512	80.1568	57.2363	38.5992	192.511	194.987	52.2208	39.9219
WBGene00012644	2.22097	0.000112236	0.00108999	38.4205	53.4379	284.822	349.663	144.383	181.812	297.369	194.065
WBGene00010912	2.85361	0.000112324	0.00109012	83.2444	62.3442	420.74	421.996	400.061	432.133	415.107	244.152
WBGene00016989	-1.11153	0.000112832	0.00109432	614.728	712.505	165.819	230.946	285.758	279.305	156.421	208.666
WBGene00019629	2.26857	0.000113667	0.00110169	57.6307	89.0631	399.597	261.436	472.252	411.053	338.227	501.796
WBGene00018419	-1.97244	0.000114269	0.0011068	883.671	757.037	342.361	253.652	201.534	231.876	336.534	281.302
WBGene00021629	1.77412	0.000115453	0.00111752	115.261	62.3442	545.029	408.697	318.846	300.385	542.516	409.754
WBGene00022069	1.89662	0.000115971	0.00112179	441.836	676.88	3605.13	1891.68	2761.32	2421.52	4626.38	2233.96
WBGene00003905	2.3267	0.000116337	0.00112459	70.4375	178.126	1035.09	662.998	637.691	740.422	1368.86	545.23
WBGene00021401	-1.72709	0.000116422	0.00112467	409.818	427.503	113.265	117.744	144.383	137.018	106.134	150.816
WBGene00007958	0.618508	0.000116753	0.00112712	377.801	391.878	67.0526	197.213	300.798	287.21	70.1113	61.1766
WBGene00012512	3.31579	0.000117046	0.00112921	6.40341	17.8126	69.4689	67.1431	192.511	152.827	67.9354	140.466
WBGene00007643	2.62619	0.000117251	0.00113027	12.8068	26.7189	89.8565	51.8981	237.63	247.686	72.5289	221.049
WBGene00002025	-0.199333	0.00011731	0.00113027	236.926	374.065	2168.18	583.853	372.989	371.529	2868.04	997.493
WBGene00012735	0.955266	0.000117724	0.00113351	256.137	258.283	914.271	901.08	544.444	545.436	916.766	1067.17
WBGene00003564	2.66785	0.00011794	0.00113484	512.273	356.253	2802.77	2558.25	2397.36	2569.08	3620.89	1188.97
WBGene00004232	0.0934396	0.000118047	0.00113513	134.472	71.2505	2350.01	184.887	177.471	97.4933	2891.73	260.416
WBGene00004154	0.224419	0.000118361	0.00113608	38.4205	0	368.034	112.878	27.0718	23.7146	450.646	53.2292
WBGene00000739	-2.26566	0.000118378	0.00113608	6653.15	10269	1869.32	1310.43	1308.47	1549.35	2324.55	258.383
WBGene00013106	1.52278	0.000118682	0.00113824	281.75	374.065	1314.32	878.05	1215.22	1288.49	1538.1	1388.39
WBGene00000907	1.34257	0.000119218	0.00114263	12.8068	8.90631	203.876	96.6601	36.0957	21.0796	252.884	51.7506
WBGene00019057	-0.484181	0.000120316	0.00115241	332.978	400.784	79.1341	139.8	189.503	197.622	87.0347	74.6687
WBGene00000798	-1.67848	0.000120757	0.00115587	409.818	329.534	74.6036	95.0383	132.351	142.288	71.5619	129.377
WBGene00006931	2.94542	0.000122213	0.00116905	44.8239	35.6253	202.215	213.431	282.75	289.845	211.543	168.005
WBGene00006770	1.30304	0.000122536	0.00117137	345.784	249.377	1896.2	1012.99	824.186	932.774	2311.26	1155.89
WBGene00008596	0.273519	0.000122964	0.00117469	64.0341	115.782	9.66524	34.3825	27.0718	34.2544	7.73642	4.80541
WBGene00018715	-2.08899	0.000123946	0.00118331	134.472	53.4379	12.0815	16.8669	18.0479	26.3496	11.1211	17.3734
WBGene00014150	-2.1817	0.000124218	0.00118513	230.523	178.126	49.5343	65.1969	45.1197	42.1593	48.5944	61.7311
WBGene00001764	-1.28278	0.000124969	0.00119152	339.381	302.815	43.4936	116.771	111.295	86.9535	62.6166	57.1105
WBGene00020605	2.20565	0.000125443	0.00119526	6.40341	26.7189	189.076	218.621	57.1516	39.5243	217.587	58.9587
WBGene00018854	1.0914	0.00012603	0.00120007	44.8239	71.2505	625.069	301.982	141.375	115.938	805.313	172.256
WBGene00016384	1.92607	0.000126162	0.00120055	140.875	115.782	731.236	791.445	454.204	300.385	774.851	396.447
WBGene00009438	-2.79283	0.000126829	0.00120611	32.0171	26.7189	119.758	33.4094	6.01595	7.90487	182.289	69.4937
WBGene00020706	1.83397	0.000127221	0.00120894	192.102	142.501	762.799	602.018	700.859	627.119	821.753	685.88
WBGene00009584	1.69778	0.000127291	0.00120894	160.085	169.22	709.338	848.209	385.021	474.292	726.982	528.226
WBGene00002181	-0.234096	0.000128603	0.0012206	147.279	106.876	410.169	277.655	186.495	155.462	548.56	529.52
WBGene00022244	3.1887	0.000130903	0.00124163	19.2102	0	52.4037	40.5454	162.431	189.717	41.0997	124.941
WBGene00003638	2.0804	0.000131318	0.00124475	70.4375	89.0631	658.746	383.721	403.069	358.354	838.434	347.284
WBGene00016120	2.1379	0.000131921	0.00124967	108.858	204.845	1188.82	866.049	724.922	608.675	1449.37	559.646
WBGene00009157	-1.49319	0.000132072	0.00125029	384.205	329.534	93.0279	85.6318	105.279	110.668	108.552	43.6184
WBGene00004905	3.39915	0.000132199	0.00125068	25.6137	26.7189	409.262	202.402	222.59	284.575	419.942	143.793
WBGene00008352	0.350171	0.000132284	0.00125068	275.347	231.564	32.4692	103.472	180.479	258.226	38.1986	53.5988
WBGene00020490	1.29508	0.000132378	0.00125076	32.0171	53.4379	679.436	339.608	111.295	81.6836	868.171	83.1706
WBGene00014171	1.77607	0.000132721	0.00125177	70.4375	62.3442	484.319	609.153	126.335	166.002	562.583	138.433
WBGene00017427	0.133556	0.000132742	0.00125177	461.046	436.409	132.897	192.996	375.997	371.529	139.739	107.383
WBGene00077526	-1.48698	0.000132622	0.00125177	1876.2	2306.74	820.79	679.216	712.89	764.137	717.311	768.681
WBGene00008378	-1.81634	0.000132829	0.00125179	0	53.4379	0.906116	0.324363	15.0399	7.90487	0.967052	1.10894
WBGene00006412	1.23335	0.00013337	0.00125607	64.0341	35.6253	713.868	337.986	156.415	97.4933	989.778	131.41
WBGene00010828	1.90293	0.000134417	0.00126466	198.506	222.658	798.288	557.904	941.497	945.949	843.27	786.609
WBGene00007696	1.46935	0.00013454	0.00126466	153.682	151.407	601.51	367.828	652.731	671.914	686.607	833.37
WBGene00022891	-0.28763	0.000134487	0.00126466	128.068	195.939	9.66524	41.5184	90.2393	55.3341	6.04408	21.8092
WBGene00015045	4.004	0.000135015	0.0012675	32.0171	17.8126	2.71835	34.7068	144.383	166.002	1.69234	12.3832
WBGene00008601	1.98497	0.000134947	0.0012675	198.506	115.782	716.587	927.029	529.404	563.88	856.808	569.072
WBGene00000376	1.96202	0.000135391	0.0012694	499.466	480.941	1823.26	1054.18	2240.94	2284.51	1776.23	1631.99
WBGene00004773	1.61338	0.000135354	0.0012694	44.8239	97.9694	762.044	363.935	249.662	271.4	1078.02	293.87
WBGene00019906	-0.234214	0.000135537	0.00126995	44.8239	35.6253	451.397	94.3896	69.1835	39.5243	718.036	141.945
WBGene00000971	-0.440079	0.000135742	0.00127106	70.4375	133.595	5.58772	25.949	39.1037	52.6991	8.70347	10.5349
WBGene00006476	0.532008	0.000135847	0.00127124	172.892	160.314	1472.74	441.458	360.957	295.115	2000.83	603.079
WBGene00003992	1.95706	0.0001361	0.00127279	89.6478	151.407	269.57	110.283	649.723	756.232	220.488	357.818
WBGene00006745	0.407864	0.000136519	0.00127589	160.085	160.314	801.913	402.21	291.774	313.56	1085.52	630.248
WBGene00010758	3.43225	0.000137531	0.00128453	6.40341	17.8126	185.452	95.3627	147.391	158.097	232.334	117.917
WBGene00022093	0.297488	0.000138309	0.00129097	550.694	641.255	35.3385	232.893	327.869	329.369	39.1656	80.9527
WBGene00022055	-1.44275	0.000138406	0.00129105	256.137	338.44	35.1875	63.5751	138.367	73.7787	21.5169	73.9294
WBGene00219208	-3.25385	0.000138512	0.00129122	102.455	124.688	103.75	67.7918	18.0479	26.3496	157.871	166.156
WBGene00011427	-3.97789	0.000138886	0.00129389	627.535	552.191	228.643	57.4122	63.1675	47.4292	328.314	94.0752
WBGene00001508	0.564927	0.000139268	0.00129662	44.8239	17.8126	306.267	127.475	60.1595	73.7787	462.735	143.608
WBGene00007042	1.30133	0.000139447	0.00129684	531.483	667.973	2671.53	1697.72	1979.25	1686.37	2366.14	3062.9
WBGene00011240	1.27924	0.000139469	0.00129684	384.205	436.409	1722.53	1284.8	1182.13	1135.67	2038.06	1467.87
WBGene00003936	0.524751	0.00013987	0.00129975	294.557	276.096	3342.66	1036.99	439.165	540.166	4636.05	587.185
WBGene00003579	-1.85307	0.000140035	0.00130045	76.841	71.2505	9.06116	16.5425	15.0399	15.8097	8.70347	10.3501
WBGene00009069	-2.77653	0.000140237	0.0013015	1351.12	1335.95	271.835	396.371	261.694	216.066	169.959	643.371
WBGene00000018	0.856204	0.000140825	0.00130613	153.682	187.033	1012.74	459.947	460.22	429.498	1383.37	749.645
WBGene00016235	2.18466	0.000140981	0.00130675	179.296	195.939	469.368	449.567	893.369	1053.98	378.359	672.758
WBGene00010446	-0.228897	0.000141175	0.00130772	230.523	267.189	9.3632	66.4944	105.279	86.9535	5.80231	28.278
WBGene00001052	2.60242	0.000141391	0.0013089	0	8.90631	57.9914	129.096	18.0479	13.1748	89.2106	36.9647
WBGene00002983	-0.183563	0.000141556	0.00130959	121.665	106.876	1782.18	207.268	204.542	113.303	2847.73	288.14
WBGene00000390	2.1049	0.000141872	0.00131169	358.591	258.283	1072.39	1111.92	1308.47	1275.32	1170.13	944.633
WBGene00012996	-1.66171	0.000142078	0.00131276	672.358	650.161	179.864	213.431	243.646	208.161	172.377	252.099
WBGene00018692	-1.07166	0.00014237	0.00131463	179.296	142.501	16.4611	61.3046	42.1117	31.6195	22.484	14.6011
WBGene00017291	-1.65371	0.000142835	0.0013181	166.489	285.002	44.8527	72.3329	48.1276	65.8739	40.6162	53.2292
WBGene00001171	1.17885	0.000143105	0.00131976	32.0171	44.5316	495.192	247.489	72.1914	89.5885	607.067	95.1842
WBGene00007635	4.61585	0.00014362	0.00132351	0	0	65.0893	120.663	18.0479	28.9845	102.749	26.0601
WBGene00004458	1.92578	0.000143759	0.00132351	256.137	285.002	551.976	538.767	1185.14	1075.06	547.593	653.906
WBGene00022820	-0.342149	0.000143783	0.00132351	6.40341	44.5316	1.81223	0.324363	3.00798	7.90487	0.483526	0.184824
WBGene00007624	2.14182	0.000144568	0.00132759	83.2444	142.501	386.61	153.748	812.154	777.312	314.776	559.091
WBGene00004187	1.93636	0.000144589	0.00132759	633.938	819.381	2763.05	1693.5	3338.85	3051.28	2609.11	2521.18
WBGene00012274	0.89531	0.000144538	0.00132759	134.472	187.033	1070.43	567.959	321.854	316.195	1250.16	509.374
WBGene00003696	0.456522	0.000144918	0.00132978	76.841	53.4379	9.96728	22.0567	42.1117	47.4292	7.97818	7.76259
WBGene00000397	0.723021	0.000145384	0.00133322	64.0341	62.3442	1005.49	165.101	147.391	158.097	1463.88	250.251
WBGene00015427	-1.55778	0.000145749	0.00133573	134.472	293.908	29.4488	81.7394	30.0798	50.0641	36.748	25.136
WBGene00007823	-1.37417	0.000146317	0.00134009	6.40341	0	119.909	21.7323	3.00798	0	127.893	12.9377
WBGene00009077	-1.96848	0.000147154	0.00134692	96.0512	53.4379	7.09791	10.704	12.0319	36.8894	11.8464	10.7198
WBGene00019651	-0.769709	0.000148263	0.00135622	345.784	382.971	70.073	120.339	162.431	194.987	58.7484	100.359
WBGene00021508	-1.56257	0.000149142	0.00136341	358.591	329.534	78.5301	98.282	120.319	142.288	83.65	115.33
WBGene00013456	0.098317	0.000149755	0.00136816	32.0171	35.6253	204.631	162.181	48.1276	44.7942	373.282	99.6199
WBGene00009096	-1.65314	0.000150384	0.00137305	704.375	810.474	48.0242	298.089	150.399	147.557	74.463	139.357
WBGene00016330	-0.400066	0.000151666	0.0013839	243.33	187.033	588.371	614.668	168.447	168.637	814.016	423.431
WBGene00009328	0.0313674	0.000152141	0.00138736	0	8.90631	61.4649	30.8145	6.01595	5.26991	97.1888	36.9647
WBGene00006801	0.681703	0.00015329	0.00139697	774.813	926.257	7145.78	3195.3	1603.25	1312.21	9198.12	1857.29
WBGene00016913	1.7481	0.000153763	0.00140041	409.818	623.442	2948.95	1454.44	2262	1897.17	2877.71	2418.42
WBGene00008977	-0.197801	0.000154436	0.0014048	19.2102	26.7189	220.941	88.8754	27.0718	18.4447	293.984	62.4704
WBGene00022725	-2.03367	0.000154422	0.0014048	12.8068	8.90631	131.991	16.2181	6.01595	2.63496	188.817	45.4666
WBGene00006868	1.22131	0.000155942	0.00141761	275.347	311.721	2068.97	754.792	944.505	893.25	2370.25	1427.21
WBGene00019061	-0.562017	0.000156159	0.0014187	3176.09	4248.31	1050.64	1448.93	2042.42	2442.6	1119.85	1110.42
WBGene00004826	-1.55176	0.000156821	0.00142383	633.938	659.067	154.191	202.727	234.622	250.321	151.102	241.195
WBGene00013542	-1.13603	0.000157238	0.00142673	64.0341	35.6253	359.577	88.8754	36.0957	34.2544	560.89	124.386
WBGene00022730	-2.02569	0.00015788	0.00143167	44.8239	44.5316	2.26529	5.83853	15.0399	7.90487	4.10997	4.06612
WBGene00009060	-3.14023	0.000158816	0.00143927	6.40341	17.8126	105.563	24.3272	3.00798	0	115.079	25.8753
WBGene00006701	2.84925	0.000159283	0.00144261	204.909	213.752	667.808	1050.94	980.6	956.489	642.848	461.505
WBGene00009426	-0.494968	0.000160272	0.00145067	64.0341	44.5316	1.66121	7.46035	27.0718	31.6195	0.725289	5.91436
WBGene00015293	2.78038	0.000160642	0.00145312	32.0171	26.7189	164.762	480.381	105.279	81.6836	205.499	90.5636
WBGene00020081	4.39314	0.000162027	0.00146311	0	0	68.2607	65.1969	57.1516	52.6991	35.0556	215.874
WBGene00013578	2.79282	0.000161986	0.00146311	51.2273	35.6253	388.875	287.386	270.718	237.146	376.909	184.639
WBGene00017379	-0.0749967	0.000162326	0.00146311	102.455	89.0631	5.13466	27.5708	39.1037	50.0641	5.80231	9.98047
WBGene00009168	-0.879159	0.000162346	0.00146311	38.4205	53.4379	1.81223	6.81162	24.0638	10.5398	1.69234	4.06612
WBGene00010286	-1.18618	0.000162069	0.00146311	461.046	632.348	150.264	138.503	276.734	263.496	129.827	195.728
WBGene00007855	-2.01093	0.00016226	0.00146311	1511.21	1496.26	344.777	518.656	409.085	500.641	387.304	665.18
WBGene00001433	-1.89091	0.000162951	0.00146766	224.119	195.939	59.9547	56.4391	60.1595	52.6991	58.2649	57.2953
WBGene00000545	-0.400383	0.00016328	0.00146972	2189.97	2190.95	629.147	1003.9	1061.82	1206.81	638.496	477.584
WBGene00001148	1.50451	0.00016346	0.00147044	89.6478	44.5316	946.287	218.621	318.846	271.4	1380.95	396.262
WBGene00003986	0.744103	0.000163659	0.00147133	76.841	71.2505	972.867	296.468	168.447	139.653	1384.34	189.814
WBGene00022718	2.26287	0.000164094	0.00147343	224.119	213.752	1202.11	1142.73	839.225	801.026	1237.59	591.066
WBGene00013079	-1.37584	0.000164068	0.00147343	1005.34	1015.32	91.9708	590.016	165.439	155.462	88.7271	192.032
WBGene00007168	2.33917	0.00016544	0.0014846	115.261	89.0631	321.369	177.751	764.026	640.294	202.597	470.931
WBGene00003929	0.771579	0.000166013	0.0014885	332.978	400.784	2856.83	1104.13	767.034	645.564	3357.61	1115.96
WBGene00045386	-1.13226	0.000166078	0.0014885	179.296	267.189	40.0201	93.4165	48.1276	63.2389	43.0338	30.3111
WBGene00009635	0.322195	0.000166577	0.00149206	172.892	302.815	57.2363	90.8216	279.742	260.861	47.1438	88.1609
WBGene00021890	1.26684	0.000170354	0.00152496	364.995	356.253	2136.02	1639.98	857.273	924.869	2906.23	970.694
WBGene00002297	2.4323	0.00017078	0.00152691	57.6307	53.4379	261.414	144.99	454.204	434.768	187.366	413.82
WBGene00004370	-0.337424	0.000170761	0.00152691	57.6307	115.782	621.747	235.487	96.2553	65.8739	830.94	195.543
WBGene00020581	-0.877803	0.000172018	0.00153704	281.75	240.47	797.835	518.981	174.463	163.367	1091.8	470.191
WBGene00021186	1.05901	0.000172496	0.00154037	38.4205	44.5316	169.444	244.57	90.2393	105.398	231.851	240.456
WBGene00011713	0.215138	0.000174298	0.00155551	57.6307	17.8126	637.906	110.283	69.1835	65.8739	1005.01	116.809
WBGene00009577	0.143612	0.000175174	0.00156238	729.989	587.817	36.9997	280.574	252.67	263.496	33.3633	78.9197
WBGene00013766	-0.545735	0.000175631	0.0015655	4597.65	5548.63	1062.12	1896.55	2701.16	2977.5	809.665	1607.6
WBGene00019326	2.49447	0.000175783	0.0015659	140.875	222.658	777.146	1560.19	451.197	471.657	721.179	340.26
WBGene00018489	-2.74246	0.000176461	0.00157098	1459.98	1202.35	425.422	255.922	354.941	387.338	459.35	811.745
WBGene00002992	3.62474	0.00017703	0.00157414	12.8068	8.90631	127.007	128.123	123.327	126.478	135.629	96.6627
WBGene00019875	2.42347	0.000177045	0.00157414	128.068	142.501	1216.46	862.805	616.635	721.978	1513.68	408.46
WBGene00017571	1.72318	0.000177138	0.00157414	134.472	151.407	1701.08	587.746	598.587	500.641	2130.9	539.87
WBGene00012658	-2.91637	0.000177439	0.00157586	217.716	302.815	88.9504	63.8995	57.1516	44.7942	111.453	115.515
WBGene00000082	2.20668	0.000177703	0.00157725	51.2273	26.7189	1151.22	248.786	162.431	192.352	1235.89	121.429
WBGene00000475	-1.3377	0.000177987	0.00157882	5500.53	5958.32	1699.42	1415.2	2983.91	3080.26	1561.79	2604.72
WBGene00022719	2.59385	0.000178649	0.00158373	51.2273	62.3442	415.907	368.801	288.766	258.226	424.778	206.448
WBGene00007054	1.82331	0.000179244	0.00158804	51.2273	213.752	1197.73	1076.24	418.109	392.608	1588.38	419.365
WBGene00007235	-0.998362	0.00018064	0.00159944	2836.71	3366.59	728.064	1088.56	1416.76	1401.8	565	1083.99
WBGene00012444	3.31927	0.000181209	0.00160193	134.472	80.1568	413.944	788.851	442.173	466.387	288.665	214.026
WBGene00022048	1.66608	0.000181056	0.00160193	691.569	641.255	5487.74	4605.3	1537.08	1612.59	6374.08	1139.62
WBGene00020867	0.044434	0.000181249	0.00160193	51.2273	71.2505	295.998	140.449	120.319	105.398	513.747	275.942
WBGene00007944	1.72276	0.000181653	0.00160453	96.0512	53.4379	623.559	459.622	249.662	260.861	843.995	258.568
WBGene00000231	1.79404	0.000181949	0.0016052	281.75	382.971	1994.21	1067.48	1353.59	1267.41	2208.99	1286
WBGene00004087	1.69776	0.000181877	0.0016052	134.472	142.501	731.84	646.455	433.149	387.338	813.291	447.273
WBGene00017018	-2.46747	0.000182276	0.00160713	96.0512	151.407	409.262	107.688	42.1117	21.0796	540.582	191.292
WBGene00000010	2.58323	0.000182907	0.00161143	32.0171	35.6253	193.305	119.69	249.662	266.13	190.509	210.514
WBGene00018797	2.14432	0.000183179	0.00161143	64.0341	80.1568	285.88	254.3	409.085	353.084	318.402	333.607
WBGene00019877	1.4854	0.000183204	0.00161143	76.841	151.407	534.911	443.404	366.973	355.719	538.648	591.62
WBGene00017721	-3.85395	0.000183058	0.00161143	32.0171	8.90631	121.571	13.6232	0	5.26991	194.378	59.1436
WBGene00010980	-0.769831	0.000184629	0.00162298	25.6137	26.7189	1.81223	2.5949	9.02393	10.5398	1.69234	1.10894
WBGene00015232	-0.713874	0.000185147	0.00162656	7524.01	7543.65	1725.85	3180.05	3326.82	3728.46	1443.08	2324.34
WBGene00194921	-2.00377	0.000186074	0.00163373	192.102	187.033	49.3833	62.602	42.1117	26.3496	55.3637	25.3208
WBGene00003412	2.54865	0.000186258	0.00163436	25.6137	8.90631	375.585	147.261	132.351	110.668	493.68	106.274
WBGene00008536	3.40535	0.000188379	0.00165058	6.40341	8.90631	77.0199	88.5511	183.487	134.383	61.8914	269.288
WBGene00020530	1.72345	0.000188445	0.00165058	57.6307	26.7189	306.569	246.191	207.55	144.923	456.449	220.495
WBGene00022478	0.911002	0.000188394	0.00165058	12.8068	26.7189	3.02039	5.18981	36.0957	50.0641	2.41763	7.20812
WBGene00002280	1.79797	0.000188718	0.00165199	1767.34	1816.89	20654.8	8752.61	6945.42	6692.79	27325.5	4855.32
WBGene00015549	7.7109	0.000190198	0.00166395	0	0	11.0244	170.615	27.0718	26.3496	7.01113	9.61083
WBGene00003395	2.06848	0.000190638	0.0016668	76.841	53.4379	239.97	162.83	508.348	532.261	183.74	574.617
WBGene00001145	-0.620504	0.000191596	0.00167418	441.836	391.878	861.263	932.219	255.678	279.305	1032.57	734.489
WBGene00010345	-0.784602	0.000193213	0.0016873	44.8239	106.876	331.79	150.829	45.1197	76.4137	443.877	241.564
WBGene00002845	1.79418	0.000193475	0.00168811	493.063	587.817	3361.54	1450.88	2499.63	2429.43	4121.09	2215.48
WBGene00004144	-0.696733	0.000193537	0.00168811	198.506	151.407	12.6856	79.1445	33.0877	39.5243	11.6046	19.0368
WBGene00020481	2.32332	0.000193859	0.00168992	313.767	222.658	891.467	1107.37	1112.95	1138.3	770.015	895.101
WBGene00000140	0.139455	0.000194121	0.00169119	563.5	730.318	3613.59	1553.37	1070.84	835.281	5072.67	1847.13
WBGene00001707	0.357463	0.00019437	0.00169236	140.875	151.407	1759.68	344.149	303.806	247.686	2666.89	434.151
WBGene00011904	0.943025	0.000195514	0.0017013	192.102	195.939	1686.89	620.831	424.125	503.276	2222.04	648.546
WBGene00020736	-0.481986	0.000195699	0.00170191	505.87	641.255	131.085	218.621	270.718	339.909	160.289	100.174
WBGene00012365	-2.12873	0.000197799	0.00171915	441.836	472.035	125.648	135.584	150.399	150.192	183.015	192.956
WBGene00022129	0.343188	0.000198128	0.00172099	89.6478	44.5316	340.096	151.802	165.439	152.827	472.163	426.758
WBGene00197277	-2.07906	0.000199018	0.00172769	89.6478	160.314	14.9509	35.6799	24.0638	23.7146	18.8575	22.1788
WBGene00011328	1.61603	0.000200382	0.00173851	83.2444	124.688	381.475	735.979	222.59	200.257	418.492	331.389
WBGene00006765	-0.0334414	0.000200578	0.00173917	38.4205	17.8126	195.268	123.907	18.0479	42.1593	252.884	88.7153
WBGene00011794	0.282759	0.000201701	0.00174785	25.6137	89.0631	353.838	291.927	60.1595	65.8739	481.592	123.277
WBGene00012148	-0.674328	0.000201817	0.00174785	5763.07	6831.14	1806.8	3010.41	2616.94	2945.88	1860.13	1535.88
WBGene00018415	-1.78465	0.000201958	0.00174804	140.875	142.501	22.5019	37.9505	36.0957	44.7942	33.1215	26.245
WBGene00003009	2.17771	0.000202168	0.00174882	198.506	133.595	869.871	731.114	742.97	748.327	1026.28	548.926
WBGene00015418	1.02918	0.000202634	0.00175082	294.557	311.721	1781.27	1106.4	764.026	732.518	2577.44	917.834
WBGene00012758	-1.48447	0.000202638	0.00175082	243.33	249.377	61.4649	68.1162	75.1994	60.604	70.3531	29.5718
WBGene00006615	2.37039	0.000204044	0.00176192	6.40341	26.7189	124.138	327.931	60.1595	26.3496	187.608	55.2623
WBGene00194908	-0.763151	0.000204978	0.00176895	134.472	169.22	31.412	40.8697	72.1914	50.0641	33.6051	15.8948
WBGene00006690	1.13592	0.000206465	0.00177864	12.8068	8.90631	241.631	102.499	42.1117	13.1748	350.798	37.8888
WBGene00021081	-1.03836	0.000206357	0.00177864	147.279	115.782	12.0815	33.4094	87.2313	68.5088	25.6269	28.8325
WBGene00008875	-1.97401	0.0002064	0.00177864	25.6137	35.6253	209.313	34.7068	18.0479	7.90487	325.413	82.0617
WBGene00044776	-2.31512	0.00020755	0.00178693	70.4375	71.2505	7.24893	11.0283	12.0319	23.7146	13.7805	9.24118
WBGene00010450	-0.820668	0.000208613	0.00179503	461.046	578.91	136.673	199.159	240.638	242.416	133.211	142.684
WBGene00012058	-2.37543	0.000208961	0.00179697	83.2444	53.4379	10.7224	8.43343	18.0479	10.5398	12.5717	7.94741
WBGene00006496	1.57818	0.000209117	0.00179725	70.4375	80.1568	748.905	321.119	234.622	279.305	928.37	299.969
WBGene00000222	1.81691	0.000209339	0.0017981	76.841	80.1568	392.952	323.065	339.901	279.305	436.382	366.32
WBGene00021050	2.50165	0.000210463	0.0018067	505.87	463.128	1560.18	2402.88	1552.12	1844.47	1206.88	1243.49
WBGene00018670	4.31258	0.000212143	0.00182006	0	0	1.81223	0.648726	0	97.4933	2.65939	1.84824
WBGene00003850	1.23861	0.000212762	0.00182323	25.6137	44.5316	274.553	256.571	45.1197	84.3186	330.49	96.2931
WBGene00010212	0.133993	0.000213384	0.00182712	44.8239	53.4379	137.428	272.14	57.1516	44.7942	167.058	221.788
WBGene00003235	-1.29884	0.000213465	0.00182712	794.023	685.786	238.46	242.299	300.798	281.94	270.049	195.174
WBGene00012019	2.12572	0.000214546	0.00183345	121.665	80.1568	950.063	745.062	351.933	389.973	1148.13	267.07
WBGene00018681	1.83782	0.00021458	0.00183345	83.2444	115.782	578.555	473.245	333.885	368.894	688.3	362.069
WBGene00003982	-1.58711	0.000214561	0.00183345	2932.76	3286.43	1063.33	576.068	1058.81	1075.06	1158.53	532.292
WBGene00006140	-0.149726	0.000215	0.00183596	19.2102	26.7189	102.391	117.095	42.1117	31.6195	83.4083	312.722
WBGene00008780	2.39833	0.00021641	0.00184692	243.33	222.658	789.529	819.341	974.584	895.885	578.781	643.556
WBGene00000998	0.783956	0.000216729	0.00184762	505.87	1006.41	10278.4	3171.3	1819.83	1385.99	15126.4	1457.89
WBGene00008396	-4.13817	0.000216744	0.00184762	76.841	62.3442	0	1.94618	27.0718	23.7146	0.241763	10.9046
WBGene00004127	0.36584	0.000216951	0.00184831	44.8239	17.8126	810.219	70.0624	39.1037	68.5088	1061.82	87.7912
WBGene00017536	-1.76309	0.000217194	0.00184931	902.881	997.507	299.471	382.424	309.822	274.035	317.677	393.305
WBGene00015928	1.872	0.000217633	0.00185089	44.8239	89.0631	360.936	245.218	309.822	313.56	352.491	440.435
WBGene00006693	0.17933	0.000217606	0.00185089	44.8239	53.4379	215.656	229.973	51.1356	47.4292	288.907	108.491
WBGene00000281	-0.110283	0.000218271	0.00185524	672.358	890.631	123.232	403.183	354.941	326.734	138.288	109.6
WBGene00045212	-0.0128904	0.000219146	0.00186159	172.892	195.939	30.3549	72.3329	81.2154	134.383	28.7698	31.7897
WBGene00001526	2.48386	0.000221945	0.00188428	51.2273	71.2505	456.532	278.628	363.965	387.338	555.572	261.341
WBGene00005025	2.05227	0.000222408	0.00188711	25.6137	35.6253	183.186	132.34	165.439	192.352	239.587	213.841
WBGene00011383	-1.07297	0.000223136	0.0018922	691.569	587.817	1221.9	1041.85	502.332	519.086	1369.1	2428.21
WBGene00013080	0.865004	0.000226484	0.00191831	243.33	222.658	101.485	128.448	394.045	289.845	103.233	81.5072
WBGene00014137	-0.691559	0.000226503	0.00191831	32.0171	44.5316	4.83262	5.18981	21.0558	15.8097	4.35174	3.51165
WBGene00012886	-2.42914	0.000226608	0.00191831	102.455	97.9694	0.604077	8.43343	27.0718	18.4447	0.483526	10.1653
WBGene00009430	-1.32283	0.000227188	0.00192211	768.41	774.849	172.464	344.798	171.455	152.827	215.653	56.1864
WBGene00012982	2.14645	0.000227876	0.00192682	153.682	133.595	1070.27	693.163	589.563	590.23	1172.31	458.917
WBGene00021977	0.0767437	0.000228202	0.00192845	1165.42	926.257	461.213	321.444	1070.84	1043.44	427.195	322.332
WBGene00020230	0.861432	0.000228381	0.00192885	147.279	115.782	899.018	668.188	219.582	189.717	1086.97	249.142
WBGene00271775	-2.58317	0.000231415	0.00195336	128.068	178.126	35.7916	28.5439	30.0798	39.5243	39.1656	49.5327
WBGene00010935	2.55143	0.00023202	0.00195734	397.012	374.065	754.795	1187.49	1645.36	1631.04	600.54	805.831
WBGene00016655	-1.55152	0.000232563	0.00196079	1837.78	1879.23	677.322	638.995	764.026	600.77	749.224	667.213
WBGene00007488	-0.131761	0.000232793	0.0019614	781.216	1015.32	203.725	385.992	700.859	587.595	204.048	259.492
WBGene00021134	0.725683	0.000233991	0.00196829	64.0341	89.0631	11.3265	30.8145	84.2233	71.1438	10.6376	15.1555
WBGene00011141	-0.675309	0.000233978	0.00196829	121.665	178.126	17.6693	57.4122	54.1436	31.6195	20.5499	13.6769
WBGene00003155	1.81267	0.000234269	0.00196899	288.154	222.658	535.364	278.303	1350.58	1306.94	374.249	826.901
WBGene00017272	-0.631643	0.000234488	0.00196908	1261.47	1229.07	221.092	476.165	664.763	769.407	244.906	376.67
WBGene00077732	2.70502	0.00023562	0.00197745	19.2102	26.7189	127.46	71.6842	276.734	250.321	87.2765	269.473
WBGene00019819	2.20528	0.00023633	0.00198228	268.943	204.845	677.624	871.239	1082.87	1143.57	633.178	936.501
WBGene00008476	0.758609	0.000237988	0.00199504	928.495	792.662	476.919	401.886	1091.9	1314.84	424.052	301.817
WBGene00022240	2.32004	0.00023871	0.00199994	6.40341	17.8126	275.006	135.908	45.1197	52.6991	307.039	44.5425
WBGene00012666	-1.66248	0.000239935	0.00200906	1043.76	872.819	162.95	294.846	357.949	239.781	125.959	324.92
WBGene00011883	-1.35622	0.000240146	0.00200968	1075.77	792.662	349.006	399.615	279.742	313.56	338.468	269.103
WBGene00008408	-2.2631	0.000242999	0.0020324	364.995	249.377	115.681	93.7409	69.1835	68.5088	119.431	104.795
WBGene00007687	-0.613923	0.000243486	0.0020353	57.6307	35.6253	550.617	98.9307	42.1117	34.2544	719.487	84.834
WBGene00000517	2.60742	0.000244477	0.00204242	19.2102	26.7189	140.297	118.068	186.495	168.637	152.794	181.682
WBGene00012543	0.971955	0.000245558	0.00205028	153.682	115.782	767.027	456.054	336.893	326.734	1041.27	484.792
WBGene00000421	2.07186	0.000246269	0.00205271	160.085	320.627	1354.04	958.168	1034.74	930.139	1402.71	870.889
WBGene00010539	-0.968951	0.000246024	0.00205271	1325.51	1353.76	499.874	317.876	577.532	600.77	454.031	250.436
WBGene00003092	-1.0785	0.000246165	0.00205271	627.535	632.348	24.9182	190.401	204.542	139.653	26.5939	97.2172
WBGene00003511	0.423339	0.000246791	0.00205589	102.455	106.876	1044.45	736.952	102.271	92.2234	1168.68	66.1668
WBGene00017028	1.23102	0.00024746	0.00206029	102.455	89.0631	1183.24	224.459	385.021	308.29	1620.78	544.675
WBGene00011247	-1.37903	0.000247885	0.00206232	435.432	311.721	87.2892	116.122	159.423	144.923	92.5953	121.614
WBGene00020228	-2.44668	0.000247985	0.00206232	19.2102	26.7189	0.302039	0.973089	0	5.26991	0	0.739294
WBGene00011757	-2.18595	0.000250576	0.00208268	25.6137	53.4379	299.32	41.8428	12.0319	10.5398	392.623	58.9587
WBGene00016139	1.97412	0.000250784	0.00208323	70.4375	44.5316	327.259	217.647	294.782	305.655	293.984	416.962
WBGene00001328	0.417987	0.000253046	0.00210083	858.057	1050.94	3884.82	2151.5	1699.51	1409.7	4025.11	3341.61
WBGene00021322	-1.11075	0.000254684	0.00211322	1760.94	2030.64	538.988	486.544	577.532	711.438	589.902	163.569
WBGene00009830	-3.21948	0.0002559	0.00212211	51.2273	80.1568	253.41	41.5184	6.01595	18.4447	431.064	92.4118
WBGene00003526	1.17413	0.000256836	0.00212867	25.6137	35.6253	430.254	165.101	51.1356	76.4137	474.581	83.3554
WBGene00021088	1.80287	0.000258478	0.00214107	352.188	320.627	776.844	547.2	1317.49	1436.05	782.104	769.051
WBGene00020195	1.33646	0.00026037	0.00215431	108.858	115.782	1050.64	690.244	204.542	242.416	1177.39	196.467
WBGene00015426	-5.95067	0.000260228	0.00215431	51.2273	62.3442	15.253	15.2451	3.00798	0	27.8028	19.4065
WBGene00001023	1.64438	0.000260558	0.00215465	397.012	409.69	1540.85	1093.1	1428.79	1570.43	1791.95	1342.56
WBGene00011146	2.08181	0.000261392	0.00216032	307.364	258.283	1366.42	1406.44	827.194	866.9	1286.18	670.355
WBGene00010440	-0.376309	0.000262339	0.00216692	794.023	908.444	210.521	564.716	210.558	303.02	190.751	113.112
WBGene00004156	-1.43056	0.000262944	0.00217069	160.085	276.096	1500.53	379.829	96.2553	84.3186	1918.39	187.966
WBGene00023485	0.216399	0.000263421	0.00217341	281.75	267.189	78.379	125.528	213.566	213.431	73.7377	62.4704
WBGene00016166	-0.633165	0.000263791	0.00217523	1171.82	1050.94	277.574	436.268	610.619	611.31	241.763	366.136
WBGene00021522	1.81278	0.000263943	0.00217526	115.261	80.1568	484.923	548.173	273.726	295.115	531.395	314.755
WBGene00012670	-2.26726	0.000265528	0.0021871	25.6137	8.90631	138.938	24.6516	6.01595	5.26991	202.597	44.5425
WBGene00008452	-0.61077	0.000266279	0.00219205	1844.18	1968.3	584.747	828.098	998.648	1017.09	606.825	533.955
WBGene00022500	0.892859	0.000266685	0.00219416	877.268	1068.76	7620.44	5224.19	1615.28	1491.38	9664.96	1383.77
WBGene00019943	1.51184	0.000266917	0.00219483	38.4205	80.1568	323.181	190.077	234.622	252.956	382.953	380.552
WBGene00019765	3.35249	0.000269858	0.00221653	0	0	61.6159	70.0624	9.02393	10.5398	75.1883	15.8948
WBGene00001488	1.73071	0.000269811	0.00221653	563.5	596.723	7334.71	2879.04	2186.8	2010.47	9726.37	1409.46
WBGene00012894	0.934417	0.000270597	0.00222135	147.279	187.033	949.761	661.7	336.893	342.544	1265.87	455.96
WBGene00016006	1.18106	0.00027095	0.002223	742.796	952.975	4193.66	3172.59	2033.39	1833.93	5155.36	2263.53
WBGene00044176	0.56031	0.000271395	0.00222541	38.4205	53.4379	289.504	299.711	39.1037	55.3341	350.315	66.1668
WBGene00004924	1.79007	0.000272303	0.0022316	224.119	240.47	652.102	1833.95	369.981	379.434	702.805	457.808
WBGene00007799	-0.194111	0.000273419	0.0022395	153.682	187.033	1087.79	538.118	183.487	158.097	1597.09	272.245
WBGene00008857	-0.481621	0.000274296	0.00224543	2625.4	2707.52	674.905	1217.33	1317.49	1583.61	694.585	742.621
WBGene00003991	-1.18074	0.000275451	0.00225362	537.887	472.035	147.395	122.285	222.59	284.575	188.092	119.026
WBGene00008449	0.928875	0.000277461	0.0022688	76.841	80.1568	789.227	316.578	156.415	173.907	1014.68	209.405
WBGene00016638	-0.310576	0.000277932	0.00227138	32.0171	17.8126	3.77548	1.29745	18.0479	28.9845	2.90116	3.142
WBGene00006948	-1.51172	0.000280797	0.00229351	224.119	169.22	975.736	184.887	150.399	123.843	1831.36	469.637
WBGene00017484	1.51172	0.000280797	0.00229351	38.4205	62.3442	32.1671	55.4661	39.1037	18.4447	30.4622	23.8422
WBGene00016450	-0.363998	0.000281246	0.0022959	621.131	498.754	137.126	132.016	333.885	284.575	154.245	36.9647
WBGene00021600	-1.63148	0.000282606	0.00230572	44.8239	71.2505	10.8734	10.704	12.0319	5.26991	7.25289	2.77235
WBGene00012449	-0.937895	0.000284955	0.00232359	89.6478	44.5316	8.00403	14.9207	24.0638	26.3496	6.04408	9.98047
WBGene00007460	1.93789	0.000284955	0.00232359	422.625	231.564	217.468	649.05	589.563	561.245	173.586	158.394
WBGene00015546	-1.73179	0.000286241	0.00233278	57.6307	53.4379	481.45	68.4406	30.0798	15.8097	677.42	73.0053
WBGene00021394	2.00101	0.000286899	0.00233684	108.858	35.6253	401.107	335.716	339.901	326.734	435.415	382.4
WBGene00002393	-3.61485	0.000287186	0.00233787	70.4375	80.1568	66.9016	39.8966	9.02393	15.8097	107.343	112.188
WBGene00004880	2.02789	0.000288002	0.00234191	83.2444	44.5316	267.908	351.285	306.814	313.56	305.83	412.896
WBGene00011999	-3.58962	0.000287881	0.00234191	224.119	240.47	86.3831	47.0326	21.0558	28.9845	133.211	41.0308
WBGene00004758	2.56403	0.000289992	0.00235679	204.909	231.564	547.445	733.06	890.361	924.869	482.801	420.104
WBGene00016121	-1.43713	0.000290885	0.00236273	493.063	365.159	77.1709	147.585	102.271	181.812	82.683	118.287
WBGene00022504	-0.719216	0.000292956	0.00237823	57.6307	53.4379	578.706	94.714	48.1276	44.7942	816.434	109.785
WBGene00000006	2.29358	0.000295047	0.00239389	25.6137	62.3442	243.292	577.69	96.2553	115.938	322.028	94.8145
WBGene00007170	-0.0833182	0.000296598	0.00240381	115.261	106.876	737.125	203.7	171.455	150.192	1036.68	404.764
WBGene00009170	-3.75312	0.000296501	0.00240381	19.2102	80.1568	1.05714	2.27054	9.02393	7.90487	0.483526	7.0233
WBGene00000366	1.22062	0.000297403	0.002409	1171.82	926.257	3766.88	2915.7	3227.56	2908.99	4929.31	3446.41
WBGene00007221	2.66202	0.000298454	0.00241484	44.8239	44.5316	186.811	231.595	321.854	318.83	161.74	311.797
WBGene00004134	1.32707	0.000298432	0.00241484	57.6307	35.6253	331.185	158.938	156.415	194.987	444.361	278.529
WBGene00010819	2.05911	0.000299398	0.00242	0	44.5316	0.151019	1.62181	3.00798	5.26991	0	0
WBGene00019620	-0.405313	0.000299422	0.00242	2292.42	2369.08	549.257	954.276	1473.91	1554.62	496.581	796.775
WBGene00044394	-4.29524	0.000300014	0.00242345	108.858	115.782	80.3423	35.0312	9.02393	10.5398	134.662	64.1338
WBGene00011746	2.51254	0.000302712	0.00244255	32.0171	17.8126	103.146	78.1715	231.614	252.956	84.1336	216.059
WBGene00008930	-1.84958	0.00030266	0.00244255	531.483	774.849	102.24	202.727	210.558	200.257	112.178	233.617
WBGene00012261	-0.0813208	0.000303032	0.00244378	224.119	285.002	1358.72	396.696	442.173	416.323	2103.58	1037.41
WBGene00010123	-1.53643	0.000304836	0.00245697	211.313	160.314	31.412	15.5694	60.1595	50.0641	36.5062	4.06612
WBGene00008922	-0.441228	0.000306225	0.00246546	909.285	863.912	309.439	375.937	442.173	411.053	279.962	167.635
WBGene00018630	-2.80266	0.000306201	0.00246546	64.0341	97.9694	364.108	48.6544	24.0638	13.1748	542.033	121.614
WBGene00001564	1.54084	0.000307393	0.00247341	3560.3	4462.06	11624.1	31741.8	3744.93	4147.42	11996	2669.04
WBGene00007916	-0.177551	0.00030755	0.00247341	25.6137	8.90631	310.345	42.4915	12.0319	31.6195	427.921	61.3614
WBGene00013807	-1.2871	0.000307912	0.00247496	646.745	676.88	186.056	311.388	210.558	208.161	173.828	209.96
WBGene00007290	3.97401	0.000308124	0.0024753	6.40341	0	43.6446	25.6247	120.319	123.843	29.0116	115.7
WBGene00006896	0.914595	0.000308805	0.00247941	134.472	106.876	502.29	354.204	351.933	281.94	529.703	655.015
WBGene00004231	2.13061	0.000310154	0.00248888	0	0	91.3667	30.4901	3.00798	10.5398	122.816	15.5252
WBGene00002013	5.6933	0.000312403	0.0025041	12.8068	44.5316	85.3259	787.229	679.803	590.23	72.0454	316.233
WBGene00006684	3.5939	0.000312456	0.0025041	0	0	68.1097	65.1969	9.02393	15.8097	80.5071	19.0368
WBGene00011190	0.342985	0.000312735	0.0025041	326.574	293.908	63.1261	194.293	141.375	131.748	51.012	38.0737
WBGene00043702	-0.906851	0.000312718	0.0025041	140.875	124.688	16.1591	46.0595	36.0957	44.7942	22.2422	13.1225
WBGene00013662	4.33263	0.000315351	0.00252367	0	0	45.4568	108.662	6.01595	10.5398	39.8909	6.09918
WBGene00001130	2.35863	0.000318376	0.00254236	115.261	222.658	1535.41	1048.02	827.194	708.803	1834.01	478.508
WBGene00001131	0.723393	0.000317946	0.00254236	794.023	783.756	5680.44	2719.46	1440.82	1538.81	7836.03	1772.09
WBGene00185079	-1.52548	0.000318047	0.00254236	416.222	400.784	131.236	135.259	144.383	142.288	130.552	138.433
WBGene00011878	2.6631	0.00032068	0.00255932	0	8.90631	55.5751	103.796	12.0319	13.1748	58.0231	25.6905
WBGene00019971	1.94913	0.000322438	0.00257195	192.102	222.658	851.296	399.291	1076.86	1035.54	842.303	812.485
WBGene00014124	1.77795	0.000324448	0.00258658	224.119	258.283	277.121	320.795	764.026	769.407	242.005	313.646
WBGene00015205	-2.44621	0.000325298	0.00259194	384.205	356.253	53.9139	76.2253	84.2233	129.113	48.3526	155.806
WBGene00006754	1.94201	0.000325994	0.00259466	1786.55	2413.61	11433.7	13412.1	5396.31	5931.28	13388.4	4060.39
WBGene00006811	0.728272	0.000325915	0.00259466	102.455	106.876	990.083	521.251	192.511	166.002	1386.27	177.246
WBGene00008548	-1.28388	0.000326421	0.00259665	377.801	267.189	88.7994	108.337	81.2154	137.018	89.4523	72.6357
WBGene00007975	1.99395	0.000327438	0.00260332	76.841	124.688	425.119	309.118	445.181	505.911	455.723	429.345
WBGene00018468	0.227856	0.000327641	0.00260353	493.063	543.285	5298.51	1735.99	845.241	606.04	7661.47	752.602
WBGene00009573	-1.56552	0.000329095	0.00261367	108.858	160.314	1156.96	134.935	45.1197	73.7787	1526.98	171.886
WBGene00189958	-2.37621	0.000329515	0.00261558	409.818	231.564	92.5749	68.7649	90.2393	81.6836	90.6612	132.334
WBGene00018585	2.60994	0.000330059	0.00261653	32.0171	17.8126	82.7586	88.2267	246.654	266.13	66.0013	214.026
WBGene00004258	2.41065	0.000329834	0.00261653	704.375	703.599	3636.55	7079.54	1588.21	1530.91	3735.97	728.759
WBGene00012166	-1.13497	0.000330188	0.00261653	1453.57	1291.42	441.43	517.683	628.667	616.579	450.163	504.568
WBGene00012257	-2.59936	0.000330349	0.00261653	307.364	231.564	583.237	169.642	108.287	57.969	947.47	453.187
WBGene00021906	1.58075	0.00033221	0.00262984	64.0341	35.6253	394.161	232.244	156.415	208.161	521.725	228.627
WBGene00006513	1.63852	0.000332855	0.00263249	121.665	80.1568	1112.86	746.035	276.734	281.94	1450.82	189.999
WBGene00003034	1.5825	0.000333063	0.00263249	108.858	133.595	470.576	536.821	415.101	318.83	511.571	512.701
WBGene00015389	0.0687681	0.000333083	0.00263249	896.478	828.287	244.802	407.4	550.46	553.341	254.093	143.608
WBGene00044291	-1.78012	0.000333853	0.00263715	332.978	302.815	81.2484	54.8173	90.2393	102.763	106.134	36.0406
WBGene00002094	-1.48454	0.000334256	0.00263891	51.2273	35.6253	2.26529	8.10907	12.0319	5.26991	3.14292	2.40271
WBGene00012467	0.70947	0.00033565	0.00264849	25.6137	26.7189	4.83262	7.46035	36.0957	36.8894	4.83526	5.54471
WBGene00019009	3.56874	0.000338234	0.00266609	6.40341	0	95.5952	59.6828	54.1436	63.2389	134.904	71.5267
WBGene00014117	1.69695	0.000338245	0.00266609	147.279	187.033	259.753	200.132	797.114	943.314	178.179	563.527
WBGene00018215	-0.259489	0.000339108	0.00267146	108.858	115.782	826.076	188.455	141.375	155.462	1252.57	355.046
WBGene00011886	3.58457	0.000340021	0.00267716	6.40341	8.90631	70.9791	48.9788	147.391	147.557	48.3526	148.783
WBGene00008952	2.18355	0.00034067	0.00267716	6.40341	8.90631	71.5832	166.723	27.0718	7.90487	91.3865	29.387
WBGene00012861	0.0913248	0.000340249	0.00267716	76.841	53.4379	233.778	240.677	90.2393	52.6991	289.874	190.183
WBGene00011021	-0.848536	0.000340746	0.00267716	313.767	258.283	30.2039	111.256	84.2233	118.573	47.6273	42.3246
WBGene00013872	-1.08218	0.000340403	0.00267716	121.665	160.314	633.979	191.698	108.287	118.573	1073.67	340.26
WBGene00001329	1.83987	0.000340977	0.00267754	371.398	329.534	1670.58	1180.36	1287.41	1317.48	1890.1	1065.32
WBGene00000453	-0.0860282	0.000342322	0.00268511	249.733	213.752	828.945	452.486	339.901	289.845	1043.93	798.992
WBGene00020126	-0.893405	0.000342322	0.00268511	320.171	365.159	38.661	175.805	66.1755	100.128	43.2756	53.414
WBGene00013378	-1.11522	0.000342491	0.00268511	2241.19	2217.67	857.639	742.467	1052.79	1022.36	777.268	835.957
WBGene00000497	-0.0521264	0.000342837	0.00268638	89.6478	89.0631	1185.65	163.155	147.391	115.938	1857.22	202.936
WBGene00014002	2.00053	0.000343764	0.0026922	6.40341	8.90631	2.26529	11.3527	114.303	100.128	4.35174	43.2487
WBGene00017576	-0.920851	0.000344313	0.00269507	108.858	115.782	695.595	154.072	75.1994	97.4933	969.228	270.582
WBGene00022361	2.17084	0.00034531	0.00269998	134.472	106.876	519.205	375.612	544.444	621.849	547.352	406.797
WBGene00020846	-0.287821	0.000345254	0.00269998	102.455	17.8126	387.818	172.237	63.1675	84.3186	599.572	208.851
WBGene00002060	-1.87619	0.000348735	0.00272531	1069.37	881.725	286.484	225.432	342.909	411.053	265.456	460.396
WBGene00019858	3.71714	0.000349333	0.00272852	51.2273	71.2505	36.5467	181.968	297.79	332.004	29.9786	56.0016
WBGene00009498	1.84742	0.000349606	0.0027292	217.716	187.033	1081.75	717.815	875.321	750.962	1324.14	679.596
WBGene00003689	-0.55676	0.000350084	0.00273002	192.102	106.876	35.7916	44.4377	78.2074	81.6836	36.2645	26.0601
WBGene00010547	-6.44487	0.000350075	0.00273002	19.2102	17.8126	0	0.324363	0	0	0	0.554471
WBGene00001116	1.19538	0.00035204	0.00274381	89.6478	53.4379	1014.09	419.077	204.542	129.113	1310.84	133.073
WBGene00015402	0.555496	0.000353459	0.00275341	1082.18	970.788	138.183	516.061	809.146	830.011	120.398	234.541
WBGene00021548	-1.56376	0.000356328	0.00277428	646.745	614.536	179.562	216.026	243.646	245.051	203.323	249.327
WBGene00007009	1.84917	0.000358897	0.00279132	403.415	454.222	1227.03	1010.39	1606.26	1717.99	1301.17	1110.24
WBGene00008605	-0.744492	0.000358708	0.00279132	198.506	195.939	2214.4	253.003	204.542	155.462	3451.65	320.299
WBGene00001067	0.417413	0.000359617	0.00279543	6.40341	35.6253	6.34281	5.18981	39.1037	76.4137	10.8793	14.7859
WBGene00007824	-0.774534	0.000360911	0.00280252	2145.14	2271.11	609.363	969.521	1025.72	1148.84	630.518	699.373
WBGene00011334	-1.52635	0.000360804	0.00280252	877.268	899.538	351.724	305.55	309.822	297.75	361.919	285.737
WBGene00000938	0.645084	0.000361475	0.00280469	646.745	418.597	1696.55	1657.49	986.616	832.646	1863.75	1781.15
WBGene00011836	-0.104424	0.000361575	0.00280469	6.40341	0	92.7259	14.5963	6.01595	5.26991	143.607	31.9745
WBGene00009342	2.19179	0.000361821	0.00280512	1216.65	1389.38	8154.59	3890.41	5540.69	5298.89	7002.18	3969.27
WBGene00001882	-3.55246	0.000362765	0.00281095	38.4205	26.7189	118.852	19.4618	6.01595	2.63496	72.7707	136.954
WBGene00009574	1.60652	0.000363172	0.00281261	262.54	195.939	1261.01	926.705	676.795	685.088	1440.67	683.293
WBGene00013506	3.05399	0.000364123	0.00281849	19.2102	0	136.37	79.1445	114.303	110.668	126.684	141.39
WBGene00018145	0.126187	0.000364965	0.00282086	2868.73	2992.52	605.739	1575.75	1639.35	1968.31	692.893	537.282
WBGene00022022	-1.59432	0.000364806	0.00282086	262.54	151.407	48.0242	51.2493	54.1436	92.2234	51.012	54.3381
WBGene00022415	-3.19237	0.000365008	0.00282086	326.574	320.627	583.992	134.286	54.1436	44.7942	720.696	282.41
WBGene00012125	1.47864	0.000366957	0.00283444	38.4205	97.9694	440.825	514.764	126.335	118.573	503.351	128.452
WBGene00044570	-0.642753	0.000367216	0.00283494	172.892	169.22	38.0569	55.4661	90.2393	94.8584	45.2097	33.6379
WBGene00009334	-0.216717	0.000368345	0.00284216	685.165	765.943	987.062	2403.2	267.71	168.637	932.48	251.73
WBGene00021473	1.66999	0.000369138	0.00284527	51.2273	53.4379	339.643	224.459	171.455	210.796	407.371	242.119
WBGene00007439	-0.610765	0.000369075	0.00284527	204.909	258.283	1.66121	28.8683	90.2393	113.303	0.483526	19.7761
WBGene00003648	-2.03416	0.000370201	0.00285197	467.449	418.597	109.338	40.221	147.391	210.796	166.817	81.692
WBGene00017597	0.27317	0.000370852	0.00285548	38.4205	71.2505	430.556	175.48	90.2393	94.8584	706.19	156.361
WBGene00021614	0.0354884	0.000371782	0.00286114	345.784	302.815	835.892	940.977	279.742	289.845	920.15	599.383
WBGene00009261	-0.815357	0.00037272	0.00286685	57.6307	17.8126	480.997	50.925	42.1117	34.2544	824.896	97.7717
WBGene00045517	-0.391661	0.000373993	0.00287513	115.261	97.9694	4.98364	26.9221	69.1835	52.6991	6.28584	17.1886
WBGene00001336	-0.833724	0.000374358	0.00287643	1575.24	1674.39	587.163	544.605	890.361	964.394	539.615	612.136
WBGene00206525	-1.62344	0.000375618	0.00288459	128.068	97.9694	29.4488	60.3315	15.0399	18.4447	24.9016	15.8948
WBGene00018518	2.35344	0.000377463	0.00289724	64.0341	17.8126	239.366	286.412	201.534	194.987	230.642	241.38
WBGene00000526	2.2553	0.000378331	0.00290239	6.40341	26.7189	141.505	124.88	75.1994	79.0487	168.025	114.221
WBGene00006662	1.93425	0.000378913	0.00290533	38.4205	44.5316	254.468	342.203	123.327	102.763	306.556	121.429
WBGene00015776	2.33747	0.00037944	0.00290785	262.54	258.283	889.051	1798.27	694.843	827.376	903.469	650.209
WBGene00008843	-2.02977	0.000380433	0.00291379	12.8068	17.8126	0.453058	0.648726	12.0319	13.1748	1.20882	2.40271
WBGene00009395	-3.48607	0.000380613	0.00291379	32.0171	80.1568	4.37956	2.27054	0	10.5398	6.76937	0.739294
WBGene00044478	0.939718	0.000380952	0.00291486	6.40341	26.7189	0.755097	2.91927	18.0479	21.0796	0.967052	1.29377
WBGene00000955	4.68315	0.000381476	0.00291582	0	0	60.1057	84.6587	30.0798	21.0796	74.9466	28.4628
WBGene00018016	2.65992	0.000381349	0.00291582	25.6137	35.6253	145.734	111.905	270.718	263.496	105.65	255.981
WBGene00017838	0.474511	0.00038236	0.00292105	653.148	543.285	82.9096	346.42	282.75	339.909	62.8584	97.5869
WBGene00019180	2.10973	0.000382828	0.00292311	19.2102	8.90631	146.791	171.264	75.1994	31.6195	190.751	76.1473
WBGene00003865	1.81759	0.000385481	0.00294182	70.4375	106.876	253.259	125.204	628.667	650.834	175.036	608.254
WBGene00007479	2.45713	0.000385935	0.00294376	96.0512	71.2505	709.036	168.669	682.811	650.834	706.432	558.722
WBGene00009561	0.810431	0.000386812	0.00294892	0	17.8126	186.358	48.3301	18.0479	13.1748	231.367	33.6379
WBGene00015841	0.919505	0.000387168	0.00295009	57.6307	53.4379	1184.29	170.291	123.327	160.732	1712.89	117.178
WBGene00018713	-3.2486	0.000387932	0.00295438	57.6307	80.1568	162.044	48.3301	12.0319	10.5398	252.884	77.2563
WBGene00007267	2.2228	0.000389265	0.00296299	44.8239	26.7189	163.403	146.936	243.646	223.971	249.258	174.104
WBGene00016264	1.92264	0.000390246	0.00296832	57.6307	26.7189	336.622	281.547	132.351	147.557	374.975	150.077
WBGene00009636	-1.55871	0.000390372	0.00296832	172.892	169.22	15.706	41.8428	54.1436	68.5088	16.9234	43.4335
WBGene00018026	-4.54397	0.000390587	0.00296842	38.4205	17.8126	162.195	26.5978	0	2.63496	200.422	14.6011
WBGene00004736	2.59269	0.000392338	0.00298018	1748.13	2654.08	7705.31	12734.2	8061.38	8323.82	8048.29	4574.94
WBGene00013518	0.238093	0.000393076	0.00298424	38.4205	80.1568	310.496	213.431	81.2154	81.6836	462.735	163.199
WBGene00020404	4.36831	0.000393727	0.00298763	6.40341	0	41.2283	45.7352	114.303	89.5885	40.6162	74.1143
WBGene00009975	1.68492	0.000394076	0.00298873	211.313	267.189	1393.61	871.887	727.93	743.057	1436.8	738.185
WBGene00044238	-1.3372	0.000396319	0.00300419	115.261	169.22	28.5427	37.9505	30.0798	47.4292	32.638	13.6769
WBGene00009963	0.737306	0.000397531	0.00301026	102.455	106.876	21.4447	50.2762	78.2074	68.5088	18.6158	11.4591
WBGene00010013	0.586708	0.000397333	0.00301026	525.08	543.285	2055.52	1289.99	1206.2	845.821	2366.62	1912.74
WBGene00007552	0.36985	0.000399993	0.00302733	0	17.8126	99.0687	33.7337	15.0399	18.4447	158.838	63.7641
WBGene00008274	1.68163	0.000400328	0.0030283	211.313	187.033	784.999	883.889	607.611	563.88	927.161	598.459
WBGene00007323	1.22877	0.000402133	0.00304039	6.40341	8.90631	0.604077	1.29745	24.0638	21.0796	0.241763	2.03306
WBGene00015410	3.65167	0.000404233	0.00305469	70.4375	44.5316	212.031	685.379	264.702	255.591	190.751	127.343
WBGene00003083	1.98598	0.00040557	0.00306164	76.841	53.4379	201.762	147.261	421.117	440.037	167.3	407.906
WBGene00235296	-0.480844	0.000405559	0.00306164	32.0171	44.5316	1.51019	7.13598	18.0479	18.4447	2.65939	2.95718
WBGene00018073	0.929829	0.000406402	0.00306633	185.699	204.845	2703.7	660.727	433.149	453.212	3616.29	395.892
WBGene00003888	-1.5168	0.000406773	0.00306756	44.8239	44.5316	279.688	49.6275	27.0718	26.3496	455.24	108.676
WBGene00008711	-1.36397	0.00040782	0.00307387	134.472	133.595	395.671	229.649	48.1276	71.1438	533.571	184.824
WBGene00020562	2.15816	0.000408916	0.00307896	204.909	142.501	903.851	921.515	700.859	595.5	1036.44	478.139
WBGene00012919	-0.964596	0.000408728	0.00307896	128.068	133.595	8.00403	32.7607	51.1356	52.6991	7.73642	23.4726
WBGene00010744	1.47293	0.000410412	0.00308863	25.6137	71.2505	208.105	215.377	180.479	168.637	273.676	302.187
WBGene00004944	1.24525	0.000411567	0.00309455	32.0171	17.8126	234.684	186.184	51.1356	55.3341	301.962	68.0151
WBGene00015948	-1.45625	0.000411621	0.00309455	115.261	178.126	19.1795	50.6006	42.1117	31.6195	26.1104	21.994
WBGene00017776	-1.34111	0.000412244	0.00309764	544.29	1184.54	245.86	314.956	279.742	292.48	260.137	211.993
WBGene00012722	-2.05942	0.000412949	0.00310135	1229.46	1157.82	410.924	246.191	385.021	503.276	484.01	535.988
WBGene00020168	3.63691	0.00041496	0.00311486	0	17.8126	44.3997	32.4363	117.311	118.573	35.7809	59.3284
WBGene00011036	2.17021	0.000416329	0.00312321	160.085	80.1568	458.797	391.83	625.659	555.976	421.635	489.413
WBGene00002259	-1.3966	0.000416499	0.00312321	435.432	418.597	69.0158	172.561	126.335	137.018	117.255	78.55
WBGene00010470	5.1316	0.00041822	0.00313451	134.472	187.033	147.999	3480.09	640.699	606.04	109.76	292.576
WBGene00019633	-1.13191	0.000419658	0.00314368	89.6478	53.4379	7.85301	16.5425	30.0798	28.9845	9.67052	11.8287
WBGene00000449	-0.235651	0.000421854	0.00315851	89.6478	35.6253	207.048	188.455	78.2074	79.0487	214.202	351.719
WBGene00004120	-0.380171	0.000424918	0.0031782	268.943	115.782	2778.45	243.272	198.526	242.416	4106.83	378.704
WBGene00001960	-3.39988	0.000424855	0.0031782	179.296	222.658	36.8487	48.6544	36.0957	26.3496	34.0886	105.719
WBGene00015524	-0.0728143	0.000426813	0.00319075	627.535	632.348	207.652	262.41	646.715	571.785	205.74	272.06
WBGene00004900	1.34077	0.000427802	0.00319484	89.6478	142.501	790.284	409.67	385.021	310.925	1005.49	430.454
WBGene00016607	-2.66078	0.000428014	0.00319484	313.767	365.159	75.3587	82.7125	81.2154	97.4933	82.683	180.942
WBGene00008708	-5.31676	0.000427865	0.00319484	96.0512	53.4379	48.0242	19.7861	6.01595	0	67.4519	34.7468
WBGene00008385	2.00708	0.000428962	0.00320028	83.2444	71.2505	196.627	75.5766	484.284	479.562	136.838	284.259
WBGene00011337	2.28084	0.000429198	0.00320041	38.4205	53.4379	455.776	446.323	162.431	108.033	466.361	85.943
[truncated: 44,920 more rows]

## Sheet: p adj < 0.001
Supplementary Table S1. Neural ADR-1 bound genes in the absence of adr-2 (Related to Figure 1). Genes with a padj value <0.001 and log2foldchange >= 1 were considered bound genes after performing a Likelihood Ratio Test. Expression of all genes in the RNA immunoprecipitation sequencing datasets from two biological replicates is listed by Wormbase Annotation (column A). log2fold change values, raw…
GeneID	log2FoldChange	pvalue	padj	Neural ADR-1;adr-2(-) input rep 1	Neural ADR-1;adr-2(-) input rep 2	Neural ADR-1;adr-2(-) IP rep 1	Neural ADR-1;adr-2(-) IP rep 2	Neural ADR-1 input rep 1	Neural ADR-1 input rep 2	Neural ADR-1 IP rep 1	Neural ADR-1 IP rep 2
WBGene00001239	14.9721	0.0915382	0.000783575	627.535	765.943	3314.72	3762.58	944.505	972.298	0	0
WBGene00016335	12.9691	0.0191021	0.000921412	236.926	267.189	2075.81	2105.74	90.2393	97.4933	0	0
WBGene00013874	12.3889	0.417972	0.000284243	412.807	408.906	2344.68	2311.68	503.008	510.877	0	0
WBGene00008167	11.4852	0.0812696	0.000348988	531.483	570.004	4372.56	4279.93	150.399	181.812	0	0
WBGene00022200	11.2034	0.332807	0.000932918	422.625	463.128	4504.4	4693.81	782.074	648.199	0	0
WBGene00010339	11.1997	7.39e-05	0.00077935	1908.22	1959.39	6633.22	6672.4	788.09	822.106	0	0
WBGene00008669	11.0547	0.00808009	0.000455549	557.097	632.348	3190.28	3253.65	288.766	326.734	0	0
WBGene00001099	11.0421	0.601825	0.000356637	729.989	748.13	4814.75	4333.77	382.013	371.529	0	0
WBGene00017123	10.8201	0.000232904	0.000961402	1299.89	1273.6	5214.6	5552.39	511.356	513.816	0	0
WBGene00010769	10.5019	2.55e-15	2.87e-13	485.648	490.737	7575.24	8247.25	2598.89	3114.52	0	0
WBGene00020517	10.1379	0.00455775	0.000957049	986.126	1006.41	4308.38	4517.36	779.066	740.422	0	0
WBGene00007857	9.83492	0.0384847	0.000492493	448.239	391.878	4175.33	4135.26	183.487	168.637	0	0
WBGene00016987	8.10795	6.73e-09	2.84e-07	0	0	400.805	950.059	138.367	213.431	0	0
WBGene00002043	7.27945	0.127689	0.000147025	179.296	115.782	2276.82	2209.54	249.662	276.67	0	0
WBGene00009428	7.20435	1.22e-06	2.52e-05	0	0	1115.74	1124.65	114.303	79.0487	0	0
WBGene00018846	6.94932	2.94e-18	4.31e-16	24806.8	26318.2	1496.6	2835.26	5579.8	6331.8	0	0
WBGene00012970	6.79218	0.313895	0.000800589	115.261	89.0631	2051.5	2135.58	93.2473	89.5885	0	0
WBGene00009600	6.60678	1.52e-05	0.000215713	0	0	22.3509	290.954	27.0718	2.63496	0	0
WBGene00009192	6.50549	1.31e-06	2.67e-05	322.098	123.873	1639.27	1781.26	742.97	990.743	0	0
WBGene00009606	6.47892	8.5e-07	1.87e-05	0	0	64.0322	43.789	156.415	184.447	44.2426	104.241
WBGene00015047	6.43352	0.0983286	0.000450764	371.398	454.222	4480.09	4626.02	234.622	176.542	0	0
WBGene00018514	6.27665	2.15e-05	0.000288096	0	0	170.652	154.721	66.1755	73.7787	0	0
WBGene00003675	6.2297	6.58e-06	0.000105803	0	0	117.342	93.7409	123.327	113.303	0	0
WBGene00011153	5.83524	1.5e-06	3.01e-05	0	0	27.3345	20.1105	138.367	94.8584	0	0
WBGene00009142	5.81225	1.91e-08	7.17e-07	51.2273	26.7189	1047.62	6034.12	288.766	411.053	0	0
WBGene00015532	5.74531	0.0179328	0.000603015	419.21	520	3201.51	3194.62	236.096	244.794	0	0
WBGene00012911	5.64459	0.000318381	0.000242364	422.625	400.784	3095.44	3238.08	279.742	347.814	0	0
WBGene00009773	5.53727	0.0161655	0.000612069	1261.47	1166.73	4090.16	4816.1	893.369	782.582	0	0
WBGene00004242	5.52171	2.19e-07	5.85e-06	0	8.90631	87.2892	58.7097	267.71	339.909	0	0
WBGene00022178	5.42331	0.000234343	0.000968989	845.251	730.318	4128.52	4373.34	676.795	740.422	0	0
WBGene00002151	5.41313	2.65e-06	4.96e-05	0	0	78.077	208.89	24.0638	26.3496	0	0
WBGene00008172	5.36146	5.69e-05	0.000637898	0	0	48.3262	39.5723	105.279	92.2234	0	0
WBGene00007452	5.34127	0.00861169	0.00034012	340	348.906	4303.93	4447.03	375.199	381.684	0	0
WBGene00194769	5.25419	7.78e-05	0.000810416	6.40341	0	51.1956	279.601	21.0558	50.0641	0	0
WBGene00022642	5.19256	3.83e-08	1.31e-06	1735.33	1754.54	8032.32	8271.82	794.106	930.139	0	0
WBGene00009666	5.15077	1.43e-05	0.000204022	6.40341	8.90631	156.305	366.854	117.311	94.8584	0	0
WBGene00008366	5.1031	7.09e-07	1.58e-05	38.4205	8.90631	280.745	1022.07	427.133	337.274	0	0
WBGene00004096	5.05635	6.19e-06	0.00010028	204.909	249.377	6259.3	6371.4	285.758	313.56	0	0
WBGene00001606	5.05399	0.00658244	0.000375692	57.6307	71.2505	2060.56	2039.25	207.55	229.241	0	0
WBGene00016407	5.02075	4.1e-07	9.97e-06	32.0171	89.0631	547.596	2194.31	691.835	764.137	0	0
WBGene00000168	4.98701	2.34e-06	4.45e-05	0	8.90631	96.1993	97.9576	219.582	205.526	0	0
WBGene00016796	4.95517	2.61e-05	0.000338046	6.40341	8.90631	94.3871	187.482	153.407	194.987	0	0
WBGene00006671	4.90327	6.82e-06	0.000108767	0	0	204.027	136.232	18.0479	57.969	0	0
WBGene00008277	4.84918	3.44e-07	8.59e-06	0	0	166.272	103.472	66.1755	31.6195	0	0
WBGene00003598	4.84732	9.26e-14	8.58e-12	51.2273	80.1568	1945.73	2122.96	1476.92	1325.38	0	0
WBGene00008233	4.79083	6.1e-05	0.000672342	25.6137	17.8126	1135.46	1038.93	90.2393	126.478	0	0
WBGene00010936	4.76963	2.03e-05	0.000274846	0	8.90631	60.5588	276.357	24.0638	21.0796	0	0
WBGene00017012	4.73178	0.102325	0.000353871	352.188	258.283	1635.04	1836.86	360.957	424.228	0	0
WBGene00012968	4.70389	1.28e-24	3.74e-22	2068.3	2342.36	12366.8	12138.2	1460.22	1447.94	0	0
WBGene00010320	4.68782	7.39e-05	0.00077935	12.8068	35.6253	900.763	761.28	99.2632	115.938	0	0
WBGene00020069	4.62686	1.68e-05	0.00023303	0	0	82.7586	127.475	21.0558	36.8894	0	0
WBGene00011945	4.52645	7.94e-07	1.76e-05	12.8068	0	130.481	77.8471	249.662	281.94	0	0
WBGene00021936	4.5107	1.99e-11	1.41e-09	32.0171	17.8126	801.158	1198.52	357.949	310.925	0	0
WBGene00007957	4.49658	5.31e-06	8.87e-05	12.8068	8.90631	479.081	470.002	33.0877	26.3496	0	0
WBGene00003519	4.4478	1.41e-09	7.11e-08	12.8068	0	418.475	711.977	48.1276	81.6836	0	0
WBGene00006705	4.44545	2.9e-06	5.33e-05	51.2273	44.5316	632.922	984.117	487.292	561.245	0	0
WBGene00000081	4.44029	0.00482321	0.000895837	3451.44	3669.4	6364.01	6777.18	1708.53	1939.33	0	0
WBGene00010492	4.43447	1.53e-07	4.29e-06	12.8068	8.90631	159.778	71.0355	366.973	358.354	0	0
WBGene00044094	4.4267	0.609188	0.000596635	51.2273	106.876	3085.93	3106.07	117.311	142.288	0	0
WBGene00000908	4.42243	1.85e-07	5.01e-06	6.40341	17.8126	711.754	475.84	225.598	210.796	0	0
WBGene00000772	4.3294	5.15e-07	1.21e-05	19.2102	0	137.579	86.6049	366.973	366.259	0	0
WBGene00012776	4.22604	5.29e-05	0.000604496	6.40341	17.8126	146.338	347.393	105.279	144.923	0	0
WBGene00018564	4.2122	5.6e-08	1.82e-06	102.455	80.1568	627.636	1203.06	923.449	982.838	0	0
WBGene00011304	4.2026	1.86e-09	9.19e-08	288.154	400.784	5190.54	6662.74	2959.85	3082.9	0	0
WBGene00006977	4.15657	1.86e-07	5.02e-06	19.2102	8.90631	160.383	116.446	454.204	339.909	0	0
WBGene00003678	4.15028	9.79e-07	2.09e-05	236.926	249.377	826.68	2216.05	2150.7	2168.57	0	0
WBGene00019827	4.09685	3.66e-06	6.5e-05	76.841	53.4379	384.344	651.321	643.707	669.279	0	0
WBGene00001597	4.08937	8.37e-09	3.45e-07	19.2102	35.6253	269.57	140.449	715.898	729.883	0	0
WBGene00001160	4.0804	2.99e-06	5.47e-05	409.818	445.316	1953.28	5804.47	2084.53	2031.55	0	0
WBGene00019211	4.07269	1.71e-07	4.68e-06	44.8239	26.7189	568.135	995.145	309.822	289.845	0	0
WBGene00020010	4.06234	5.86e-05	0.000652201	0	0	186.056	46.0595	36.0957	26.3496	0	0
WBGene00023069	4.05468	2.29e-10	1.38e-08	1171.82	792.662	5211.28	5759.33	1473.91	1096.14	0	0
WBGene00000245	4.00459	4.1e-08	1.38e-06	12.8068	53.4379	197.08	1634.46	54.1436	63.2389	0	0
WBGene00021068	3.98595	5.32e-09	2.35e-07	70.4375	115.782	2399.4	2114.85	1137.02	1156.75	0	0
WBGene00014115	3.95988	1.6e-08	6.15e-07	44.8239	53.4379	1176.89	583.204	932.473	827.376	0	0
WBGene00011299	3.95222	3.15e-08	1.1e-06	102.455	26.7189	926.353	1128.46	538.428	474.292	0	0
WBGene00004131	3.94745	2.76e-07	7.17e-06	179.296	240.47	3493.83	2681.83	1275.38	1320.11	0	0
WBGene00009374	3.94167	2.66e-05	0.000342987	19.2102	35.6253	188.623	363.286	231.614	287.21	0	0
WBGene00019067	3.93602	7.49e-05	0.000787335	0	0	135.011	55.4661	27.0718	18.4447	0	0
WBGene00000898	3.91468	1.55e-11	1.13e-09	108.858	89.0631	1867.66	2094.09	1212.21	1146.21	0	0
WBGene00021948	3.87682	4.56e-06	7.78e-05	0	8.90631	174.125	160.884	54.1436	52.6991	0	0
WBGene00016739	3.87388	6.56e-08	2.09e-06	83.2444	106.876	1560.33	1780.1	800.122	916.964	0	0
WBGene00006682	3.87123	4.56e-05	0.000533023	0	0	94.5381	72.0086	21.0558	13.1748	0	0
WBGene00017430	3.84938	1.13e-07	3.29e-06	32.0171	80.1568	4459.6	1663.98	715.898	695.628	0	0
WBGene00012117	3.82164	5.67e-08	1.84e-06	192.102	267.189	1492.22	2899.48	1919.09	1981.49	0	0
WBGene00009503	3.77996	1.85e-05	0.00025344	76.841	80.1568	554.694	1326.64	433.149	516.451	0	0
WBGene00007621	3.77978	7.23e-10	3.88e-08	70.4375	62.3442	822.3	1293.88	944.505	766.772	0	0
WBGene00010621	3.76147	3.52e-08	1.22e-06	25.6137	8.90631	220.79	126.177	457.212	418.958	0	0
WBGene00008214	3.75207	5.53e-05	0.000626363	12.8068	0	136.673	197.861	81.2154	76.4137	0	0
WBGene00001569	3.75023	1.28e-05	0.000184887	12.8068	8.90631	127.46	78.4958	276.734	216.066	0	0
WBGene00007332	3.74332	1.69e-08	6.47e-07	25.6137	44.5316	245.557	192.347	761.018	808.931	0	0
WBGene00019719	3.74091	4.57e-08	1.52e-06	339.381	382.971	2768.79	9274.83	1768.69	2052.63	0	0
WBGene00004238	3.73381	2.78e-06	5.17e-05	25.6137	8.90631	257.337	569.906	108.287	129.113	0	0
WBGene00001596	3.73351	4.36e-08	1.46e-06	70.4375	44.5316	1043.09	889.727	712.89	658.739	0	0
WBGene00010731	3.72877	4.69e-13	4.09e-11	96.0512	97.9694	1526.5	1329.56	1302.45	1264.78	0	0
WBGene00001491	3.71744	6.54e-07	1.48e-05	121.665	80.1568	923.785	990.28	944.505	988.108	0	0
WBGene00009532	3.7173	1.47e-07	4.17e-06	64.0341	115.782	2584.85	1958.5	1010.68	943.314	0	0
WBGene00016501	3.70523	3.78e-06	6.64e-05	19.2102	26.7189	135.162	141.098	366.973	424.228	0	0
WBGene00014113	3.69809	9.73e-05	0.000980592	6.40341	8.90631	69.922	34.0581	153.407	150.192	0	0
WBGene00003834	3.67925	5.86e-07	1.36e-05	192.102	124.688	1156.96	1735.02	1067.83	1138.3	0	0
WBGene00006527	3.65802	9.84e-07	2.09e-05	115.261	204.845	3435.84	2463.54	1723.57	1530.91	0	0
WBGene00008975	3.62348	1.29e-05	0.000186443	1242.26	1629.86	91481.7	91303	1624.31	1818.12	0	0
WBGene00003030	3.61331	1.66e-07	4.59e-06	38.4205	26.7189	425.875	469.029	406.077	339.909	0	0
WBGene00016610	3.60691	9.34e-05	0.000949029	166.489	115.782	361.389	956.546	962.553	1022.36	0	0
WBGene00017199	3.58745	1.56e-08	5.98e-07	32.0171	44.5316	3001.21	3013.24	283.008	213.175	0	0
WBGene00003623	3.57334	6.77e-09	2.85e-07	6.40341	17.8126	607.4	231.595	162.431	197.622	0	0
WBGene00009811	3.56344	1.27e-06	2.6e-05	12.8068	17.8126	566.323	238.731	84.2233	105.398	0	0
WBGene00020208	3.56328	2.52e-08	9.08e-07	57.6307	89.0631	482.356	659.105	815.162	803.661	0	0
WBGene00012362	3.55919	6.69e-09	2.83e-07	64.0341	80.1568	955.046	1096.35	610.619	582.325	0	0
WBGene00006739	3.54542	5.85e-09	2.55e-07	102.455	178.126	1046.41	886.159	1615.28	1615.23	0	0
WBGene00012316	3.54204	5.81e-07	1.35e-05	44.8239	26.7189	265.794	290.305	466.236	413.688	0	0
WBGene00018819	3.53453	4.12e-06	7.15e-05	25.6137	26.7189	324.994	317.551	237.63	279.305	0	0
WBGene00000935	3.5333	5.95e-06	9.73e-05	12.8068	26.7189	171.105	80.7664	412.093	345.179	0	0
WBGene00013739	3.50886	6.66e-06	0.000106835	25.6137	17.8126	173.219	123.582	333.885	310.925	0	0
WBGene00018739	3.5005	1.95e-06	3.78e-05	19.2102	17.8126	390.234	405.778	153.407	181.812	0	0
WBGene00000912	3.49861	2.77e-08	9.87e-07	64.0341	124.688	1157.41	1092.13	974.584	916.964	0	0
WBGene00007024	3.49837	3.01e-05	0.000378929	505.87	427.503	885.88	2194.64	2472.56	2500.57	0	0
WBGene00005024	3.48371	3.1e-06	5.61e-05	12.8068	17.8126	191.795	192.023	252.67	171.272	0	0
WBGene00011639	3.4823	1.56e-06	3.14e-05	64.0341	124.688	752.982	1205.01	619.643	666.644	0	0
WBGene00003026	3.46847	2.44e-06	4.61e-05	57.6307	44.5316	525.547	714.896	391.037	389.973	0	0
WBGene00003559	3.4578	1.81e-09	9.01e-08	128.068	80.1568	1453.86	1240.36	1152.06	1104.05	0	0
WBGene00003151	3.45139	1.05e-07	3.09e-06	147.279	213.752	1413.69	1747.99	1458.87	1441.32	0	0
WBGene00004984	3.43869	2.32e-08	8.5e-07	96.0512	115.782	789.982	410.643	1840.88	1878.72	0	0
WBGene00011312	3.43459	6.49e-07	1.47e-05	57.6307	35.6253	449.736	223.81	652.731	606.04	0	0
WBGene00004243	3.42987	1.01e-05	0.000153208	19.2102	17.8126	88.4973	81.4151	327.869	363.624	0	0
WBGene00009435	3.42987	1.74e-06	3.46e-05	38.4205	106.876	670.073	644.509	694.843	656.104	0	0
WBGene00013024	3.41004	6.09e-08	1.97e-06	64.0341	53.4379	297.055	282.52	622.651	642.929	0	0
WBGene00045411	3.40751	8.66e-07	1.9e-05	179.296	133.595	4393.78	4307.5	718.906	843.186	0	0
WBGene00011768	3.38382	1.08e-07	3.17e-06	32.0171	17.8126	761.742	634.778	195.518	213.431	0	0
WBGene00003561	3.37726	3.51e-05	0.000430444	83.2444	80.1568	582.029	1084.02	385.021	397.878	0	0
WBGene00010244	3.36382	1.99e-07	5.32e-06	1082.18	837.193	2927.66	5233.6	7916.99	6924.66	0	0
WBGene00001441	3.34924	1.22e-05	0.000178397	147.279	89.0631	1407.95	1218.96	1055.8	1088.24	0	0
WBGene00001439	3.34794	9.16e-08	2.76e-06	96.0512	124.688	944.777	1466.77	854.265	764.137	0	0
WBGene00010427	3.34197	1.1e-06	2.29e-05	96.0512	89.0631	1116.79	808.637	881.337	756.232	0	0
WBGene00013499	3.3181	2.27e-05	0.00029986	19.2102	26.7189	229.7	593.908	93.2473	86.9535	0	0
WBGene00002078	3.29611	5.41e-08	1.76e-06	416.222	534.379	2468.26	3443.76	3287.72	3356.93	0	0
WBGene00006646	3.29164	1.61e-05	0.000225576	6.40341	0	132.897	77.1984	51.1356	42.1593	0	0
WBGene00020835	3.27478	8.99e-11	5.88e-09	0	0	158.57	103.147	18.0479	13.1748	0	0
WBGene00022203	3.26807	5.48e-07	1.28e-05	19.2102	35.6253	142.864	88.5511	360.957	408.418	0	0
WBGene00001595	3.26685	8.31e-07	1.83e-05	83.2444	35.6253	423.458	160.56	986.616	1067.16	0	0
WBGene00017563	3.26054	2.68e-05	0.000344665	70.4375	62.3442	357.161	1248.47	388.029	366.259	0	0
WBGene00014119	3.25219	4.33e-08	1.45e-06	51.2273	35.6253	464.082	301.982	550.46	555.976	0	0
WBGene00006483	3.24597	9.46e-07	2.03e-05	57.6307	115.782	1048.83	886.159	773.05	719.343	0	0
WBGene00015567	3.24509	9.86e-06	0.000149673	128.068	124.688	1196.83	1322.75	715.898	769.407	0	0
WBGene00003793	3.24318	1.45e-08	5.62e-07	96.0512	89.0631	917.594	555.958	1076.86	1017.09	0	0
WBGene00004892	3.22733	5.02e-06	8.45e-05	89.6478	71.2505	979.965	732.087	547.452	582.325	0	0
WBGene00001609	3.22369	2.17e-06	4.17e-05	44.8239	44.5316	337.679	144.341	622.651	600.77	0	0
WBGene00004147	3.2191	2.53e-08	9.1e-07	172.892	89.0631	1166.78	936.76	1326.52	1198.9	0	0
WBGene00004259	3.21273	3.02e-07	7.71e-06	140.875	97.9694	655.122	831.342	1197.17	1175.19	0	0
WBGene00019608	3.20559	1.64e-05	0.000228863	19.2102	35.6253	183.035	78.4958	394.045	374.164	0	0
WBGene00012466	3.20478	5.66e-05	0.000635735	12.8068	53.4379	258.545	382.099	159.423	171.272	0	0
WBGene00020142	3.20137	1.93e-05	0.000263651	108.858	133.595	664.636	1203.06	619.643	664.009	0	0
WBGene00009164	3.1989	1.08e-07	3.17e-06	76.841	80.1568	590.335	762.577	586.555	627.119	0	0
WBGene00007260	3.19518	8.91e-05	0.000911594	44.8239	17.8126	391.291	340.257	231.614	271.4	0	0
WBGene00001562	3.18668	3.5e-10	2.04e-08	83.2444	106.876	1669.37	1115.81	998.648	916.964	0	0
WBGene00003970	3.17438	2.13e-06	4.11e-05	89.6478	80.1568	1574.23	1075.59	511.356	447.942	0	0
WBGene00017177	3.1722	9e-05	0.000919572	12.8068	8.90631	59.1996	34.3825	192.511	171.272	0	0
WBGene00016242	3.17166	9.12e-05	0.000928878	0	0	196.174	25.3003	21.0558	15.8097	0	0
WBGene00007016	3.15146	1.15e-08	4.6e-07	128.068	231.564	2296.85	2257.57	1513.01	1591.51	0	0
WBGene00001622	3.12277	1.14e-07	3.3e-06	19.2102	0	392.046	424.267	63.1675	57.969	0	0
WBGene00011835	3.11868	4.13e-06	7.17e-05	51.2273	53.4379	220.035	161.857	535.42	376.799	0	0
WBGene00003003	3.11337	6.85e-08	2.17e-06	140.875	133.595	7301.63	2968.24	1215.22	1156.75	0	0
WBGene00004902	3.11284	1.53e-05	0.000216336	38.4205	0	302.341	431.727	123.327	108.033	0	0
WBGene00001543	3.10244	5.87e-05	0.000653247	6.40341	0	139.542	139.476	33.0877	15.8097	0	0
WBGene00016250	3.09996	4.84e-07	1.16e-05	601.921	730.318	3504.1	4126.87	1690.48	1799.67	0	0
WBGene00002258	3.08446	6.3e-07	1.44e-05	429.55	353.56	2337.25	2440.33	502.332	508.546	0	0
WBGene00003209	3.08257	2.2e-06	4.2e-05	134.472	142.501	658.897	1022.07	998.648	856.36	0	0
WBGene00006607	3.07811	3.6e-07	8.97e-06	51.2273	89.0631	576.894	807.988	415.101	384.703	0	0
WBGene00009201	3.07109	3.89e-07	9.5e-06	32.0171	35.6253	532.041	425.564	345.917	287.21	0	0
WBGene00019521	3.07079	3.07e-05	0.000384629	96.0512	213.752	1024.82	1612.41	761.018	753.597	0	0
WBGene00013732	3.06968	2.3e-09	1.12e-07	108.858	169.22	1256.18	1769.08	911.417	956.489	0	0
WBGene00003230	3.06028	1.1e-06	2.3e-05	76.841	142.501	575.082	208.241	1374.65	1575.7	0	0
WBGene00006923	3.05764	1.79e-06	3.54e-05	294.557	249.377	1992.4	2227.4	1768.69	1665.29	0	0
WBGene00020114	3.05385	2.63e-08	9.44e-07	83.2444	62.3442	1251.8	1755.78	406.077	469.022	0	0
WBGene00019259	3.039	5.44e-06	9.01e-05	57.6307	53.4379	358.218	240.677	445.181	558.61	0	0
WBGene00003153	3.03608	6.69e-09	2.83e-07	204.909	338.44	5030.76	3814.83	1967.22	2102.69	0	0
WBGene00000529	3.03005	2.89e-06	5.32e-05	12.8068	0	163.856	301.009	42.1117	34.2544	0	0
WBGene00003397	3.01497	2.2e-07	5.86e-06	57.6307	62.3442	434.785	349.988	607.611	727.248	0	0
WBGene00004078	3.01114	5.26e-08	1.72e-06	166.489	231.564	884.52	531.955	2671.08	2835.21	0	0
WBGene00000508	3.00552	8.83e-06	0.000136057	89.6478	44.5316	414.699	394.75	526.396	516.451	0	0
WBGene00002026	3.00021	2.3e-05	0.000302812	32.0171	17.8126	261.112	206.295	99.2632	68.5088	0	0
WBGene00011763	2.99758	2.24e-06	4.27e-05	211.313	178.126	1905.86	1718.47	1302.45	1396.53	0	0
WBGene00001793	2.99684	1.09e-05	0.000163433	102.455	106.876	628.089	1232.58	357.949	392.608	0	0
WBGene00013969	2.99684	1.09e-05	0.000163433	614.728	614.536	5970.45	5405.46	1176.12	1130.4	0	0
WBGene00012718	2.99436	2.67e-07	6.98e-06	32.0171	35.6253	351.724	281.547	327.869	332.004	0	0
WBGene00020442	2.98744	3.82e-05	0.000459959	57.6307	17.8126	127.611	159.911	366.973	355.719	0	0
WBGene00004245	2.98515	6.43e-08	2.06e-06	102.455	53.4379	1138.99	726.248	580.539	595.5	0	0
WBGene00000675	2.97944	1.2e-19	1.93e-17	38.4205	71.2505	1017.97	1021.08	321.854	416.323	0	0
WBGene00003864	2.97591	2.7e-06	5.04e-05	64.0341	35.6253	255.676	137.205	736.954	724.613	0	0
WBGene00003229	2.9706	8.02e-08	2.47e-06	134.472	80.1568	763.252	545.254	1112.95	1080.33	0	0
WBGene00004378	2.9629	2.7e-07	7.05e-06	51.2273	89.0631	907.173	651.321	541.436	540.166	0	0
WBGene00007979	2.95444	3.72e-08	1.28e-06	102.455	80.1568	540.951	407.075	1043.77	1032.9	0	0
WBGene00002075	2.95089	2.38e-06	4.51e-05	51.2273	62.3442	422.854	283.493	514.364	521.721	0	0
WBGene00009144	2.94838	9.73e-05	0.000980592	0	8.90631	211.88	66.8188	42.1117	28.9845	290.116	46.7604
WBGene00010806	2.93259	2.34e-07	6.21e-06	153.682	142.501	684.269	706.787	1019.7	1193.63	699.179	659.451
WBGene00007707	2.92546	2.15e-06	4.13e-05	96.0512	133.595	1589.18	1105.43	679.803	743.057	1669.37	545.969
WBGene00001493	2.91894	4.46e-06	7.66e-05	153.682	160.314	2233.12	1020.45	1476.92	1293.76	2878.43	920.791
WBGene00000441	2.91663	4.02e-05	0.000480574	19.2102	8.90631	444.45	254.625	105.279	121.208	644.782	74.2991
WBGene00002783	2.89802	5.51e-09	2.43e-07	121.665	160.314	1633.12	1337.02	1034.74	945.949	1759.31	1061.07
WBGene00007505	2.89615	1.53e-07	4.29e-06	134.472	142.501	1728.42	1000.01	1179.13	1022.36	1919.12	998.417
WBGene00013994	2.88651	4.95e-05	0.000571956	44.8239	71.2505	320.463	340.905	400.061	337.274	325.413	254.687
WBGene00022951	2.8863	3.16e-16	3.86e-14	345.784	472.035	9774.58	26693.1	2286.06	1393.89	14444.9	7801.4
WBGene00011898	2.87849	7.24e-06	0.000114557	32.0171	35.6253	109.036	107.364	478.268	429.498	84.6171	311.982
WBGene00003071	2.87316	6.38e-07	1.45e-05	153.682	365.159	5450.74	2492.4	2607.92	1912.98	7359.51	2164.84
WBGene00003794	2.86669	9.21e-07	1.99e-05	134.472	71.2505	574.327	464.812	980.6	922.234	500.45	791.969
WBGene00022078	2.86052	5.52e-06	9.11e-05	70.4375	71.2505	458.646	693.163	348.925	405.783	482.801	362.439
WBGene00000846	2.8552	2.68e-05	0.000344442	38.4205	17.8126	171.105	142.395	264.702	287.21	179.388	228.996
WBGene00001006	2.84794	8.97e-06	0.000137699	755.603	783.756	6239.21	2670.8	6461.13	6263.29	6939.33	3292.82
WBGene00008925	2.84528	3.13e-06	5.66e-05	102.455	89.0631	593.204	1140.46	222.59	194.987	378.843	145.087
WBGene00015499	2.83735	4.82e-06	8.16e-05	70.4375	53.4379	394.765	391.506	454.204	411.053	386.821	371.865
WBGene00020375	2.83602	1.64e-07	4.54e-06	96.0512	106.876	314.271	164.776	968.568	951.219	234.027	403.1
WBGene00017724	2.83317	2.76e-05	0.000352869	57.6307	89.0631	2601.16	542.983	330.877	295.115	1677.59	221.234
WBGene00001678	2.82633	8.43e-05	0.000868224	32.0171	26.7189	164.913	114.824	252.67	287.21	143.607	215.689
WBGene00019205	2.82126	9.77e-08	2.92e-06	89.6478	97.9694	1107.73	1375.95	511.356	513.816	1394.49	530.813
WBGene00006830	2.81749	1.25e-09	6.39e-08	6.40341	35.6253	993.556	646.131	147.391	121.208	1314.22	286.107
WBGene00010006	2.80286	7.02e-09	2.94e-07	70.4375	80.1568	780.468	670.134	550.46	569.15	697.728	856.473
WBGene00003602	2.80266	0.000306201	0.000465456	300.96	436.409	2142.16	2741.82	637.691	637.659	0	0
WBGene00003231	2.79514	2.22e-06	4.23e-05	89.6478	89.0631	468.16	228.027	1082.87	1104.05	332.182	895.47
WBGene00016326	2.7949	8.57e-06	0.000132997	153.682	89.0631	1211.18	804.096	905.401	843.186	1456.62	608.809
WBGene00004052	2.78425	1.03e-07	3.05e-06	38.4205	35.6253	39.265	53.5199	231.614	274.035	36.5062	54.8926
WBGene00009922	2.7822	4.89e-05	0.00056713	25.6137	26.7189	173.672	105.742	276.734	242.416	170.927	233.247
WBGene00005023	2.77951	4.3e-06	7.41e-05	64.0341	71.2505	556.204	319.497	541.436	550.706	587.726	446.903
WBGene00003228	2.7689	1.89e-06	3.69e-05	89.6478	89.0631	318.802	139.8	1013.69	982.838	205.499	546.523
WBGene00017557	2.76846	2.98e-05	0.000376459	51.2273	35.6253	341.606	684.406	147.391	173.907	409.788	139.727
WBGene00020106	2.75295	9e-05	0.000919572	6.40341	35.6253	233.778	238.407	117.311	108.033	289.874	118.102
WBGene00010215	2.75126	0.0123017	0.00054952	25.6137	44.5316	2087.4	2135.36	321.056	399.76	0	0
WBGene00018369	2.74978	3.33e-06	5.96e-05	12.8068	17.8126	344.777	249.111	129.343	89.5885	505.527	137.509
WBGene00019628	2.74529	7.91e-08	2.45e-06	172.892	151.407	1014.7	678.567	1488.95	1354.37	959.316	1247.37
WBGene00022766	2.74049	4.6e-08	1.53e-06	70.4375	53.4379	551.372	1190.41	171.455	150.192	459.833	210.144
WBGene00003965	2.73479	2.42e-05	0.000315863	64.0341	44.5316	289.806	258.193	394.045	382.068	295.676	282.965
WBGene00006710	2.7331	2.28e-05	0.000300676	44.8239	26.7189	275.308	260.788	213.566	295.115	285.522	273.169
WBGene00006823	2.73003	5.58e-07	1.3e-05	108.858	115.782	1338.48	1132.68	589.563	642.929	1479.35	567.963
WBGene00009887	2.72867	1.3e-05	0.000187279	6.40341	0	120.664	122.285	15.0399	13.1748	110.969	27.7235
WBGene00008878	2.72703	5.67e-06	9.33e-05	102.455	178.126	1146.54	963.033	776.058	769.407	1162.4	617.311
WBGene00007764	2.71351	7.21e-06	0.000114298	32.0171	8.90631	231.362	350.636	129.343	100.128	306.797	160.057
WBGene00004047	2.71321	3.88e-07	9.5e-06	83.2444	80.1568	1236.09	598.45	670.779	645.564	1549.94	701.59
WBGene00001187	2.70544	9.02e-09	3.7e-07	51.2273	35.6253	2154.29	906.594	363.965	316.195	3133.98	498.469
WBGene00016716	2.68596	2.82e-05	0.000359286	108.858	142.501	1036.45	1047.04	667.771	592.865	1206.88	427.312
WBGene00001178	2.68514	3.38e-08	1.17e-06	76.841	71.2505	2254.42	1896.23	294.782	266.13	2163.3	276.681
WBGene00000105	2.68466	7.23e-08	2.27e-06	134.472	178.126	1133.1	1033.42	1055.8	1040.81	1301.65	976.608
WBGene00001837	2.68325	1.86e-06	3.66e-05	44.8239	133.595	1399.19	1081.75	556.476	513.816	1847.07	530.074
WBGene00022360	2.68149	2.63e-05	0.000339324	32.0171	35.6253	232.872	167.696	288.766	268.765	236.203	281.671
WBGene00006504	2.67893	0.000144482	0.000327587	153.682	213.752	1399.04	1109.65	1058.81	959.124	0	0
WBGene00020798	2.67619	6.95e-05	0.00074426	38.4205	8.90631	326.655	123.907	231.614	223.971	376.183	261.71
WBGene00022281	2.67124	4.7e-06	7.99e-05	32.0171	26.7189	309.137	214.728	201.534	247.686	303.413	319.93
WBGene00017834	2.65813	1.86e-07	5.02e-06	608.324	659.067	5607.65	7081.81	2926.76	2927.44	6658.16	2632.81
WBGene00003401	2.6548	9.16e-05	0.000931311	147.279	106.876	919.104	673.377	694.843	714.073	960.767	430.269
WBGene00003043	2.648	7.56e-05	0.0007927	38.4205	17.8126	461.062	319.822	189.503	168.637	637.046	131.779
WBGene00004732	2.64287	5.03e-08	1.66e-06	147.279	169.22	3503.2	1621.49	1149.05	1093.51	4492.2	1335.54
WBGene00002192	2.63553	8.41e-07	1.85e-05	89.6478	115.782	848.427	669.485	761.018	714.073	1143.78	624.889
WBGene00003798	2.63541	4.2e-06	7.27e-05	108.858	124.688	395.822	366.53	773.05	787.852	353.941	469.822
WBGene00003616	2.6302	4.05e-09	1.86e-07	70.4375	115.782	876.516	1516.4	183.487	163.367	520.274	209.405
WBGene00006888	2.62931	5.38e-06	8.93e-05	339.381	365.159	1968.39	1355.19	2105.58	2242.35	2041.93	1276.95
WBGene00017066	2.62819	1.39e-09	7.05e-08	76.841	97.9694	1164.96	849.182	610.619	592.865	1377.57	885.675
WBGene00004314	2.62351	2.81e-08	9.97e-07	44.8239	44.5316	634.885	452.486	379.005	284.575	815.709	493.849
WBGene00004060	2.62061	6.79e-08	2.16e-06	51.2273	106.876	1074.2	734.358	520.38	490.102	1252.33	674.976
WBGene00021818	2.61982	7.47e-05	0.000786569	108.858	106.876	340.247	837.829	168.447	200.257	194.619	132.888
WBGene00012929	2.61032	6.2e-07	1.42e-05	230.523	240.47	1381.22	1195.93	1425.78	1359.64	1418.42	1079.92
WBGene00010259	2.59712	6.22e-07	1.42e-05	83.2444	53.4379	846.01	1021.42	279.742	303.02	986.152	311.613
WBGene00001196	2.59523	3.93e-08	1.33e-06	358.591	258.283	4220.08	2280.92	2289.07	2179.11	5266.57	2495.3
WBGene00020710	2.59105	6.96e-06	0.000110627	915.688	694.692	415.907	629.913	1149.05	1191	425.02	667.583
WBGene00016977	2.59028	1.06e-06	2.23e-05	537.887	480.941	2794.61	3253.36	2544.75	2403.08	2926.06	1944.9
WBGene00001510	2.57897	3.05e-06	5.54e-05	83.2444	71.2505	928.014	419.077	535.42	600.77	1042.48	607.885
WBGene00019960	2.57699	8.88e-08	2.69e-06	6.40341	26.7189	684.722	240.677	105.279	92.2234	764.697	227.518
WBGene00006807	2.57587	5.1e-07	1.21e-05	25.6137	17.8126	515.58	291.278	141.375	137.018	641.639	209.96
WBGene00006742	2.5685	4.39e-10	2.45e-08	44.8239	53.4379	2472.79	1608.84	258.686	252.956	3167.1	435.444
WBGene00001182	2.56823	6.58e-05	0.000715188	19.2102	35.6253	548.653	243.272	189.503	152.827	712.234	143.793
WBGene00010730	2.56782	2.17e-05	0.000290345	288.154	222.658	725.497	1084.99	1482.93	1393.89	788.873	922.085
WBGene00006699	2.56745	2.98e-05	0.000376459	467.449	561.098	1402.82	1728.85	2234.93	2495.3	1304.07	1130.94
WBGene00011680	2.56232	2.59e-05	0.000336785	70.4375	97.9694	284.067	200.456	577.532	521.721	242.73	299.599
WBGene00001262	2.55308	5.06e-06	8.48e-05	185.699	258.283	2395.17	2265.67	661.755	632.389	1855.53	469.452
WBGene00021078	2.54597	9.01e-05	0.000919955	102.455	142.501	315.026	438.863	631.675	700.898	347.897	361.515
WBGene00008443	2.54447	6.92e-05	0.000742879	57.6307	35.6253	319.859	460.92	234.622	223.971	429.855	214.765
WBGene00007588	2.53922	3.69e-05	0.000447207	185.699	187.033	934.659	704.516	1034.74	1175.19	1067.63	605.112
WBGene00006996	2.53042	1.95e-05	0.000266557	147.279	124.688	587.616	570.879	785.082	703.533	575.154	516.582
WBGene00001650	2.52357	4.88e-07	1.16e-05	32.0171	17.8126	1311	330.201	159.423	179.177	1650.03	247.109
WBGene00001087	2.51952	7.98e-06	0.000124931	140.875	187.033	767.027	814.151	863.289	858.995	686.607	773.302
WBGene00007226	2.51829	3.52e-05	0.000430444	51.2273	80.1568	366.071	443.404	303.806	347.814	352.732	362.069
WBGene00007882	2.51804	3.55e-05	0.000432492	192.102	178.126	520.413	498.221	896.377	980.203	504.318	395.523
WBGene00000901	2.51454	8.74e-05	0.000896418	108.858	204.845	952.177	1509.58	607.611	669.279	1289.81	484.607
WBGene00022087	2.50782	6.8e-06	0.000108573	83.2444	53.4379	487.49	386.641	451.197	389.973	471.196	457.254
WBGene00020556	2.4863	2.42e-08	8.8e-07	76.841	53.4379	657.085	957.844	243.646	192.352	607.067	343.402
WBGene00002265	2.48493	4.4e-05	0.000516076	3176.09	3829.71	3373.32	7155.12	12985.4	14139.2	3889.48	3393.92
WBGene00010351	2.48033	2.07e-05	0.000278871	115.261	151.407	464.233	150.504	1149.05	1148.84	333.633	621.562
WBGene00045305	2.47088	5.83e-05	0.000649982	44.8239	17.8126	393.254	486.869	93.2473	100.128	402.294	71.7116
WBGene00009126	2.45686	5.1e-05	0.000585755	243.33	293.908	860.81	1102.83	1182.13	1362.27	879.051	821.171
WBGene00000913	2.45087	4.51e-06	7.71e-05	185.699	142.501	595.318	416.806	1239.29	1270.05	487.878	919.313
WBGene00006751	2.45079	2.36e-05	0.000310276	70.4375	97.9694	1014.09	649.05	448.189	413.688	1215.34	355.97
WBGene00000548	2.45052	8.8e-07	1.92e-05	108.858	115.782	1316.44	605.585	905.401	740.422	1664.3	916.355
WBGene00018152	2.44634	1.49e-06	3.01e-05	134.472	142.501	929.071	686.676	779.066	790.487	896.458	786.794
WBGene00020462	2.44585	3.3e-07	8.29e-06	70.4375	44.5316	467.858	497.897	327.869	334.639	514.472	485.716
WBGene00021238	2.44117	1.54e-05	0.000217351	25.6137	44.5316	427.989	262.734	192.511	239.781	560.649	244.891
WBGene00011449	2.43528	6.44e-06	0.000104003	243.33	276.096	767.329	527.738	1522.04	1380.72	687.574	654.091
WBGene00011279	2.43073	1.25e-05	0.000182072	102.455	53.4379	507.274	493.68	366.973	492.737	481.35	518.43
WBGene00012734	2.42976	1.1e-05	0.000163913	19.2102	62.3442	248.88	244.57	375.997	252.956	340.402	405.133
WBGene00001173	2.42385	5.43e-05	0.000618091	544.29	552.191	3738.94	3041.23	2517.68	2434.7	4123.99	1583.75
WBGene00006749	2.42347	1.36e-07	3.9e-06	25.6137	17.8126	1066.95	466.109	105.279	139.653	1416.73	171.516
WBGene00007646	2.42304	8.84e-08	2.68e-06	166.489	240.47	3412.13	2069.11	956.537	948.584	3639.26	1171.97
WBGene00021597	2.42224	3.96e-08	1.34e-06	211.313	222.658	2292.17	2403.2	977.592	974.933	2802.28	1142.76
WBGene00001320	2.42045	1.49e-05	0.000211232	96.0512	106.876	338.887	186.833	634.683	819.471	293.984	412.711
WBGene00004765	2.41801	2.29e-05	0.000301733	51.2273	44.5316	288.9	263.707	339.901	308.29	284.313	410.678
WBGene00009594	2.41719	1.56e-05	0.000218587	147.279	133.595	795.419	716.193	733.946	772.042	938.766	574.801
WBGene00009793	2.41696	1.51e-05	0.000213716	115.261	151.407	818.223	623.425	724.922	779.947	945.535	590.142
WBGene00014015	2.4158	4.51e-06	7.71e-05	147.279	80.1568	664.032	584.502	682.811	708.803	649.134	755.559
WBGene00009974	2.40754	1.82e-05	0.000249459	108.858	142.501	1400.55	836.532	622.651	600.77	1538.82	526.008
WBGene00004879	2.40625	3.53e-05	0.000430956	108.858	178.126	989.932	947.14	655.739	624.484	1126.86	522.496
WBGene00002016	2.40527	1.09e-09	5.65e-08	140.875	97.9694	861.716	1116.46	228.606	202.892	341.128	325.474
WBGene00000123	2.39014	1.49e-05	0.0002117	467.449	400.784	1741.86	1049.96	2538.73	2537.46	1783.49	1325.19
WBGene00011980	2.38396	9.55e-07	2.05e-05	147.279	195.939	1429.1	827.774	1173.11	935.409	1496.27	1177.7
WBGene00000550	2.36997	1.43e-07	4.08e-06	89.6478	124.688	2919.51	1041.53	625.659	521.721	3281.45	847.416
WBGene00018294	2.3632	4.7e-05	0.000546399	467.449	472.035	1330.33	1454.12	1976.24	2163.3	1292.47	1092.49
WBGene00001746	2.35972	3.37e-07	8.46e-06	140.875	115.782	1094.74	767.118	794.106	793.121	1371.04	860.169
WBGene00006803	2.35518	8.92e-06	0.000137246	697.972	944.069	11982.2	5723.38	4352.54	3686.3	13595.8	3363.6
WBGene00012528	2.34367	2.25e-07	5.99e-06	153.682	195.939	1052.76	951.356	1127.99	948.584	1094.95	1265.12
WBGene00001078	2.34215	1.54e-05	0.000216915	12.8068	17.8126	147.848	133.638	132.351	97.4933	180.114	245.076
WBGene00000870	2.3355	9.94e-05	0.00099778	19.2102	17.8126	162.044	118.392	165.439	144.923	145.541	318.081
WBGene00004145	2.33329	1.06e-05	0.000159542	70.4375	115.782	708.281	892.647	354.941	281.94	770.257	331.943
WBGene00004313	2.33068	6.53e-05	0.000711291	236.926	231.564	2947.29	1489.15	1233.27	1106.68	3614.84	789.197
WBGene00006324	2.32805	3.63e-05	0.000441724	185.699	160.314	960.332	488.815	1070.84	1053.98	973.822	793.263
WBGene00003482	2.32623	1.58e-05	0.000221616	96.0512	106.876	1102.29	421.996	700.859	716.708	1444.53	685.326
WBGene00010177	2.30296	7.18e-08	2.26e-06	83.2444	151.407	965.618	985.414	604.603	582.325	1201.8	835.587
WBGene00001994	2.30238	2.23e-08	8.22e-07	153.682	124.688	1443.9	995.794	824.186	835.281	1818.54	1113.93
WBGene00017663	2.29754	1.1e-05	0.000163913	44.8239	26.7189	333.451	568.932	108.287	142.288	476.757	153.034
WBGene00004032	2.29075	3e-06	5.48e-05	192.102	97.9694	2816.21	1619.54	764.026	598.135	3571.08	645.589
WBGene00002148	2.28133	5.06e-05	0.000582358	51.2273	44.5316	274.402	208.565	294.782	353.084	271.742	396.447
WBGene00010502	2.28013	5.46e-05	0.000620689	51.2273	115.782	304.757	232.568	529.404	563.88	320.094	425.464
WBGene00020770	2.27574	1.04e-05	0.000155805	64.0341	44.5316	940.549	303.604	388.029	360.989	1308.42	444.316
WBGene00002076	2.27549	5.45e-05	0.000619754	108.858	133.595	687.591	408.049	646.715	677.183	657.112	586.815
WBGene00003858	2.27489	0.000118174	0.000135599	281.75	347.346	2388.37	1526.78	1434.8	1359.64	0	0
WBGene00000459	2.27135	1.27e-06	2.61e-05	140.875	124.688	830.002	719.437	682.811	653.469	827.072	781.619
WBGene00003916	2.26913	4.57e-08	1.52e-06	179.296	178.126	2576.99	1484.28	1143.03	1159.38	3992.72	1434.6
WBGene00004345	2.26216	2.76e-06	5.13e-05	12.8068	35.6253	340.247	497.573	75.1994	57.969	414.624	87.6064
WBGene00004307	2.26181	7.91e-06	0.000123984	115.261	106.876	786.207	453.784	673.787	706.168	950.371	652.797
WBGene00000386	2.25338	9.36e-05	0.000950023	83.2444	89.0631	236.798	127.15	475.26	642.929	179.63	317.342
WBGene00004208	2.25205	5.85e-05	0.000651481	537.887	587.817	2830.56	3154.75	2036.4	1992.03	2997.38	1502.62
WBGene00019490	2.25008	7.7e-05	0.000802818	57.6307	80.1568	435.993	298.089	351.933	360.989	450.405	359.482
WBGene00006870	2.23493	6.07e-07	1.4e-05	38.4205	44.5316	602.114	382.099	195.518	252.956	803.379	335.64
WBGene00004371	2.2308	8.73e-06	0.000135048	166.489	178.126	2008.86	672.404	1185.14	1046.08	2431.41	1271.77
WBGene00013709	2.22879	2.2e-05	0.000292068	96.0512	204.845	1232.47	801.176	785.082	851.09	1630.45	766.094
WBGene00003060	2.22465	4.24e-09	1.93e-07	128.068	115.782	1403.12	998.389	724.922	611.31	1737.79	1069.2
WBGene00011953	2.21914	6.28e-05	0.000689864	204.909	231.564	1160.13	1008.77	989.624	967.029	1358.23	735.228
WBGene00009587	2.21543	1.62e-06	3.25e-05	166.489	204.845	1913.87	1169.98	1007.67	951.219	2481.94	1034.64
WBGene00003476	2.214	7.05e-08	2.23e-06	531.483	587.817	3827.28	3238.76	2379.31	2205.46	3441.98	2803.4
WBGene00003144	2.21344	2.74e-05	0.000350943	172.892	80.1568	1556.71	714.571	736.954	695.628	2038.55	695.491
WBGene00003150	2.2117	9.92e-07	2.11e-05	499.466	436.409	3765.82	1964.34	2995.94	2774.61	4753.55	2864.58
WBGene00019249	2.21027	1.06e-07	3.11e-06	307.364	231.564	3339.94	2715.89	1088.89	914.329	3596.95	1249.41
WBGene00000175	2.2091	1.02e-05	0.000154214	236.926	187.033	1012.74	3049.34	363.965	297.75	1083.34	283.889
WBGene00011755	2.19915	1.29e-06	2.63e-05	51.2273	17.8126	540.498	472.597	162.431	181.812	818.368	237.868
WBGene00003827	2.19893	5.16e-05	0.000591385	166.489	258.283	1476.06	981.198	923.449	1011.82	1621.75	836.327
WBGene00022580	2.19366	2.06e-05	0.000277611	172.892	80.1568	718.701	580.285	718.906	648.199	717.553	784.391
WBGene00000834	2.19231	1.1e-05	0.000163913	147.279	89.0631	1247.27	674.675	505.34	490.102	1161.91	587.924
WBGene00002074	2.19219	2.92e-05	0.000369776	403.415	480.941	1963.4	1591.65	1910.07	1989.39	1953.69	1484.69
WBGene00006407	2.19176	3.85e-07	9.44e-06	108.858	115.782	2471.28	1371.08	514.364	495.372	3213.52	571.475
WBGene00044650	2.18216	3.37e-05	0.000415594	281.75	329.534	1243.19	1820.97	983.608	1040.81	1094.7	1147.2
WBGene00001648	2.18214	1.39e-06	2.81e-05	358.591	293.908	3069.62	1816.76	1654.39	1575.7	3570.36	1746.95
WBGene00003087	2.17763	4.06e-05	0.00048456	57.6307	35.6253	329.524	226.405	264.702	274.035	343.787	350.61
WBGene00022279	2.17562	1.79e-05	0.000246458	51.2273	8.90631	321.369	230.622	189.503	192.352	467.086	257.644
WBGene00011352	2.16746	5.68e-05	0.000636829	128.068	80.1568	738.636	850.155	315.838	295.115	746.081	279.084
WBGene00002889	2.15101	2.72e-06	5.07e-05	320.171	329.534	1835.94	1650.68	1476.92	1370.18	2057.65	1384.14
WBGene00006815	2.14564	2.04e-05	0.000275002	281.75	258.283	2245.51	1521.26	1326.52	1219.98	2941.53	1068.28
WBGene00001824	2.1379	7.12e-06	0.000113016	217.716	133.595	2983.69	725.924	1158.07	1011.82	3586.8	1585.79
WBGene00012140	2.13147	0.00342875	0.000178276	2612.59	2841.11	13980.4	12745.2	2782.38	2634.96	0	0
WBGene00022425	2.13081	9.59e-06	0.000145862	115.261	80.1568	890.712	607.856	415.101	434.768	993.405	479.248
WBGene00008800	2.12879	9.74e-05	0.000980592	153.682	267.189	1163.15	729.492	1010.68	1035.54	1249.67	877.173
WBGene00002010	2.12861	8.8e-05	0.000901473	742.796	792.662	3993.56	3440.19	2415.41	2590.16	3581.48	1963.2
WBGene00006955	2.12076	3.87e-06	6.79e-05	12.8068	8.90631	844.047	97.6332	63.1675	60.604	1106.07	106.643
WBGene00011259	2.11578	3.42e-05	0.000420791	217.716	293.908	2594.36	1684.42	1019.7	972.298	3021.31	836.142
WBGene00001651	2.11081	6.36e-05	0.000696653	64.0341	80.1568	569.796	356.799	403.069	332.004	743.18	359.297
WBGene00020125	2.10978	2.06e-05	0.000277265	0	17.8126	267.153	137.854	39.1037	21.0796	309.699	50.8265
WBGene00021281	2.1094	1.77e-05	0.000244343	288.154	195.939	1576.34	1165.76	1251.32	1183.09	2122.68	1053.31
WBGene00002190	2.10827	4.75e-06	8.06e-05	249.733	276.096	3234.23	2089.55	1037.75	1069.79	3947.51	1007.29
WBGene00003411	2.1015	7.94e-05	0.000825548	288.154	204.845	930.128	864.427	1040.76	1138.3	944.81	890.665
WBGene00001484	2.09963	9.31e-07	2.01e-05	83.2444	26.7189	673.546	419.726	282.75	332.004	873.49	497.915
WBGene00001679	2.09827	8.85e-06	0.000136349	448.239	605.629	5675.76	3166.43	2403.37	2753.53	7770.27	2354.1
WBGene00009895	2.09489	9.45e-05	0.000957475	2119.53	2057.36	52.4037	1437.25	748.986	877.44	45.6932	90.0091
WBGene00001851	2.08793	7.37e-05	0.00077935	345.784	498.754	2724.09	2659.13	1389.69	1536.18	3215.45	1186.38
WBGene00001538	2.08532	4.17e-05	0.000495438	32.0171	44.5316	408.205	372.693	123.327	179.177	573.22	165.232
WBGene00000101	2.08137	7.32e-05	0.000775496	211.313	178.126	921.52	708.084	833.21	840.551	904.919	743.545
WBGene00013543	2.08049	6.87e-07	1.54e-05	64.0341	44.5316	879.084	290.305	397.053	313.56	1075.36	711.016
WBGene00021751	2.07404	6.64e-05	0.000720572	6.40341	44.5316	173.521	214.08	126.335	100.128	207.916	239.716
WBGene00001747	2.0704	1.61e-05	0.000225377	256.137	276.096	1285.63	952.005	1281.4	1191	1353.15	1125.58
WBGene00020824	2.05382	6.52e-05	0.000711291	89.6478	62.3442	384.646	408.049	375.997	353.084	366.996	535.619
WBGene00012348	2.05122	1.05e-05	0.000157657	307.364	151.407	1422	1330.54	920.441	953.854	1598.54	1081.22
WBGene00002251	2.04756	4.79e-06	8.13e-05	185.699	97.9694	1127.81	633.481	824.186	803.661	1447.19	962.561
WBGene00001188	2.04449	8.85e-08	2.68e-06	6.40341	17.8126	388.12	279.601	33.0877	34.2544	399.876	77.4411
WBGene00017124	2.04449	8.85e-08	2.68e-06	134.472	35.6253	188.774	191.698	78.2074	60.604	192.443	64.6883
WBGene00009978	2.04444	9.04e-05	0.000921598	115.261	115.782	619.33	589.367	375.997	455.847	628.342	427.312
WBGene00001745	2.04382	6.72e-06	0.0001076	102.455	151.407	1681.6	1036.99	589.563	484.832	2259.52	551.514
WBGene00000732	2.04332	4.86e-08	1.61e-06	224.119	160.314	63.1261	122.609	499.324	532.261	76.6389	43.4335
WBGene00000961	2.04234	4.11e-09	1.88e-07	64.0341	35.6253	1319.91	421.996	348.925	260.861	1597.33	936.316
WBGene00004267	2.03678	7.68e-06	0.000120852	83.2444	124.688	1216.16	1046.72	339.901	313.56	1421.08	327.692
WBGene00007030	2.0348	4.35e-06	7.49e-05	429.029	418.597	2873.6	2207.29	1819.83	1860.28	3584.62	1797.78
WBGene00020510	2.02432	4.33e-05	0.000510362	44.8239	17.8126	275.308	307.496	96.2553	118.573	322.754	148.968
WBGene00006683	2.02038	3.91e-06	6.83e-05	83.2444	26.7189	766.574	764.848	141.375	192.352	902.743	208.296
WBGene00012907	2.01927	8.46e-05	0.000869705	582.711	614.536	2230.1	1645.17	2544.75	2466.32	2151.93	1851.75
WBGene00015507	2.01861	7.15e-05	0.000761614	51.2273	35.6253	320.01	188.779	261.694	223.971	375.7	314.755
WBGene00013034	2.0185	1.09e-05	0.000163048	153.682	160.314	1237.91	829.72	646.715	627.119	1375.15	697.524
WBGene00010221	2.01729	5.54e-07	1.3e-05	326.574	472.035	2582.58	2024.35	1651.38	1549.35	2362.99	2221.76
WBGene00000403	2.01468	3.03e-07	7.73e-06	313.767	382.971	3688.5	3888.46	995.64	1109.32	4422.33	1253.84
WBGene00021733	2.01408	1.07e-05	0.000160235	32.0171	97.9694	557.714	345.771	306.814	310.925	603.682	504.384
WBGene00013606	2.01148	6.43e-05	0.00070374	236.926	240.47	794.513	645.482	1134.01	1154.11	741.971	970.509
WBGene00044698	2.00642	1.85e-05	0.00025344	64.0341	80.1568	1181.42	500.492	382.013	274.035	1566.14	349.317
WBGene00012360	2.00181	5.67e-05	0.00063591	44.8239	71.2505	559.678	369.125	249.662	208.161	673.31	257.09
WBGene00007907	2.00177	1.65e-05	0.000230145	32.0171	71.2505	386.61	753.819	153.407	94.8584	537.198	164.678
WBGene00022397	2.00035	3.49e-05	0.000427744	19.2102	0	211.578	156.019	42.1117	47.4292	315.017	67.6454
WBGene00003163	1.99571	5.75e-05	0.000642483	147.279	160.314	1235.49	1037.96	403.069	321.465	1027.01	317.712
WBGene00021423	1.99486	4.86e-09	2.19e-07	57.6307	44.5316	477.976	575.095	267.71	245.051	536.472	772.932
WBGene00044689	1.98763	1.77e-05	0.000244343	211.313	222.658	957.161	733.06	1043.77	1098.78	909.271	1197.66
WBGene00004220	1.97777	3.52e-05	0.000430809	57.6307	0	532.192	353.88	144.383	94.8584	701.113	163.939
WBGene00003048	1.97775	1.32e-07	3.8e-06	128.068	142.501	2269.37	872.212	761.018	735.152	3183.05	1237.39
WBGene00016378	1.97665	9.48e-05	0.000959131	89.6478	53.4379	382.381	371.071	291.774	297.75	400.118	372.235
WBGene00006768	1.96979	2.26e-05	0.000298669	262.54	454.222	2226.93	2004.89	1121.98	1193.63	2266.77	1247.37
WBGene00019871	1.96925	2.82e-05	0.000359012	83.2444	71.2505	492.021	516.386	300.798	310.925	666.057	348.023
WBGene00007752	1.96616	1.16e-05	0.000171252	121.665	195.939	1524.84	944.869	691.835	627.119	1918.15	730.977
WBGene00013580	1.9601	1.75e-06	3.47e-05	115.261	178.126	806.141	778.147	655.739	656.104	901.535	942.785
WBGene00019347	1.95893	9.11e-06	0.000139511	32.0171	71.2505	1022.4	496.6	204.542	216.066	1397.63	231.399
WBGene00006753	1.95586	5.6e-05	0.000632004	230.523	258.283	2066.7	1784	724.922	811.566	2489.43	635.424
WBGene00016889	1.95085	1.81e-05	0.000248825	140.875	97.9694	966.373	666.241	454.204	476.927	1096.88	534.325
WBGene00010700	1.95068	4.18e-05	0.000495438	633.938	641.255	1408.1	2317.9	1236.28	1364.91	1092.53	524.899
WBGene00022538	1.93832	1.33e-05	0.00019164	70.4375	71.2505	968.789	430.43	336.893	332.004	1331.15	393.489
WBGene00000223	1.93499	9.85e-06	0.000149625	384.205	347.346	2333.85	1846.6	1290.42	1201.54	2383.78	1335.54
WBGene00001565	1.9245	8.93e-07	1.94e-05	102.455	115.782	1170.7	657.484	532.412	513.816	1589.11	727.835
WBGene00003497	1.92139	9.96e-05	0.00099861	102.455	222.658	3387.97	846.911	703.867	785.217	4555.78	605.482
WBGene00009221	1.89881	4.47e-06	7.67e-05	320.171	382.971	804.48	6041.91	150.399	110.668	646.958	34.9317
WBGene00003567	1.88968	2.1e-06	4.04e-05	397.012	409.69	2608.86	4259.21	989.624	795.756	3045.97	1056.64
WBGene00012559	1.88169	3.18e-05	0.000395378	108.858	106.876	636.396	407.4	523.388	463.752	688.541	606.961
WBGene00003600	1.87232	7.46e-05	0.000785486	89.6478	124.688	959.879	705.489	430.141	442.672	1483.46	383.139
WBGene00020948	1.8706	3.99e-05	0.000477763	166.489	115.782	247.974	167.047	914.425	1025	175.52	599.198
WBGene00003795	1.8513	6.1e-06	9.92e-05	544.29	445.316	685.779	598.45	1873.97	2192.28	621.573	837.621
WBGene00009920	1.8431	3.76e-06	6.62e-05	371.398	374.065	3164.01	2984.46	1100.92	935.409	3564.07	1117.26
WBGene00004110	1.83945	1.98e-05	0.000268913	185.699	178.126	1141.86	665.593	782.074	880.075	1375.15	930.956
WBGene00002915	1.83431	0.000212734	0.000123227	429.029	792.662	9923.48	2039.92	1437.81	1441.32	0	0
WBGene00006805	1.83053	6.57e-07	1.48e-05	326.574	365.159	3260.81	2401.26	1221.24	1222.62	4064.04	1567.67
WBGene00006445	1.82831	5.57e-05	0.000629664	32.0171	8.90631	366.826	247.165	72.1914	60.604	458.625	74.2991
WBGene00008999	1.8278	6.94e-05	0.000743723	397.012	329.534	1685.83	1553.37	1215.22	1119.86	1744.8	1179.73
WBGene00004855	1.82078	4.24e-06	7.34e-05	531.483	810.474	6265.64	2562.47	3377.96	2798.32	6955.77	4574.38
WBGene00021509	1.80771	3.76e-05	0.000453887	25.6137	17.8126	289.957	266.626	48.1276	60.604	324.446	67.4606
WBGene00009133	1.80554	2.02e-06	3.9e-05	12.8068	8.90631	569.343	89.5242	60.1595	68.5088	949.162	147.859
WBGene00003012	1.79689	2.92e-05	0.000369275	83.2444	97.9694	738.485	292.575	517.372	440.037	889.93	686.065
WBGene00013273	1.78381	8.23e-06	0.000128239	32.0171	26.7189	195.117	379.18	72.1914	60.604	238.137	134.921
WBGene00015485	1.77869	7.95e-05	0.000825548	51.2273	53.4379	506.972	251.706	195.518	202.892	571.286	272.43
WBGene00007365	1.77168	3.53e-06	6.29e-05	781.216	908.444	4446.87	3916.66	950.521	919.599	0	0
WBGene00002245	1.77065	4.47e-05	0.000523247	102.455	89.0631	470.274	309.767	436.157	524.356	559.198	582.564
WBGene00016422	1.76476	3.93e-06	6.86e-05	288.154	382.971	2814.7	1015.26	1922.1	1833.93	2785.59	3542.7
WBGene00002335	1.75989	1.65e-05	0.000229986	198.506	169.22	937.981	749.603	718.906	700.898	1051.43	864.974
WBGene00008121	1.75799	2.1e-05	0.000282051	76.841	26.7189	559.527	310.415	219.582	210.796	701.113	330.095
WBGene00019018	1.75701	3.73e-06	6.6e-05	57.6307	53.4379	755.852	650.023	192.511	123.843	977.69	203.121
WBGene00044989	1.7517	7.45e-05	0.000785203	96.0512	124.688	936.018	554.336	403.069	455.847	1285.7	448.012
WBGene00016751	1.74255	2.85e-05	0.000361806	32.0171	53.4379	695.142	325.66	177.471	129.113	930.304	183.16
WBGene00001500	1.73848	5.84e-07	1.36e-05	198.506	213.752	36.6977	123.258	502.332	505.911	68.419	48.6086
WBGene00006668	1.73792	6.59e-06	0.000105807	12.8068	17.8126	431.613	175.48	63.1675	55.3341	625.199	91.3029
WBGene00003072	1.7375	2.06e-06	3.98e-05	281.75	409.69	2378.71	1555.32	1482.93	1238.43	2759.97	1907.01
WBGene00006757	1.7305	1.81e-05	0.000248477	140.875	151.407	1789.43	1061.96	442.173	405.783	2057.16	438.771
WBGene00006498	1.72763	6.01e-06	9.8e-05	224.119	178.126	3443.24	918.92	938.489	853.725	4525.81	1327.77
WBGene00002189	1.72653	9.14e-05	0.00093012	281.75	418.597	2763.05	2414.23	1004.66	967.029	3564.56	854.809
WBGene00001368	1.72055	5.34e-05	0.000609343	89.6478	26.7189	787.868	448.594	216.574	210.796	1093.25	243.413
WBGene00004241	1.71941	9.11e-05	0.000928825	89.6478	89.0631	151.321	92.1191	559.484	629.754	108.31	383.879
WBGene00004013	1.71747	3.05e-06	5.54e-05	147.279	133.595	1028.89	789.824	403.069	537.531	1155.39	693.089
WBGene00006657	1.71232	6.1e-07	1.4e-05	25.6137	17.8126	570.249	317.227	90.2393	50.0641	724.806	133.812
WBGene00020131	1.69549	2.75e-05	0.000351485	236.926	249.377	1902.84	1463.85	848.249	690.358	2477.83	813.039
WBGene00009957	1.68839	6.52e-06	0.000105007	2241.19	2012.83	442.789	1305.56	986.616	990.743	278.028	226.039
WBGene00004782	1.68409	7.97e-05	0.000827284	102.455	160.314	602.416	456.054	559.484	524.356	633.178	743.915
WBGene00001980	1.67673	8.21e-06	0.000128016	390.608	516.566	4392.7	1789.19	1843.89	2013.11	5664.75	2575.15
WBGene00019157	1.66441	6.72e-05	0.000726826	262.54	169.22	1002.32	700.299	962.553	851.09	995.097	1241.28
WBGene00002717	1.66373	6.16e-06	0.0001	422.625	552.191	3850.39	2107.06	1997.3	1773.32	4880.71	2409.18
WBGene00002018	1.66185	4.02e-14	3.95e-12	147.279	169.22	1291.06	1924.44	192.511	158.097	524.142	604.558
WBGene00006839	1.65796	2.56e-05	0.000333058	217.716	276.096	3394.01	1354.54	923.449	885.345	4575.61	949.254
WBGene00019188	1.65333	5.74e-05	0.000642101	57.6307	97.9694	1133.4	477.787	306.814	263.496	1609.42	290.728
WBGene00000942	1.63756	4.34e-05	0.000511033	262.54	391.878	3579.16	2049.32	1025.72	1069.79	4819.79	991.763
WBGene00015735	1.63219	2.61e-05	0.000338046	51.2273	35.6253	381.626	473.57	102.271	100.128	505.043	129.192
WBGene00006779	1.6274	5.91e-05	0.000656318	403.415	409.69	3602.26	2372.39	1100.92	1230.52	4442.4	1103.77
WBGene00006975	1.62136	3.09e-06	5.59e-05	281.75	320.627	1989.83	1637.71	1028.73	993.378	2664.47	1301.16
WBGene00011300	1.62111	5.74e-06	9.42e-05	467.449	454.222	2020.79	2194.64	773.05	711.438	1252.09	954.059
WBGene00004130	1.61929	1.78e-05	0.000246317	121.665	365.159	5875.26	1856	992.632	901.155	8936.05	920.791
WBGene00022307	1.61565	1.44e-06	2.92e-05	909.285	855.006	3291.32	3856.32	520.38	592.865	0	0
WBGene00001395	1.61184	0.000661686	0.000498789	489.152	544.099	2974.71	3073.64	2105.58	1986.76	0	0
WBGene00017814	1.60992	4.33e-05	0.000510362	70.4375	71.2505	1925.19	282.196	363.965	292.48	2988.68	362.624
WBGene00006767	1.60122	3.24e-06	5.84e-05	44.8239	53.4379	632.771	600.72	132.351	110.668	847.38	163.754
WBGene00004405	1.59712	3.29e-05	0.000407915	1632.87	1692.2	1076.92	1435.31	3567.46	3435.98	1023.14	725.987
WBGene00020169	1.59126	5.53e-05	0.000626363	128.068	151.407	1461.11	982.495	312.83	324.099	1550.67	303.111
WBGene00010132	1.58853	3.53e-05	0.000430809	83.2444	44.5316	364.712	385.343	243.646	229.241	341.128	559.276
WBGene00000396	1.58759	2.07e-05	0.000278235	531.483	445.316	5768.49	1611.11	2334.19	1815.48	7346.7	3073.62
WBGene00000415	1.57484	2.87e-05	0.000364679	211.313	187.033	791.945	999.038	649.723	716.708	862.611	1193.78
WBGene00000733	1.5671	4.26e-05	0.000503879	992.529	1246.88	172.313	699.326	1368.63	1146.21	204.532	125.865
WBGene00016995	1.56289	6.67e-07	1.5e-05	429.029	463.128	1303.3	985.09	583.547	505.911	0	0
WBGene00016783	1.56071	1.98e-05	0.000268913	160.085	133.595	57.6894	106.391	357.949	318.83	49.8032	77.4411
WBGene00006941	1.55533	8.97e-06	0.000137699	505.87	543.285	2499.97	2082.41	1792.75	1557.26	2810.01	2172.42
WBGene00004739	1.53414	1.89e-06	3.69e-05	249.733	329.534	2399.09	2562.14	634.683	658.739	2981.42	855.733
WBGene00000232	1.52943	5.72e-05	0.000640887	12.8068	44.5316	325.296	253.652	69.1835	65.8739	399.151	98.511
WBGene00001179	1.52689	3.56e-05	0.000433512	153.682	71.2505	1073.14	766.145	342.909	255.591	1288.6	382.954
WBGene00001443	1.51762	5.61e-05	0.000632004	160.085	115.782	683.212	565.365	562.492	389.973	783.796	707.32
WBGene00004751	1.51342	5.61e-05	0.000632004	268.943	169.22	1461.26	926.705	736.954	856.36	2092.94	927.63
WBGene00004862	1.51203	1.96e-05	0.000266991	307.364	382.971	2053.71	1875.47	1088.89	964.394	2889.31	1218.91
WBGene00002123	1.5023	3.75e-07	9.28e-06	51.2273	62.3442	1388.32	646.78	186.495	147.557	1852.87	270.951
WBGene00011827	1.48909	1.09e-06	2.28e-05	121.665	53.4379	796.778	517.034	321.854	305.655	1022.42	614.169
WBGene00012317	1.48178	1.04e-06	2.2e-05	83.2444	80.1568	606.947	360.692	360.957	318.83	704.981	734.489
WBGene00012186	1.48039	9.89e-07	2.1e-05	140.875	195.939	2308.03	573.149	779.066	840.551	3001.73	1990.73
WBGene00003915	1.47201	4.9e-05	0.000567366	128.068	97.9694	716.285	441.134	391.037	326.734	745.114	569.072
WBGene00018837	1.46571	5.26e-06	8.79e-05	89.6478	115.782	762.95	1001.63	195.518	150.192	844.478	236.574
WBGene00004910	1.45853	7.22e-06	0.000114298	83.2444	35.6253	698.011	453.459	168.447	173.907	901.535	274.833
WBGene00014173	1.45376	8.37e-08	2.56e-06	1632.87	1656.57	111.905	494.653	427.133	442.672	78.573	140.836
WBGene00004319	1.45144	2.96e-05	0.000374159	569.904	249.377	2581.22	2151.17	1079.86	758.867	2337.37	1515.18
WBGene00016170	1.44974	8.1e-05	0.00084001	224.119	285.002	1070.43	687.974	1067.83	906.425	1287.87	1219.84
WBGene00004215	1.44852	8.81e-06	0.000135903	294.557	311.721	3393.71	1481.37	1094.9	964.394	4693.11	1377.49
WBGene00021528	1.44048	4.92e-07	1.17e-05	25.6137	44.5316	550.163	433.349	78.2074	86.9535	714.41	159.133
WBGene00003172	1.42438	1.13e-05	0.000167831	160.085	142.501	723.232	503.087	637.691	582.325	911.205	925.227
WBGene00017699	1.40999	3.69e-05	0.000447207	262.54	302.815	1180.97	1004.55	914.425	840.551	1343.24	1216.88
WBGene00206522	1.40164	7.22e-06	0.000114298	6.40341	17.8126	75.6607	294.197	27.0718	15.8097	97.9141	162.83
WBGene00022518	1.3991	3.01e-05	0.000378929	192.102	80.1568	2438.81	931.895	460.22	508.546	4025.36	477.03
WBGene00008183	1.38996	8.57e-05	0.000880681	160.085	178.126	1431.21	566.338	649.723	674.548	2202.22	788.273
WBGene00008577	1.37669	6.08e-06	9.9e-05	422.625	374.065	27.6365	148.883	604.603	743.057	25.6269	88.9002
WBGene00000493	1.37096	6.58e-05	0.000715188	12.8068	0	122.477	47.0326	30.0798	36.8894	205.499	97.7717
WBGene00006808	1.36489	8.27e-05	0.00085485	160.085	169.22	1202.11	675.648	466.236	450.577	1434.86	597.535
WBGene00019733	1.35674	7.66e-05	0.000800012	147.279	115.782	605.739	812.529	177.471	218.701	570.077	259.677
WBGene00003847	1.35005	4.49e-05	0.000526137	44.8239	44.5316	893.582	150.829	192.511	163.367	1325.83	305.883
WBGene00011796	1.33971	9.16e-07	1.98e-05	0	8.90631	290.41	52.8711	12.0319	13.1748	381.502	68.0151
WBGene00006876	1.31047	8.71e-06	0.00013487	794.023	1273.6	17799.6	4644.23	3308.77	3114.52	0	0
WBGene00006776	1.30826	4.8e-05	0.000557819	243.33	195.939	1825.52	683.433	788.09	766.772	2419.32	1156.63
WBGene00004025	1.30587	1.08e-07	3.17e-06	179.296	133.595	5760.63	1787.89	324.861	274.035	5319.76	505.862
WBGene00009042	1.30127	1.21e-06	2.51e-05	179.296	204.845	1874.91	4676.34	111.295	102.763	1435.59	46.9452
WBGene00016423	1.30061	3.03e-05	0.000380726	6.40341	26.7189	216.713	82.3882	54.1436	73.7787	340.886	165.417
WBGene00020897	1.29801	3.04e-05	0.000381012	12.8068	17.8126	397.181	131.043	42.1117	39.5243	521.483	60.807
WBGene00004336	1.28803	4.48e-06	7.68e-05	1069.37	944.069	4247.12	4073.67	2598.89	2637.59	4807.7	4046.71
WBGene00006747	1.27053	1.99e-07	5.32e-06	44.8239	53.4379	893.582	582.88	108.287	113.303	1175.21	213.471
WBGene00004112	1.2593	4.11e-05	0.00048912	70.4375	62.3442	1273.4	575.095	150.399	123.843	1477.66	112.927
WBGene00013878	1.25671	4.38e-05	0.000514382	96.0512	213.752	950.365	769.064	270.718	289.845	862.369	462.429
WBGene00000478	1.2475	2.61e-05	0.000338046	44.8239	62.3442	436.295	211.16	168.447	192.352	577.089	354.492
WBGene00019127	1.24342	0.0166203	0.00077546	243.33	151.407	2530.23	2469.68	490.3	550.706	0	0
WBGene00018418	1.23752	1.16e-05	0.000171251	96.0512	62.3442	665.995	291.927	294.782	266.13	838.676	580.716
WBGene00006759	1.22553	5.32e-06	8.87e-05	294.557	970.788	11514.2	6901.14	1507	1154.11	14949.9	1664.89
WBGene00016048	1.20427	5.71e-09	2.5e-07	1684.1	2894.55	189.831	569.257	676.795	882.71	191.235	106.828
WBGene00007317	1.1942	2.97e-07	7.62e-06	96.0512	44.5316	560.886	393.128	246.654	200.257	612.144	675.53
WBGene00011326	1.18894	5.64e-05	0.000634877	115.261	89.0631	1216.16	576.717	252.67	279.305	1730.06	308.101
WBGene00010039	1.18363	5.34e-05	0.000609343	64.0341	71.2505	484.168	342.852	141.375	189.717	625.683	270.027
WBGene00001863	1.1795	3.32e-05	0.000411254	140.875	222.658	2737.53	1202.41	520.38	424.228	4070.08	470.746
WBGene00004221	1.17497	5.64e-05	0.000634877	57.6307	26.7189	553.788	263.383	99.2632	100.128	686.365	148.413
WBGene00022423	1.1696	3.75e-05	0.000453402	25.6137	53.4379	1143.07	193.645	111.295	139.653	1775.02	148.598
WBGene00006472	1.16094	7.48e-05	0.00078667	121.665	213.752	752.378	552.066	487.292	524.356	951.096	833.554
WBGene00006792	1.15978	4.32e-05	0.000509834	19.2102	35.6253	341.455	226.081	48.1276	55.3341	412.931	80.0286
WBGene00022861	1.15262	8.31e-05	0.00085784	89.6478	44.5316	578.555	333.769	159.423	184.447	763.004	267.809
WBGene00010976	1.14839	6.28e-05	0.000689788	51.2273	17.8126	228.945	148.558	162.431	105.398	295.676	333.791
WBGene00006887	1.1323	9.74e-05	0.000980592	64.0341	97.9694	550.163	259.166	267.71	242.416	737.861	441.174
WBGene00004729	1.12977	8.02e-05	0.000832029	262.54	276.096	1930.33	791.121	881.337	750.962	2539	1232.59
WBGene00003165	1.12224	1.26e-05	0.000183503	12.8068	44.5316	583.237	301.657	60.1595	47.4292	718.762	76.517
WBGene00010868	1.1133	5.04e-05	0.000580649	249.733	320.627	1893.78	1150.52	685.819	695.628	2441.32	978.271
WBGene00020160	1.10628	7.26e-05	0.000771753	211.313	302.815	1377.15	651.321	857.273	885.345	1364.75	1847.31
WBGene00011590	1.07938	3.28e-05	0.000407296	44.8239	35.6253	922.728	213.431	72.1914	118.573	1124.44	144.162
WBGene00018952	1.07628	3.94e-07	9.62e-06	89.6478	53.4379	1021.49	468.056	219.582	202.892	1581.13	475.366
WBGene00006593	1.0748	4.24e-06	7.34e-05	115.261	187.033	948.251	559.526	448.189	513.816	1380.95	924.488
WBGene00002348	1.06977	3.5e-06	6.24e-05	659.552	908.444	4159.53	6266.69	1191.16	1048.71	5334.74	1770.79
WBGene00018036	1.06721	6.36e-07	1.45e-05	403.415	409.69	69.922	171.588	409.085	463.752	73.496	50.0872
WBGene00014051	1.06441	7.31e-05	0.00077528	192.102	133.595	869.418	878.699	351.933	308.29	1209.06	472.964
WBGene00022816	1.04911	7.74e-05	0.000807119	134.472	142.501	1135.67	329.553	547.452	403.148	939.975	1493.01
WBGene00004357	1.04607	4.05e-05	0.000483585	851.654	703.599	2802.16	2355.85	2093.55	2018.38	3310.95	3282.65
WBGene00044068	1.03299	5.86e-05	0.000652201	147.279	151.407	1044.3	489.464	382.013	426.863	1357.26	674.791
WBGene00006809	1.01005	3.07e-05	0.000384629	32.0171	53.4379	378.303	394.75	69.1835	65.8739	517.857	99.9896
WBGene00007984	1.00015	6.72e-06	0.0001076	83.2444	44.5316	501.384	257.544	204.542	176.542	632.936	473.333
WBGene00001475	0.985376	2.62e-05	0.000338557	243.33	187.033	2876.62	700.948	586.555	635.024	4050.98	1065.51
WBGene00004150	0.969856	3.02e-06	5.51e-05	19.2102	0	287.239	111.581	30.0798	15.8097	354.666	78.9197
WBGene00006752	0.958698	6.57e-06	0.000105668	204.909	258.283	2415.55	1799.24	463.228	308.29	3083.93	535.619
WBGene00000367	0.946915	1.03e-05	0.000154739	108.858	62.3442	877.573	677.918	195.518	115.938	1195.03	253.024
WBGene00001393	0.941348	7.68e-20	1.25e-17	1120.6	1193.45	33.5263	105.742	1031.74	1085.6	38.4403	27.7235
WBGene00020800	0.936784	9.01e-06	0.000138183	19.2102	8.90631	144.526	90.8216	36.0957	50.0641	212.51	149.153
WBGene00011798	0.923849	4.34e-05	0.000510639	204.909	204.845	8.91014	73.6304	144.383	158.097	13.0552	18.852
WBGene00010463	0.91553	5.49e-05	0.000623337	0	0	48.6282	20.4349	3.00798	7.90487	113.387	33.4531
WBGene00003404	0.91148	9.52e-06	0.000145136	249.733	267.189	3697.41	1897.85	481.276	505.911	5108.45	575.91
WBGene00004978	0.90769	3.16e-05	0.000393467	147.279	178.126	869.116	536.496	382.013	345.179	941.667	740.773
WBGene00000749	0.895238	8.72e-07	1.9e-05	121.665	71.2505	7.24893	24.0029	141.375	123.843	6.04408	16.4493
WBGene00009058	0.880401	2.16e-05	0.000289328	57.6307	89.0631	390.083	541.037	60.1595	76.4137	369.172	108.491
WBGene00007899	0.878017	2.62e-06	4.92e-05	32.0171	80.1568	312.459	829.072	132.351	113.303	307.281	1088.8
WBGene00001561	0.871448	3.34e-05	0.0004137	877.268	757.037	3305.06	2407.1	1789.75	1862.91	3286.04	3684.64
WBGene00006594	0.859614	8.79e-05	0.000900676	121.665	204.845	830.606	963.033	210.558	260.861	1086.73	354.492
WBGene00006424	0.857825	8.71e-05	0.000894353	70.4375	35.6253	570.249	248.786	99.2632	142.288	807.005	203.306
WBGene00000977	0.834123	1e-05	0.000151408	595.517	534.379	30.6569	247.813	225.598	229.241	26.1104	36.5951
WBGene00016670	0.831203	5.99e-06	9.78e-05	38.4205	26.7189	0.453058	3.56799	12.0319	13.1748	0.241763	0.554471
WBGene00002179	0.82798	5.89e-05	0.000654286	198.506	258.283	1645.96	1206.31	421.117	360.989	2234.13	525.453
WBGene00006772	0.823815	2.8e-06	5.19e-05	115.261	106.876	1193.81	753.819	204.542	181.812	1566.87	343.772
WBGene00020326	0.816309	1.31e-05	0.000188697	57.6307	35.6253	0.604077	6.48726	48.1276	55.3341	0.483526	3.69647
WBGene00022382	0.803199	5.14e-05	0.000590336	1370.33	1246.88	289.806	994.821	574.524	595.5	181.806	147.12
WBGene00000068	0.801118	3.25e-06	5.84e-05	89.6478	89.0631	860.508	493.68	153.407	192.352	1146.2	358.558
WBGene00000212	0.790544	3.92e-09	1.81e-07	416.222	783.756	34.1304	134.935	523.388	471.657	35.5392	45.4666
WBGene00043066	0.782584	1.17e-05	0.000172562	0	0	108.281	33.085	3.00798	2.63496	147.717	19.0368
WBGene00013682	0.76699	4.6e-05	0.000535938	307.364	249.377	1210.27	878.05	622.651	537.531	1448.4	1099.33
WBGene00006820	0.765555	7.04e-05	0.000751794	665.955	961.882	11456.8	4086	1660.4	1330.65	15322.9	1490.23
WBGene00015052	0.757871	7.64e-05	0.000799356	4591.25	5121.13	92.4238	1455.42	2947.82	3130.33	122.574	450.045
WBGene00006746	0.743722	7.6e-05	0.000797098	70.4375	62.3442	582.029	211.809	150.399	155.462	768.807	319.93
WBGene00021464	0.735543	3.35e-05	0.000414146	185.699	106.876	80.3423	51.8981	327.869	316.195	77.3642	95.5538
WBGene00001365	0.723848	8.36e-05	0.000862908	108.858	97.9694	530.984	271.816	285.758	252.956	666.057	596.241
WBGene00013458	0.683255	6.04e-05	0.000667448	70.4375	71.2505	584.294	217.323	198.526	205.526	1070.53	354.492
WBGene00000037	0.673758	4.68e-05	0.000544722	76.841	62.3442	734.86	346.42	126.335	121.208	1001.62	197.761
WBGene00044607	0.662141	5.48e-05	0.000622213	147.279	71.2505	2.11427	24.3272	90.2393	50.0641	2.65939	7.76259
WBGene00004993	0.660322	1.1e-05	0.000163913	8702.24	9627.72	89.8565	1624.73	5429.4	6655.9	90.9029	624.149
WBGene00011971	0.646256	7.17e-05	0.000763596	64.0341	71.2505	411.226	277.655	120.319	121.208	549.528	239.716
WBGene00004719	0.644403	8.26e-05	0.00085485	70.4375	89.0631	798.137	407.4	132.351	121.208	1056.02	176.691
WBGene00003514	0.63399	7.53e-05	0.000791256	954.109	1549.7	5229.35	7583.6	1260.34	1304.3	6661.06	1807.02
WBGene00010059	0.622242	5.46e-08	1.78e-06	76.841	106.876	884.52	657.159	156.415	134.383	1186.09	413.45
WBGene00000527	0.606511	2.25e-05	0.000298519	96.0512	97.9694	682.154	520.927	132.351	123.843	814.742	229.181
WBGene00020760	0.600417	2.26e-05	0.000298669	345.784	142.501	22.3509	82.0638	153.407	168.637	14.5058	30.3111
WBGene00006831	0.594201	5.57e-05	0.000629664	275.347	222.658	1823.11	1343.84	375.997	284.575	2321.41	454.481
WBGene00008538	0.591963	1.37e-05	0.00019717	147.279	80.1568	873.496	1089.21	132.351	121.208	1252.57	184.454
WBGene00011531	0.590851	7.11e-05	0.00075753	288.154	258.283	1399.65	998.389	391.037	416.323	1647.86	701.59
WBGene00022245	0.584402	6.94e-05	0.000743723	230.523	356.253	368.638	2061.97	126.335	144.923	419.942	332.313
WBGene00019068	0.581461	7.17e-09	2.99e-07	326.574	285.002	36.2446	84.6587	255.678	279.305	37.2315	33.0834
WBGene00007053	0.579794	5.92e-05	0.000657318	1594.45	1344.85	6486.43	3640.32	3405.03	2671.84	7941.19	6057.59
WBGene00000656	0.555635	2.47e-07	6.52e-06	3758.8	4773.78	166.272	1133.65	2526.7	2648.13	228.466	307.731
WBGene00045457	0.538793	2.04e-05	0.000275642	243.33	169.22	7.39995	81.7394	54.1436	52.6991	5.56055	10.1653
WBGene00019660	0.529184	2.69e-07	7.04e-06	339.381	329.534	80.4933	128.123	204.542	221.336	44.7262	47.13
WBGene00044533	0.521696	5.49e-06	9.07e-05	19.2102	17.8126	704.958	78.1715	30.0798	39.5243	914.832	109.6
WBGene00304201	0.519668	4.11e-06	7.15e-05	166.489	204.845	15.857	60.3315	96.2553	100.128	10.3958	17.5582
WBGene00015933	0.51272	1.84e-08	6.96e-07	1062.97	801.568	61.0118	305.874	327.869	274.035	36.748	46.0211
WBGene00020589	0.507721	1.41e-05	0.00020171	198.506	258.283	9.06116	76.2253	99.2632	81.6836	10.1541	13.4921
WBGene00013415	0.502759	3.85e-06	6.75e-05	57.6307	53.4379	429.499	428.483	102.271	105.398	918.216	211.438
WBGene00002248	0.466061	6.84e-05	0.00073573	454.642	641.255	2107.63	1347.08	1383.67	1148.84	2210.92	3585.76
WBGene00001403	0.465379	1.33e-05	0.000191392	57.6307	89.0631	510.747	364.584	90.2393	76.4137	541.549	188.15
WBGene00005003	0.436085	2.76e-08	9.86e-07	1889.01	1932.67	62.069	372.044	1353.59	1507.19	76.6389	163.199
WBGene00011733	0.406077	6.27e-07	1.43e-05	2087.51	2297.83	32.0161	323.714	1522.04	1939.33	34.3304	177.246
WBGene00016052	0.386783	5.35e-07	1.26e-05	1005.34	1006.41	79.8892	346.095	330.877	548.071	81.4742	60.807
WBGene00021556	0.381825	8.45e-05	0.000869554	544.29	578.91	165.215	267.275	529.404	505.911	139.256	166.526
WBGene00019994	0.375633	7.35e-05	0.00077798	147.279	187.033	1463.98	500.816	285.758	287.21	2067.32	537.467
WBGene00001394	0.373741	7.28e-11	4.82e-09	9771.61	10447.1	1260.41	3072.37	4123.94	4584.82	819.819	620.453
WBGene00016458	0.372559	4.37e-06	7.52e-05	890.074	819.381	3983.44	2399.96	703.867	637.659	2333.98	1533.3
WBGene00009995	0.357992	1.35e-06	2.75e-05	2221.98	2573.92	212.786	932.868	1164.09	1090.87	220.004	200.164
WBGene00010585	0.332334	7.9e-05	0.000822675	57.6307	35.6253	187.717	217.647	90.2393	73.7787	206.466	346.914
WBGene00000219	0.329032	1.04e-12	8.54e-11	85242.2	101434	4752.28	15884.1	57136.5	65360.1	4919.15	5860.57
WBGene00017727	0.322481	1.2e-07	3.48e-06	1748.13	1932.67	139.693	621.804	800.122	745.692	131.761	123.832
WBGene00077593	0.318904	3.97e-12	3.09e-10	563.5	454.222	76.4158	89.8485	535.42	606.04	54.1549	94.8145
WBGene00003006	0.31552	7.61e-05	0.000797098	76.841	44.5316	294.035	166.074	138.367	121.208	402.536	371.68
WBGene00018898	0.309473	7.66e-05	0.000800012	717.182	641.255	2037.86	1618.25	1224.25	1233.16	2711.37	2620.24
WBGene00006342	0.309168	8.96e-05	0.000916008	300.96	311.721	1423.21	810.907	505.34	498.007	1944.26	1010.62
WBGene00022108	0.306743	9.37e-05	0.000950684	76.841	97.9694	8.75912	26.9221	57.1516	44.7942	5.56055	11.0894
WBGene00000213	0.302942	9.44e-11	6.09e-09	646.745	659.067	3.32243	37.6261	487.292	487.467	4.10997	20.3306
WBGene00018730	0.289372	5.74e-06	9.42e-05	1114.19	1104.38	80.7954	373.017	613.627	584.96	64.0672	136.215
WBGene00021583	0.28509	2.03e-05	0.000274846	1600.85	1807.98	298.112	741.818	896.377	922.234	313.808	141.575
WBGene00044900	0.270826	2.18e-05	0.000291342	300.96	231.564	20.2366	85.6318	159.423	176.542	18.1322	36.7799
WBGene00004949	0.249987	6.85e-05	0.000736981	172.892	169.22	735.162	468.056	240.638	271.4	911.205	603.449
WBGene00017613	0.24811	2.28e-05	0.000300246	934.898	1024.23	66.7506	432.051	357.949	387.338	70.3531	89.2698
WBGene00016362	0.235116	2.69e-06	5.03e-05	736.393	997.507	32.4692	239.055	342.909	418.958	32.638	68.5696
WBGene00021160	0.234819	1.06e-06	2.23e-05	320.171	400.784	32.9222	125.204	147.391	118.573	31.4292	18.1127
WBGene00004921	0.232461	2.01e-05	0.000272209	236.926	187.033	1031.01	1060.99	204.542	129.113	1075.36	319.745
WBGene00000616	0.2256	6.41e-08	2.06e-06	6998.93	7801.93	804.329	2299.41	4560.09	5501.79	947.711	856.657
WBGene00003055	0.218236	1.4e-08	5.46e-07	397.012	418.597	42.4364	89.5242	394.045	395.243	34.3304	75.0384
WBGene00015328	0.20829	9.51e-10	5.01e-08	76.841	151.407	1108.33	756.414	129.343	142.288	1342.99	612.136
WBGene00004115	0.206764	1.2e-05	0.000176255	25.6137	35.6253	799.345	114.824	39.1037	60.604	1184.4	121.429
WBGene00017184	0.197253	6.57e-05	0.000715188	371.398	409.69	1457.49	1003.9	544.444	482.197	1606.27	1219.1
WBGene00008454	0.182125	7.35e-08	2.3e-06	902.881	650.161	86.9871	267.599	285.758	337.274	64.7925	60.2525
WBGene00044696	0.181237	1.2e-09	6.19e-08	922.092	952.975	25.5223	137.205	613.627	513.816	25.8687	60.0677
WBGene00012256	0.174816	4.86e-06	8.22e-05	64.0341	80.1568	943.267	197.861	147.391	108.033	1332.84	467.049
WBGene00015574	0.173521	2.53e-09	1.21e-07	339.381	382.971	69.6199	86.2805	336.893	308.29	70.3531	53.2292
WBGene00021009	0.166658	1.29e-05	0.000186715	563.5	667.973	2088.45	1632.84	881.337	1077.7	2413.52	2870.68
WBGene00008333	0.16124	3.54e-06	6.3e-05	108.858	169.22	18.8774	39.5723	156.415	126.478	26.1104	27.1691
WBGene00010174	0.150039	1.88e-06	3.68e-05	12198.5	13119	531.286	3066.53	7342.47	6413.48	412.931	1348.47
WBGene00012101	0.146633	2.3e-06	4.37e-05	416.222	293.908	35.4895	117.744	201.534	155.462	31.1874	37.8888
WBGene00006423	0.146431	9.95e-08	2.96e-06	320.171	258.283	1285.33	1043.15	391.037	392.608	1528.67	1310.4
WBGene00019597	0.14384	6.69e-05	0.000724307	371.398	543.285	14.4979	107.04	336.893	413.688	15.7146	74.2991
WBGene00015913	0.142515	8.2e-07	1.81e-05	2670.22	3143.93	360.332	1174.84	1224.25	1343.83	300.753	313.461
WBGene00010558	0.140692	1.53e-05	0.000215713	57.6307	35.6253	364.863	185.211	60.1595	92.2234	584.825	218.646
WBGene00015598	0.130927	5.87e-07	1.36e-05	275.347	231.564	5.88975	34.3825	162.431	163.367	3.14292	20.1458
WBGene00000781	0.126939	4.24e-10	2.39e-08	7901.81	8612.4	252.353	1787.24	2036.4	2244.98	278.269	205.893
WBGene00043983	0.108524	2.63e-05	0.000339021	582.711	534.379	98.3136	229.973	400.061	368.894	110.244	98.8806
WBGene00020582	0.0901254	6.48e-07	1.47e-05	0	0	65.3914	49.6275	3.00798	0	76.3971	33.6379
WBGene00020393	0.0830219	2.17e-13	1.96e-11	1434.36	1344.85	31.412	165.425	466.236	561.245	30.2204	38.2585
WBGene00009663	0.0815341	1.57e-05	0.000220394	192.102	276.096	18.4244	58.7097	198.526	210.796	15.4728	48.0541
WBGene00004947	0.0789264	4.15e-05	0.000492784	422.625	258.283	1278.08	899.134	553.468	466.387	1772.12	1294.5
WBGene00005663	0.0763769	1.15e-05	0.000170126	4533.62	4515.5	1810.12	1373.35	4364.57	4690.22	1627.07	1394.49
WBGene00009730	0.0749811	4.13e-05	0.000491412	294.557	258.283	1671.63	1210.2	243.646	237.146	1968.19	408.275
WBGene00017678	0.074722	9.77e-05	0.000982394	140.875	133.595	11.7795	51.5737	57.1516	57.969	13.7805	11.2742
WBGene00044728	0.0739208	2.69e-05	0.00034524	4604.05	3963.31	914.875	2233.56	1852.91	2065.8	812.082	555.765
WBGene00006852	0.0717695	1.75e-08	6.65e-07	211.313	160.314	918.349	768.416	258.686	210.796	1082.62	930.032
WBGene00008726	0.071008	2.47e-06	4.65e-05	429.029	400.784	102.542	142.395	324.861	237.146	76.8807	80.5831
WBGene00006439	0.0612425	3.87e-05	0.000464125	77513.3	86507	13747.6	38783.7	43203.6	48970.6	13620.7	14673.1
WBGene00016332	0.0604733	3.6e-10	2.08e-08	6019.21	5949.42	287.39	1069.42	3350.89	3796.97	266.906	509.743
WBGene00022194	0.0494701	3.57e-06	6.35e-05	179.296	231.564	40.7752	59.6828	186.495	126.478	39.6491	34.3772
WBGene00020325	0.0479873	2.79e-06	5.17e-05	249.733	285.002	3.17141	42.1672	93.2473	144.923	4.35174	14.9707
WBGene00021531	0.0479101	5.76e-05	0.000643067	268.943	293.908	88.0443	97.3089	192.511	192.352	74.2213	48.6086
WBGene00022040	0.0447969	6.69e-05	0.000724646	121.665	115.782	11.1754	36.653	90.2393	76.4137	13.297	18.852
WBGene00021843	0.0408699	6.51e-05	0.000711291	3304.16	3571.43	602.265	1545.91	1907.06	2279.24	510.845	760.364
WBGene00019092	0.0318244	7.01e-05	0.000749116	896.478	944.069	44.0977	342.527	318.846	342.544	34.5721	101.099
WBGene00020155	0.0206087	6.01e-06	9.8e-05	4014.94	4292.84	81.0974	985.09	1398.71	1609.96	86.5512	293.87
WBGene00015110	0.0191281	2.57e-07	6.76e-06	320.171	213.752	16.3101	64.5482	135.359	123.843	16.6817	21.6244
WBGene00008964	0.0187581	5.13e-07	1.21e-05	51.2273	62.3442	321.067	209.214	105.279	84.3186	521.241	359.297
WBGene00013654	0.0165014	5.01e-09	2.23e-07	64.0341	124.688	4.37956	12.6502	36.0957	23.7146	2.90116	2.40271
WBGene00018725	0.0156106	2.61e-07	6.86e-06	275.347	258.283	13.5917	44.7621	198.526	200.257	8.70347	34.0075
WBGene00044481	0.00439	2.21e-06	4.23e-05	467.449	356.253	74.9056	138.179	231.614	295.115	72.2872	63.0248
WBGene00009958	0.00319017	3.26e-06	5.85e-05	128.068	133.595	779.713	606.883	117.311	126.478	978.173	312.722
WBGene00045245	0.0030485	3.09e-09	1.45e-07	236.926	169.22	15.1019	36.653	126.335	160.732	14.7475	21.2547
WBGene00002269	0.00182399	1.7e-07	4.66e-06	3336.18	3402.21	403.071	1137.22	1149.05	1512.46	400.601	207.002
WBGene00022418	-0.0067039	2.4e-05	0.000314485	96.0512	80.1568	447.168	218.621	129.343	142.288	572.737	453.557
WBGene00014057	-0.0147926	1.26e-08	5e-07	339.381	276.096	11.7795	57.4122	123.327	121.208	9.91229	17.5582
WBGene00000535	-0.0232289	4.51e-05	0.000527839	858.057	837.193	190.737	409.995	445.181	429.498	161.256	153.404
WBGene00008139	-0.0326707	9.5e-05	0.000960306	224.119	115.782	10.2693	45.0864	105.279	110.668	8.94523	26.4298
WBGene00022867	-0.0368545	4.12e-06	7.15e-05	678.762	623.442	18.5754	140.773	324.861	318.83	19.0993	61.3614
WBGene00044389	-0.0401062	8.54e-07	1.87e-05	1094.98	1175.63	76.8689	387.938	433.149	347.814	69.8695	94.26
WBGene00010010	-0.0419699	2.89e-05	0.000365817	12.8068	26.7189	370.601	69.4137	24.0638	31.6195	575.154	84.6492
WBGene00018041	-0.0435083	5.11e-06	8.55e-05	134.472	97.9694	693.632	296.468	156.415	189.717	836.259	672.758
WBGene00017418	-0.0469734	1.08e-06	2.27e-05	38.4205	71.2505	625.673	426.862	30.0798	42.1593	635.837	94.8145
WBGene00014698	-0.0543659	3.83e-05	0.000460406	38.4205	89.0631	4.98364	13.6232	39.1037	28.9845	5.56055	4.80541
WBGene00304822	-0.0544206	5.29e-06	8.83e-05	89.6478	62.3442	8.91014	17.1912	69.1835	60.604	11.3629	11.2742
WBGene00009595	-0.0552344	2.35e-05	0.000308738	1306.3	1300.32	162.195	611.424	490.3	555.976	151.827	170.592
WBGene00000558	-0.0585838	1.84e-07	4.97e-06	1178.23	961.882	252.202	379.505	324.861	484.832	160.531	88.3457
WBGene00001612	-0.0597755	6.05e-05	0.000667448	32.0171	0	293.129	98.9307	33.0877	15.8097	511.087	60.4373
WBGene00044757	-0.0605331	1.39e-05	0.000198842	313.767	240.47	6.04077	72.0086	93.2473	63.2389	6.28584	16.4493
WBGene00021052	-0.0632044	2.55e-05	0.000332017	19.2102	17.8126	333.451	77.1984	21.0558	28.9845	506.252	73.7446
WBGene00017075	-0.0680242	1.27e-05	0.000184336	9611.52	9316	1843.49	3580.32	6355.85	6561.04	1439.22	2440.41
WBGene00016594	-0.0700999	2.4e-05	0.000314485	2964.78	2671.89	435.993	1266.64	1380.66	1380.72	491.746	383.509
WBGene00014175	-0.0740385	1.49e-06	3e-05	640.341	534.379	24.1631	144.341	264.702	284.575	28.0445	54.523
WBGene00013035	-0.0759159	5.08e-10	2.83e-08	1696.9	1558.6	38.3589	244.894	586.555	598.135	35.5392	72.8205
WBGene00011072	-0.0761943	9.73e-07	2.08e-05	1568.84	1585.32	41.0773	382.099	445.181	542.801	39.1656	100.359
WBGene00013171	-0.0845999	5.36e-06	8.91e-05	12.8068	8.90631	551.825	55.7904	24.0638	5.26991	789.115	57.665
WBGene00018729	-0.0938345	4.38e-10	2.45e-08	1889.01	2422.52	128.517	501.141	764.026	756.232	115.563	121.244
WBGene00002118	-0.0982648	5.97e-05	0.000661432	371.398	516.566	6.79587	96.9845	180.479	155.462	6.5276	35.3013
WBGene00004986	-0.118826	6.8e-09	2.85e-07	5750.27	6234.42	47.118	684.406	1798.77	1752.25	55.122	180.018
WBGene00018823	-0.121178	1.24e-05	0.000181077	762.006	596.723	139.542	296.792	336.893	284.575	115.321	101.099
WBGene00018259	-0.12675	1.59e-06	3.19e-05	416.222	703.599	44.5507	160.56	189.503	252.956	28.7698	59.698
WBGene00003473	-0.128442	5.67e-05	0.00063591	2132.34	2146.42	70.224	540.713	1248.31	1335.92	84.1336	318.821
WBGene00011321	-0.131505	3.38e-08	1.17e-06	288.154	400.784	2.86937	42.4915	96.2553	108.033	4.5935	9.98047
WBGene00000795	-0.135213	2.62e-07	6.87e-06	723.586	774.849	196.174	207.268	607.611	745.692	199.938	200.534
WBGene00015551	-0.139034	1.08e-06	2.26e-05	5186.76	5789.1	495.343	1629.27	3089.19	3425.44	518.34	869.965
WBGene00016662	-0.14046	7.7e-08	2.38e-06	262.54	356.253	9.06116	66.4944	75.1994	55.3341	4.83526	12.568
WBGene00020662	-0.146094	1.92e-13	1.75e-11	16360.7	18168.9	279.235	1788.54	4827.8	5775.82	268.841	433.596
WBGene00014138	-0.147868	5.6e-07	1.31e-05	115.261	187.033	21.2937	26.9221	99.2632	81.6836	22.484	9.79565
WBGene00018044	-0.150796	4.82e-06	8.16e-05	755.603	748.13	98.1626	260.139	403.069	466.387	100.815	128.822
WBGene00013634	-0.167547	2.85e-05	0.000362533	32.0171	26.7189	2.41631	2.91927	12.0319	18.4447	1.20882	1.84824
WBGene00002021	-0.176115	4.62e-06	7.87e-05	749.199	792.662	195.721	367.503	225.598	216.066	130.794	51.5658
WBGene00000677	-0.178459	5.24e-05	0.000599992	8061.9	8558.97	295.243	2961.76	2953.83	3309.5	616.012	772.747
WBGene00001156	-0.189317	2.17e-05	0.000290345	486.659	320.627	22.1998	111.581	192.511	184.447	19.341	51.381
WBGene00023432	-0.190516	1.83e-08	6.94e-07	531.483	543.285	55.1221	141.098	243.646	258.226	57.7814	46.5755
WBGene00022615	-0.196064	9.19e-05	0.000933858	256.137	187.033	762.799	569.257	246.654	221.336	999.449	602.34
WBGene00015809	-0.201407	4.05e-05	0.000483475	4616.86	4666.91	938.585	1931.26	2797.42	2814.13	812.566	1181.58
WBGene00018969	-0.2087	3.84e-05	0.000462181	51.2273	115.782	1499.32	200.781	105.279	105.398	2271.85	236.574
WBGene00004764	-0.210394	2.01e-05	0.000272209	44.8239	17.8126	624.918	100.552	45.1197	39.5243	986.393	118.287
WBGene00022847	-0.218218	1.06e-06	2.23e-05	749.199	819.381	158.268	268.572	397.053	434.768	151.344	112.003
WBGene00003173	-0.224062	7.24e-05	0.000770023	38.4205	44.5316	243.292	180.67	33.0877	26.3496	277.544	78.7349
WBGene00220005	-0.233148	2.63e-11	1.83e-09	902.881	1380.48	156.154	190.077	613.627	281.94	94.2876	65.4276
WBGene00007112	-0.240505	1.87e-05	0.000255286	563.5	525.472	52.8568	212.133	192.511	237.146	61.1661	62.1007
WBGene00004987	-0.245011	3.37e-07	8.46e-06	1517.61	1558.6	5.4367	179.048	327.869	379.434	8.70347	41.4005
WBGene00010116	-0.246156	4.37e-11	2.99e-09	313.767	285.002	21.2937	47.357	120.319	150.192	22.9675	13.6769
WBGene00022798	-0.251903	6.23e-05	0.000685078	627.535	561.098	108.13	250.408	342.909	268.765	110.244	108.861
WBGene00016788	-0.25454	4.17e-08	1.4e-06	838.847	748.13	192.55	195.591	658.747	650.834	178.179	203.491
WBGene00019421	-0.255877	2.39e-06	4.52e-05	531.483	578.91	10.4203	72.3329	321.854	397.878	7.49466	56.1864
WBGene00010484	-0.262041	4.28e-06	7.39e-05	819.637	899.538	94.0851	265.004	394.045	487.467	74.7048	145.826
WBGene00206354	-0.281253	2.69e-06	5.03e-05	115.261	133.595	19.4815	31.1388	60.1595	63.2389	14.7475	15.71
WBGene00009969	-0.28688	3.15e-06	5.68e-05	147.279	267.189	25.0692	58.7097	78.2074	97.4933	22.484	21.0699
WBGene00001754	-0.289156	3.19e-05	0.000396715	1287.09	1362.67	138.334	603.964	372.989	368.894	185.916	68.0151
WBGene00004990	-0.291304	9.83e-13	8.09e-11	17820.7	17857.2	688.195	2764.22	6364.88	6629.55	726.74	811.745
WBGene00011801	-0.291682	3.69e-05	0.000447207	364.995	472.035	42.4364	146.288	222.59	210.796	64.0672	55.4471
WBGene00017369	-0.293439	6.49e-06	0.0001046	928.495	739.224	176.542	284.466	535.42	613.945	192.443	196.098
WBGene00019682	-0.297328	6.79e-17	8.96e-15	7696.9	8042.4	279.537	915.676	2298.09	2563.81	264.489	189.075
WBGene00044901	-0.301292	6.17e-06	0.000100107	332.978	160.314	19.4815	57.7366	129.343	102.763	12.3299	31.7897
WBGene00009423	-0.303068	8.69e-06	0.000134643	128.068	80.1568	1.35917	24.6516	9.02393	15.8097	0.967052	2.77235
WBGene00009396	-0.307304	3.82e-13	3.37e-11	5161.15	5726.76	143.317	656.51	1922.1	2147.49	147.475	222.158
WBGene00016128	-0.318923	9.9e-05	0.000994624	736.393	650.161	141.656	262.085	460.22	416.323	122.09	195.543
WBGene00016862	-0.32833	1.74e-05	0.000241822	1440.77	1371.57	135.766	651.321	427.133	424.228	135.871	163.014
WBGene00015947	-0.329601	2.42e-05	0.000316376	838.847	712.505	62.069	331.823	180.479	250.321	47.3856	89.8243
WBGene00013181	-0.331959	3.77e-07	9.32e-06	1741.73	1870.33	87.2892	530.982	493.308	545.436	85.3424	138.248
WBGene00007932	-0.333257	1.6e-07	4.45e-06	1120.6	1059.85	214.145	400.913	469.244	397.878	155.454	152.295
WBGene00009541	-0.344346	3.15e-07	7.97e-06	6.40341	0	207.954	40.5454	3.00798	5.26991	301.962	54.1533
WBGene00019090	-0.34978	8.09e-06	0.000126627	115.261	169.22	23.71	39.2479	63.1675	39.5243	18.1322	10.9046
WBGene00021253	-0.356307	7.15e-13	6.05e-11	5366.06	5798.01	99.3707	567.311	1819.83	2044.73	103.475	191.662
WBGene00003765	-0.357636	3.24e-07	8.18e-06	2113.13	2591.74	44.2487	463.19	616.635	579.69	37.9568	127.159
WBGene00011799	-0.364258	2.55e-05	0.000331727	211.313	213.752	43.3426	59.034	129.343	144.923	53.4296	31.6048
WBGene00008584	-0.371161	1.67e-07	4.59e-06	550.694	596.723	46.514	163.155	102.271	173.907	47.6273	17.7431
WBGene00000671	-0.377807	3.18e-05	0.000395378	134.472	249.377	4.22854	36.9774	63.1675	94.8584	5.07703	16.8189
WBGene00021532	-0.379916	1.34e-05	0.000193137	268.943	391.878	18.1223	100.877	99.2632	113.303	17.1652	32.529
WBGene00000276	-0.381697	4.37e-05	0.000513614	3541.09	3776.28	950.214	1497.58	1931.12	2302.95	832.149	1013.2
WBGene00022336	-0.382318	3.93e-05	0.000471679	28315.9	33799.5	7245.61	13121.5	16285.2	18476.3	7169	7687.74
WBGene00017166	-0.387433	1.1e-08	4.44e-07	26932.8	27930.2	3892.83	7914.45	12795.9	14768.9	4109.97	3649.71
WBGene00001786	-0.393064	1.73e-09	8.64e-08	838.847	917.35	43.0405	207.592	180.479	223.971	46.1768	29.5718
WBGene00000654	-0.395279	2.39e-06	4.52e-05	134.472	160.314	7.09791	37.9505	33.0877	28.9845	8.94523	3.51165
WBGene00008777	-0.405076	6.52e-09	2.79e-07	1985.06	2012.83	342.361	581.907	902.393	877.44	311.633	233.063
WBGene00004809	-0.407024	4.68e-06	7.96e-05	1965.85	2021.73	462.874	687.001	1064.82	1206.81	512.054	356.525
WBGene00044376	-0.412125	8.78e-06	0.000135585	121.665	115.782	8.00403	35.0312	36.0957	23.7146	7.01113	7.20812
WBGene00008229	-0.415391	6.6e-09	2.82e-07	3080.04	2689.71	311.402	770.686	1257.33	1359.64	328.073	326.029
WBGene00023423	-0.424072	8.37e-11	5.5e-09	397.012	311.721	46.0609	61.9533	219.582	160.732	36.0227	41.2157
WBGene00021060	-0.426526	2.34e-05	0.00030721	352.188	391.878	65.5424	146.936	126.335	137.018	66.0013	35.1165
WBGene00016596	-0.432982	1.53e-06	3.08e-05	2849.52	3313.15	825.019	1422.01	1028.73	1133.03	611.177	453.187
WBGene00021852	-0.433622	6.74e-06	0.000107764	2119.53	2173.14	614.196	765.821	971.576	1001.28	544.934	311.797
WBGene00044719	-0.434344	2.18e-06	4.18e-05	32.0171	115.782	0.755097	7.13598	9.02393	18.4447	0.241763	1.66341
WBGene00018839	-0.435323	7.62e-08	2.38e-06	179.296	204.845	20.8407	33.085	66.1755	81.6836	20.7916	7.39294
WBGene00020369	-0.436721	3.31e-05	0.00041107	3240.13	3348.77	791.341	1070.72	1299.45	1557.26	812.566	280.377
WBGene00020792	-0.446278	1.4e-05	0.000200638	102.455	89.0631	3.17141	19.1374	39.1037	31.6195	4.10997	6.83847
WBGene00003370	-0.447351	1.28e-05	0.000185072	24192.1	25267.2	5708.83	10578.8	10338.4	10737.4	5841.48	3622.17
WBGene00020554	-0.45265	5.97e-05	0.000661794	108.858	71.2505	1291.97	160.56	105.279	115.938	2154.35	273.539
WBGene00003844	-0.459284	2.5e-08	9.06e-07	6243.33	7196.3	1840.62	1758.7	3549.41	3965.61	1425.68	1342
WBGene00019564	-0.46556	1.27e-06	2.6e-05	1306.3	1042.04	266.7	387.938	607.611	645.564	232.093	249.512
WBGene00000214	-0.466599	9.11e-16	1.06e-13	143078	159004	8342.01	18948.3	52029	61225.8	9170.07	4968.24
WBGene00017262	-0.473657	6.68e-05	0.000724307	851.654	721.411	207.954	284.791	490.3	416.323	230.642	163.014
WBGene00017592	-0.474303	3.15e-08	1.1e-06	345.784	311.721	17.5182	71.3598	111.295	105.398	17.6487	22.7333
WBGene00044457	-0.474888	1.84e-06	3.63e-05	243.33	160.314	26.8814	53.5199	63.1675	102.763	23.2093	22.3637
WBGene00018724	-0.47849	8.42e-08	2.57e-06	505.87	400.784	6.94689	61.6289	105.279	147.557	5.31879	21.0699
WBGene00003588	-0.483704	5.46e-06	9.04e-05	1882.6	2110.8	426.479	617.911	1218.23	1644.21	455.723	591.251
WBGene00012158	-0.486525	2.75e-06	5.11e-05	4847.38	4996.44	1048.53	1763.89	2289.07	2851.02	1102.68	954.799
WBGene00008477	-0.491769	2.13e-10	1.29e-08	3112.06	3063.77	323.332	728.195	1085.88	1206.81	333.633	215.135
WBGene00002109	-0.491818	1.95e-05	0.000266557	96.0512	62.3442	0.906116	11.3527	39.1037	36.8894	3.14292	4.80541
WBGene00022644	-0.495149	1.6e-07	4.45e-06	3348.99	3446.74	818.525	952.654	1470.9	1588.88	725.531	398.665
WBGene00020339	-0.500443	2.63e-05	0.000339324	697.972	632.348	145.432	276.682	279.742	250.321	143.849	93.7056
WBGene00003097	-0.503739	4.49e-12	3.46e-10	3688.37	4221.59	337.83	777.822	1416.76	1515.1	351.524	234.726
WBGene00012668	-0.516142	3.4e-07	8.51e-06	710.779	837.193	78.8321	245.218	246.654	281.94	71.8036	86.3126
WBGene00010830	-0.517355	7.05e-05	0.000752135	57.6307	17.8126	830.757	100.552	18.0479	60.604	1268.77	94.26
WBGene00045208	-0.518322	3.63e-07	9.03e-06	435.432	525.472	14.3468	136.232	102.271	68.5088	19.341	18.852
WBGene00009688	-0.518578	1.22e-05	0.000178397	4424.76	5593.16	1118.75	1811.89	2839.53	2840.48	1050.46	1330.18
WBGene00006930	-0.519677	1.93e-09	9.53e-08	633.938	748.13	93.783	19.7861	565.5	345.179	54.3967	53.414
WBGene00011116	-0.521202	4.74e-07	1.14e-05	1972.25	2110.8	300.68	624.399	956.537	1056.62	269.324	384.988
WBGene00018304	-0.521778	2.85e-06	5.26e-05	198.506	178.126	756.909	530.009	189.503	139.653	1027.25	582.379
WBGene00044442	-0.526873	2.51e-08	9.07e-07	256.137	258.283	22.1998	51.2493	132.351	118.573	20.5499	30.6807
WBGene00010597	-0.52901	4.37e-14	4.21e-12	1178.23	1318.13	27.0325	129.745	372.989	324.099	25.3851	37.5192
WBGene00012819	-0.530477	5.36e-06	8.91e-05	102.455	142.501	4.6816	20.7592	78.2074	115.938	9.187	19.5913
WBGene00015646	-0.539058	8.31e-06	0.000129279	147.279	89.0631	2953.79	294.846	114.303	118.573	4339.65	289.619
WBGene00001167	-0.539181	5.52e-09	2.43e-07	86458.9	93249.1	15400	25374.6	40806.2	45985.2	15529.2	13086.8
WBGene00013101	-0.541549	2.91e-06	5.34e-05	134.472	133.595	8.15505	32.1119	30.0798	34.2544	10.1541	3.8813
WBGene00013574	-0.543136	3.97e-05	0.00047572	25.6137	26.7189	255.072	88.8754	15.0399	31.6195	359.743	91.6725
WBGene00011586	-0.544067	8.22e-05	0.000851678	243.33	258.283	14.6489	84.3343	96.2553	71.1438	19.5828	28.278
WBGene00003516	-0.547993	2.99e-06	5.47e-05	486.659	463.128	1730.23	998.065	514.364	476.927	2399.5	1761.74
WBGene00012244	-0.551081	3.08e-06	5.59e-05	2779.08	2858.93	527.662	1011.36	1347.57	1412.34	500.45	603.079
WBGene00019261	-0.553192	1.17e-09	6.06e-08	3355.39	3491.27	460.307	641.265	1645.36	1710.09	551.22	241.01
WBGene00021518	-0.555066	2.89e-05	0.000365817	326.574	436.409	98.1626	144.666	141.375	150.192	82.4412	54.3381
WBGene00016316	-0.559091	2.7e-05	0.000346124	1440.77	1522.98	350.818	554.012	770.042	885.345	392.14	352.459
WBGene00194708	-0.559713	1.75e-06	3.48e-05	64.0341	71.2505	1.66121	7.78471	33.0877	13.1748	1.20882	3.32682
WBGene00003385	-0.559805	3.37e-05	0.000415594	614.728	748.13	40.6242	189.104	336.893	271.4	42.3085	108.491
WBGene00017991	-0.57959	6.34e-05	0.000694795	256.137	151.407	614.196	523.846	186.495	171.272	951.58	526.747
WBGene00011102	-0.5801	1.89e-10	1.16e-08	6172.89	5691.13	551.976	1438.23	2048.43	2123.77	546.385	499.578
WBGene00002054	-0.583787	4.18e-09	1.91e-07	27336.2	30860.4	4596.58	6147.65	12272.5	12913.9	4855.57	2113.83
WBGene00000673	-0.588005	1.18e-05	0.000173569	9425.82	9779.13	348.704	2972.46	2833.51	3288.42	711.751	879.391
WBGene00001501	-0.591338	3.82e-07	9.38e-06	4046.96	3981.12	412.585	969.196	2277.04	2645.49	432.998	842.98
WBGene00017971	-0.595414	9.71e-05	0.000980199	665.955	712.505	161.742	284.791	339.901	310.925	146.025	172.256
WBGene00018731	-0.595729	4.98e-07	1.18e-05	11807.9	11471.3	80.3423	1326	3396.01	3549.28	86.5512	547.263
WBGene00018572	-0.60369	9.77e-07	2.09e-05	12.8068	44.5316	548.351	78.8202	45.1197	23.7146	935.381	253.024
WBGene00018971	-0.603776	1.6e-06	3.2e-05	1133.4	1255.79	220.79	213.106	448.189	434.768	199.213	44.7273
WBGene00009993	-0.605536	3.68e-06	6.51e-05	3265.74	3357.68	830.002	1119.38	1813.81	1765.42	703.047	899.536
WBGene00020989	-0.608644	2.89e-07	7.45e-06	89.6478	80.1568	5.88975	13.9476	21.0558	31.6195	3.86821	5.35988
WBGene00004991	-0.61553	3.75e-06	6.62e-05	89.6478	124.688	0.755097	8.43343	27.0718	28.9845	0	3.51165
WBGene00022848	-0.61761	7.74e-10	4.14e-08	2164.35	2164.23	360.03	468.056	893.369	943.314	349.348	189.814
WBGene00012376	-0.621882	6.86e-06	0.000109377	3060.83	2912.36	694.84	1034.39	1624.31	1723.26	678.387	812.485
WBGene00019779	-0.625295	1.42e-12	1.13e-10	6672.36	7303.18	641.53	1070.72	1807.79	1775.96	513.263	164.123
WBGene00012433	-0.630204	5.03e-05	0.000580049	76.841	26.7189	709.489	111.581	54.1436	42.1593	989.295	165.787
WBGene00015346	-0.630252	4.27e-07	1.04e-05	2657.42	2449.24	455.323	780.417	1365.62	1122.49	396.733	534.51
WBGene00011222	-0.631162	3.79e-07	9.33e-06	774.813	926.257	122.326	271.167	294.782	258.226	127.893	70.233
WBGene00013489	-0.634379	1.94e-06	3.77e-05	35154.7	37299.6	437.805	6010.77	11334.1	13356.6	821.269	2589.56
WBGene00004930	-0.649761	4.15e-07	1.01e-05	2394.88	2707.52	487.641	742.791	1287.41	1599.42	506.977	585.336
WBGene00007430	-0.655338	1.5e-07	4.25e-06	358.591	347.346	62.9751	95.3627	105.279	158.097	49.8032	43.2487
WBGene00016721	-0.660009	7.32e-15	7.77e-13	3758.8	3420.02	232.268	512.493	1149.05	1243.7	246.598	145.456
WBGene00000230	-0.66608	1.85e-05	0.000253599	7511.2	8122.56	1991.19	3079.5	3648.68	4063.1	2023.32	1945.64
WBGene00007153	-0.668366	2.37e-10	1.42e-08	2138.74	2440.33	246.766	611.424	652.731	629.754	217.587	164.308
WBGene00008572	-0.675559	4.45e-06	7.66e-05	1671.29	1763.45	334.659	667.863	664.763	656.104	354.666	260.971
WBGene00021855	-0.67806	9.45e-06	0.00014422	1171.82	1015.32	215.505	372.044	544.444	526.991	191.96	267.809
WBGene00017726	-0.678179	5.65e-09	2.48e-07	217.716	178.126	22.6529	31.7876	66.1755	71.1438	20.5499	9.61083
WBGene00017304	-0.679612	3.04e-07	7.73e-06	3355.39	3963.31	366.675	955.573	1476.92	1536.18	283.346	588.294
WBGene00019368	-0.688877	3.76e-08	1.29e-06	262.54	365.159	6.04077	37.3017	123.327	144.923	7.73642	21.8092
WBGene00018112	-0.691415	7.3e-05	0.00077528	89.6478	80.1568	4.37956	19.7861	36.0957	15.8097	4.5935	7.0233
WBGene00015046	-0.692424	1.83e-10	1.13e-08	1370.33	1487.35	33.5263	208.241	369.981	326.734	32.8798	62.1007
WBGene00001730	-0.69505	1.13e-05	0.000167831	2074.71	2306.74	636.094	1129.11	598.587	613.945	523.417	267.625
WBGene00000787	-0.696998	3.2e-07	8.07e-06	1127	1433.92	184.999	374.315	547.452	555.976	163.674	226.963
WBGene00011221	-0.699707	6.27e-05	0.000689788	96.0512	142.501	444.148	231.595	99.2632	110.668	589.177	387.945
WBGene00013416	-0.701922	9.28e-11	6.01e-09	147.279	89.0631	1606.24	723.654	141.375	108.033	3100.13	858.875
WBGene00003645	-0.711979	3.53e-05	0.000430809	204.909	231.564	44.3997	59.3584	111.295	121.208	53.9132	36.7799
WBGene00006464	-0.713242	2.19e-05	0.000291675	704.375	872.819	195.419	157.64	291.774	368.894	184.465	58.5891
WBGene00016393	-0.715014	6.94e-07	1.55e-05	3361.79	3152.83	673.546	981.198	1666.42	1807.58	631.243	816.735
WBGene00015593	-0.72289	5.63e-06	9.28e-05	300.96	293.908	6.94689	66.17	84.2233	76.4137	10.8793	21.4395
WBGene00044485	-0.72326	1.05e-06	2.22e-05	198.506	249.377	26.8814	48.0057	117.311	76.4137	34.5721	18.852
WBGene00020516	-0.733188	7.55e-05	0.000792275	217.716	222.658	22.3509	87.2536	63.1675	60.604	26.5939	24.3967
WBGene00015756	-0.733621	1.31e-09	6.68e-08	467.449	436.409	15.1019	71.3598	87.2313	131.748	11.1211	23.4726
WBGene00018760	-0.735054	1.45e-11	1.07e-09	826.04	721.411	33.5263	129.745	171.455	205.526	28.0445	37.8888
WBGene00016658	-0.735101	1.4e-05	0.000200821	102.455	62.3442	1.96325	16.8669	18.0479	13.1748	3.38468	2.40271
WBGene00019619	-0.741014	7.02e-18	9.88e-16	5903.95	6430.36	285.276	688.298	1461.88	1549.35	260.621	136.585
WBGene00010049	-0.744392	1.11e-12	8.96e-11	13703.3	13795.9	534.76	2037	3805.09	4569.01	587.001	724.693
WBGene00003474	-0.750789	1.31e-14	1.34e-12	352.188	374.065	3.47345	19.1374	156.415	187.082	6.28584	11.2742
WBGene00010041	-0.75428	1.4e-08	5.48e-07	1728.92	1157.82	142.109	328.58	523.388	482.197	182.773	93.3359
WBGene00000216	-0.754756	6.35e-18	9.03e-16	49933.8	55121.2	2737.53	6052.61	16243.1	17303.7	2886.41	1849.71
WBGene00015823	-0.756331	9.69e-07	2.08e-05	2516.54	2377.99	465.291	575.42	821.178	864.265	464.427	141.02
WBGene00001775	-0.770801	2.52e-13	2.26e-11	2439.7	2565.02	141.807	436.268	631.675	642.929	136.596	114.406
WBGene00138721	-0.771425	9.57e-05	0.000966449	230.523	249.377	13.4407	56.1148	129.343	126.478	15.7146	47.13
WBGene00000789	-0.775621	1.18e-10	7.45e-09	13344.7	14312.4	1108.78	3164.16	4325.47	4339.77	1154.18	1137.4
WBGene00219950	-0.778741	7.41e-06	0.000117027	403.415	302.815	17.9713	99.255	87.2313	108.033	19.5828	35.671
WBGene00012251	-0.78588	6.52e-11	4.38e-09	621.131	667.973	11.1754	84.9831	126.335	131.748	17.8905	15.1555
WBGene00019488	-0.786474	2.85e-06	5.27e-05	691.569	623.442	38.963	219.269	132.351	166.002	37.2315	63.5793
WBGene00000210	-0.786736	1.04e-06	2.21e-05	3150.48	3197.37	568.437	1021.42	1242.29	1443.96	691.684	468.897
WBGene00004363	-0.792258	5.19e-09	2.3e-07	275.347	195.939	1012.58	778.147	171.455	152.827	1266.36	853.146
WBGene00021839	-0.792769	3.95e-05	0.000473582	1760.94	1941.58	584.445	665.268	815.162	861.63	575.396	405.503
WBGene00015811	-0.796397	1.37e-05	0.000197268	9425.82	10099.8	1397.53	3280.93	4223.2	4152.69	1200.35	2284.79
WBGene00010125	-0.802732	8.85e-15	9.26e-13	826.04	712.505	23.106	97.3089	144.383	131.748	17.8905	19.5913
WBGene00016028	-0.803417	2.88e-06	5.3e-05	1165.42	1291.42	132.293	488.49	300.798	345.179	155.212	129.561
WBGene00022742	-0.806863	1.13e-05	0.000167405	1248.67	1398.29	316.235	362.313	688.827	801.026	251.192	417.147
WBGene00014252	-0.811601	5.85e-13	5.01e-11	4732.12	5450.66	281.651	831.991	1296.44	1512.46	327.831	211.253
WBGene00008425	-0.814464	3.75e-14	3.74e-12	787.62	757.037	56.1792	80.442	324.861	250.321	62.6166	26.7994
WBGene00015894	-0.825233	5.59e-06	9.21e-05	44.8239	17.8126	148.452	164.128	36.0957	57.969	135.629	670.355
WBGene00012185	-0.827283	2.69e-05	0.000345335	762.006	730.318	69.1669	293.548	189.503	234.511	74.463	108.122
WBGene00020566	-0.828394	3.77e-08	1.29e-06	441.836	534.379	71.8852	130.718	126.335	129.113	63.5837	30.6807
WBGene00022047	-0.836736	2.6e-06	4.89e-05	1210.25	1282.51	198.892	363.286	351.933	434.768	234.027	82.9858
WBGene00006843	-0.83816	6.89e-11	4.59e-09	448.239	258.283	1693.98	1348.38	237.63	266.13	1684.85	2166.13
WBGene00021963	-0.843617	8.38e-05	0.000864013	12.8068	0	70.6771	31.7876	3.00798	10.5398	122.09	54.3381
WBGene00009393	-0.846529	3e-16	3.69e-14	1363.93	1371.57	59.8037	171.912	345.917	310.925	55.8473	43.988
WBGene00206489	-0.848204	7.93e-11	5.23e-09	377.801	365.159	13.4407	54.8173	84.2233	108.033	16.4399	15.1555
WBGene00016599	-0.849262	1.44e-05	0.00020545	493.063	427.503	105.865	133.638	189.503	187.082	114.354	61.9159
WBGene00021900	-0.861774	9.63e-07	2.07e-05	1504.8	1647.67	240.272	449.567	619.643	764.137	212.993	337.118
WBGene00022562	-0.866374	1.21e-08	4.79e-07	3336.18	2778.77	304.757	783.661	1152.06	1059.25	386.337	330.649
WBGene00003063	-0.869892	3.14e-08	1.1e-06	10040.6	11720.7	1836.4	2920.24	4545.05	4874.67	1547.53	2215.3
WBGene00303023	-0.871743	7.72e-06	0.000121266	2894.34	2645.17	776.844	917.298	1251.32	1391.26	675.003	803.428
WBGene00000783	-0.872535	8.28e-10	4.4e-08	377.801	445.316	38.3589	79.4689	144.383	163.367	43.0338	37.5192
WBGene00007848	-0.875961	6.79e-05	0.000732749	2164.35	2190.95	603.775	904.324	851.257	1017.09	610.452	576.834
WBGene00009094	-0.876313	1.03e-07	3.05e-06	51.2273	17.8126	338.585	131.691	45.1197	31.6195	668.233	253.024
WBGene00019478	-0.879325	3.77e-10	2.15e-08	947.705	1122.2	81.3994	200.781	348.925	405.783	79.0565	109.97
WBGene00009394	-0.879522	1.62e-20	2.95e-18	53660.6	58915.3	1655.93	4819.71	12970.4	15019.2	1682.19	1279.72
WBGene00017471	-0.889627	5.23e-05	0.000599032	326.574	285.002	4.83262	54.8173	48.1276	115.938	4.10997	25.3208
WBGene00012142	-0.890577	5.32e-05	0.000607494	275.347	302.815	60.4077	86.9293	138.367	126.478	51.012	73.9294
WBGene00003723	-0.893379	8.33e-06	0.000129563	429.029	445.316	80.0403	126.502	207.55	202.892	105.65	74.2991
WBGene00020275	-0.896998	1.96e-05	0.000266906	4360.72	4595.66	981.173	1541.7	2126.64	2379.36	1021.45	1342
WBGene00006926	-0.897774	7.16e-10	3.85e-08	589.114	739.224	78.5301	17.5156	457.212	276.67	50.2867	49.1631
WBGene00017621	-0.900313	6.1e-07	1.4e-05	787.62	730.318	110.848	255.274	189.503	192.352	117.255	54.523
WBGene00012947	-0.902782	3.62e-08	1.25e-06	1062.97	1024.23	53.4609	224.783	291.774	350.449	62.1331	97.5869
WBGene00195043	-0.904833	8.26e-08	2.53e-06	192.102	195.939	13.8938	33.085	84.2233	71.1438	12.0882	22.7333
WBGene00014253	-0.907434	5.32e-15	5.73e-13	2567.77	2965.8	168.689	353.556	727.93	824.741	183.74	91.118
WBGene00009140	-0.907632	7.54e-06	0.000118837	2305.23	2413.61	331.638	757.712	878.329	959.124	272.709	522.681
WBGene00003902	-0.91282	1.06e-06	2.23e-05	32574.2	35384.8	9937.38	9760.73	15674.6	16924.3	9514.83	8275.29
WBGene00000981	-0.913646	4.92e-05	0.000569718	1178.23	1264.7	324.39	583.853	366.973	389.973	327.105	203.121
WBGene00022490	-0.919699	4.3e-14	4.19e-12	384.205	338.44	11.9305	35.0312	78.2074	123.843	14.5058	10.1653
WBGene00008262	-0.925917	2.39e-07	6.33e-06	8651.01	8754.91	1543.87	2573.5	3576.48	4237.01	1607.97	1903.31
WBGene00019986	-0.928582	5.25e-06	8.79e-05	665.955	694.692	154.342	216.026	312.83	281.94	161.014	146.935
WBGene00044280	-0.928678	4.3e-07	1.04e-05	685.165	596.723	49.9874	130.394	282.75	308.29	48.1109	109.6
WBGene00000696	-0.932535	1.03e-09	5.4e-08	147.279	142.501	14.4979	6.48726	87.2313	44.7942	11.8464	6.65365
WBGene00007385	-0.932908	2.47e-07	6.52e-06	9054.43	8380.84	2049.63	2633.83	3699.81	3984.05	2142.02	1798.15
WBGene00017396	-0.933782	1.02e-05	0.000154214	32.0171	44.5316	1.05714	3.89235	12.0319	5.26991	0.725289	1.29377
WBGene00019770	-0.943965	7e-05	0.000749075	870.864	1050.94	215.505	273.114	454.204	661.374	214.444	331.758
WBGene00016659	-0.946976	4.81e-08	1.59e-06	4623.26	4533.31	756.758	1408.71	1269.37	1217.35	766.389	367.244
WBGene00010128	-0.950677	4.18e-05	0.000495438	589.114	570.004	136.219	129.421	261.694	229.241	159.322	58.2194
WBGene00019738	-0.951466	1.59e-11	1.14e-09	1946.64	1825.79	182.129	268.897	511.356	490.102	175.762	55.8167
WBGene00021074	-0.957957	7.38e-05	0.00077935	960.512	872.819	212.635	288.359	430.141	519.086	197.52	305.883
WBGene00013959	-0.961819	1.79e-05	0.000247135	70.4375	106.876	439.919	265.653	54.1436	36.8894	549.044	162.09
WBGene00000181	-0.963256	3.85e-05	0.000462181	2401.28	2449.24	830.606	799.879	1124.98	1130.4	694.585	783.652
WBGene00004988	-0.965517	3.13e-19	4.93e-17	12441.8	12647	148.905	763.55	2493.61	2687.65	178.663	189.075
WBGene00011042	-0.96588	5.94e-06	9.72e-05	601.921	382.971	48.6282	149.856	165.439	166.002	61.8914	67.8303
WBGene00007656	-0.969196	8.14e-06	0.000127199	57.6307	89.0631	5.73874	12.3258	30.0798	23.7146	6.04408	6.83847
WBGene00021768	-0.971498	6.21e-17	8.34e-15	1504.8	1620.95	127.007	187.157	619.643	669.279	146.75	107.198
WBGene00009266	-0.973608	1.9e-07	5.1e-06	3259.34	3197.37	336.018	764.199	1164.09	1288.49	252.642	567.593
WBGene00003773	-0.98332	9.03e-11	5.88e-09	3976.52	4203.78	412.585	709.382	1179.13	1277.95	477.966	188.335
WBGene00013236	-0.986484	3.86e-08	1.31e-06	3848.45	3874.25	403.222	900.107	1425.78	1641.58	368.205	657.048
WBGene00019914	-0.990159	1.03e-08	4.21e-07	4399.15	4497.69	63.4281	616.289	932.473	1069.79	83.65	219.94
WBGene00000218	-1.00017	3.1e-20	5.4e-18	44631.8	47087.7	2435.49	3826.83	11358.1	12176.1	2241.39	972.727
WBGene00006533	-1.00245	1.27e-06	2.6e-05	729.989	890.631	149.811	206.944	225.598	289.845	161.74	65.982
WBGene00018342	-1.00434	2.88e-12	2.27e-10	723.586	774.849	60.4077	102.823	228.606	208.161	66.9684	28.4628
WBGene00016900	-1.00834	1.03e-10	6.61e-09	499.466	614.536	7.39995	49.6275	81.2154	155.462	6.04408	18.1127
WBGene00001230	-1.01029	1.79e-07	4.89e-06	1933.83	2057.36	492.323	524.819	812.154	932.774	407.854	488.119
WBGene00009429	-1.01556	9.12e-06	0.000139511	621.131	641.255	2.41631	75.2522	168.447	150.192	5.56055	33.8227
WBGene00004810	-1.01796	1.12e-08	4.51e-07	268.943	187.033	7.55097	28.8683	120.319	55.3341	14.0223	13.8618
WBGene00017180	-1.02156	5.17e-05	0.000592956	121.665	204.845	2.56733	31.4632	39.1037	44.7942	4.83526	12.7528
WBGene00012589	-1.02195	5.93e-09	2.58e-07	256.137	454.222	34.2814	61.9533	93.2473	110.668	37.715	18.6672
WBGene00021340	-1.02804	5.31e-08	1.73e-06	441.836	382.971	28.6937	81.4151	156.415	147.557	31.1874	51.0113
WBGene00003920	-1.03006	3.53e-05	0.000430809	10354.3	10482.7	3275.61	3763.91	4358.56	5027.49	3395.32	3080.27
WBGene00010326	-1.03023	5.1e-10	2.83e-08	7575.24	8131.46	1062.87	1867.03	2782.38	3154.04	1042.72	1218.73
WBGene00020374	-1.03286	1.58e-06	3.18e-05	678.762	659.067	56.7833	132.989	282.75	371.529	52.4626	136.954
WBGene00004999	-1.03426	1.59e-14	1.61e-12	41756.7	45956.6	274.1	2495.97	7441.73	7654.54	271.258	704.917
WBGene00002055	-1.0377	4.35e-14	4.21e-12	16764.1	17349.5	766.272	2399.64	4018.66	4466.25	983.009	633.39
WBGene00016530	-1.0385	7.48e-09	3.11e-07	441.836	480.941	23.106	99.255	66.1755	118.573	25.8687	24.3967
WBGene00004498	-1.04125	7.1e-16	8.32e-14	10680.9	12041.3	918.953	1666.9	3925.41	4210.66	992.679	912.659
WBGene00006738	-1.04154	6.34e-09	2.73e-07	717.182	846.1	85.93	154.072	318.846	274.035	66.0013	121.059
WBGene00020976	-1.04249	9.48e-05	0.000959131	96.0512	124.688	675.359	172.561	87.2313	68.5088	946.261	291.282
WBGene00011330	-1.04932	2.47e-08	8.99e-07	2798.29	3304.24	550.768	640.617	1218.23	1201.54	647.925	330.095
WBGene00007685	-1.05606	2.81e-05	0.000358467	582.711	605.629	146.187	154.072	210.558	234.511	162.948	71.1571
WBGene00007730	-1.05918	6.68e-07	1.5e-05	2715.05	3206.27	282.406	845.29	941.497	927.504	267.148	474.257
WBGene00015342	-1.06256	2.05e-08	7.64e-07	44.8239	80.1568	1.20815	4.21672	24.0638	10.5398	1.9341	1.10894
WBGene00000720	-1.06276	2.09e-09	1.02e-07	10258.3	11649.5	861.867	2169.99	2093.55	2616.51	1055.3	306.438
WBGene00011156	-1.06723	3.07e-09	1.45e-07	966.915	1024.23	117.795	176.778	448.189	281.94	75.4301	150.446
WBGene00021286	-1.07057	5.01e-09	2.23e-07	2228.39	2199.86	453.964	489.788	896.377	1017.09	482.317	374.268
WBGene00020931	-1.07386	3.53e-10	2.04e-08	11987.2	12326.3	644.702	2543.33	2833.51	3090.8	722.63	912.289
WBGene00000693	-1.07408	1.82e-09	9.02e-08	115.261	178.126	14.1958	8.43343	87.2313	50.0641	14.7475	7.94741
WBGene00006530	-1.07734	1.17e-05	0.000171705	435.432	356.253	89.2524	105.094	126.335	163.367	95.9799	53.9685
WBGene00008495	-1.07846	3.12e-10	1.83e-08	640.341	917.35	63.5791	139.8	252.67	194.987	79.0565	44.3577
WBGene00004415	-1.08086	1.6e-13	1.48e-11	57637.1	66565.8	5901.38	10617	19233	22997.9	6800.31	5080.25
WBGene00006929	-1.08412	6.87e-10	3.74e-08	377.801	267.189	30.959	6.16289	255.678	176.542	26.8357	26.4298
WBGene00001761	-1.08697	8.31e-07	1.83e-05	1940.23	1754.54	356.859	548.173	682.811	592.865	424.778	238.607
WBGene00044009	-1.08745	3.14e-05	0.00039175	121.665	151.407	12.0815	47.0326	27.0718	26.3496	12.0882	12.3832
WBGene00003766	-1.08813	6.55e-08	2.09e-06	621.131	507.66	28.2406	99.9038	252.67	197.622	68.419	39.7371
WBGene00000975	-1.09257	3.79e-07	9.33e-06	826.04	846.1	49.6854	184.238	276.734	266.13	52.4626	109.046
WBGene00008980	-1.09292	2.91e-10	1.72e-08	1543.22	1754.54	194.362	378.531	442.173	577.055	198.971	178.724
WBGene00013269	-1.10109	9.87e-06	0.000149673	461.046	285.002	70.073	89.1998	192.511	160.732	66.2431	94.26
WBGene00015101	-1.10381	1.24e-05	0.000181192	742.796	810.474	144.375	241.326	318.846	374.164	171.652	198.131
WBGene00045390	-1.10382	1.16e-08	4.62e-07	224.119	258.283	8.45708	40.8697	51.1356	50.0641	8.70347	13.3073
WBGene00008920	-1.1071	3.6e-13	3.19e-11	28514.4	31394.8	3988.12	5817.77	10651.2	11243.4	3913.18	3806.44
WBGene00018031	-1.11193	3.02e-05	0.000379309	832.444	872.819	259.451	292.9	213.566	242.416	230.642	88.9002
WBGene00019105	-1.11345	4.31e-05	0.00050958	204.909	124.688	25.8243	63.5751	39.1037	26.3496	24.4181	13.4921
WBGene00013161	-1.11902	3.74e-07	9.26e-06	659.552	614.536	128.668	152.126	306.814	313.56	145.783	150.816
WBGene00015605	-1.11904	9.63e-11	6.19e-09	1363.93	1264.7	65.0893	240.029	306.814	316.195	65.0343	91.6725
WBGene00014136	-1.1203	1.95e-08	7.3e-07	224.119	160.314	18.4244	45.7352	33.0877	39.5243	13.5387	12.568
WBGene00021544	-1.12163	5e-06	8.42e-05	429.029	427.503	76.8689	115.473	177.471	158.097	62.6166	100.914
WBGene00004437	-1.12833	3.61e-07	8.98e-06	6140.87	6100.82	531.588	1389.25	2066.48	2295.05	427.679	1067.91
WBGene00021083	-1.12901	3.39e-05	0.000417658	198.506	258.283	4.22854	46.7083	27.0718	50.0641	2.41763	16.2645
WBGene00009406	-1.13384	2.13e-08	7.88e-07	326.574	231.564	14.0448	55.1417	42.1117	73.7787	16.9234	14.4162
WBGene00019772	-1.13502	4.96e-05	0.000572933	525.08	614.536	60.1057	229	120.319	171.272	71.3201	91.118
WBGene00000208	-1.13579	9.01e-07	1.96e-05	1562.43	1478.45	374.377	331.175	794.106	790.487	347.897	459.841
WBGene00018784	-1.13815	5.02e-07	1.19e-05	1767.34	1950.48	311.402	511.52	634.683	864.265	315.743	414.559
WBGene00000215	-1.14069	1.03e-07	3.05e-06	6531.48	7490.21	1096.85	1149.87	1819.83	2284.51	1154.66	295.718
WBGene00000715	-1.14673	9.46e-12	7.07e-10	256.137	302.815	9.66524	30.1657	87.2313	89.5885	11.1211	16.4493
WBGene00007099	-1.14853	1.96e-07	5.25e-06	1293.49	1122.2	188.17	314.632	469.244	513.816	194.378	258.568
WBGene00001770	-1.14859	7e-13	5.96e-11	441.836	418.597	18.8774	56.4391	81.2154	115.938	17.8905	20.1458
WBGene00001168	-1.15201	5.36e-13	4.61e-11	182081	234138	25015	35788.6	73773.6	88352.7	23974.9	28657.3
WBGene00019007	-1.15405	1.74e-06	3.46e-05	1837.78	1790.17	402.165	582.556	697.851	674.548	468.053	360.591
WBGene00002271	-1.15528	2.38e-11	1.68e-09	1223.05	1309.23	124.591	246.191	382.013	411.053	145.541	112.927
WBGene00015064	-1.15758	8.19e-06	0.000127844	806.83	881.725	147.093	258.517	264.702	368.894	136.596	202.936
WBGene00011859	-1.16244	1.51e-09	7.57e-08	1024.55	1015.32	99.9748	208.565	382.013	334.639	99.6064	142.499
WBGene00011707	-1.16267	1.51e-07	4.25e-06	403.415	427.503	35.9426	87.9023	156.415	113.303	31.671	57.8498
WBGene00021647	-1.16445	3.41e-05	0.000419546	473.853	436.409	127.762	133.638	168.447	200.257	123.783	113.482
WBGene00004454	-1.16552	1.36e-18	2.05e-16	45950.9	47310.3	3193.15	5938.44	12895.2	12471.2	3189.34	2381.82
WBGene00011561	-1.16681	6.13e-09	2.65e-07	11154.7	11168.5	2121.67	2267.62	2974.89	2930.07	1896.63	710.277
WBGene00004275	-1.17732	2.54e-05	0.000331021	44.8239	106.876	4.83262	11.6771	21.0558	34.2544	8.21995	5.54471
WBGene00009624	-1.18032	9.27e-08	2.78e-06	480.256	596.723	85.1749	99.5794	138.367	121.208	77.8477	23.2878
WBGene00044568	-1.18057	6.77e-07	1.52e-05	326.574	276.096	32.9222	84.3343	54.1436	86.9535	36.9898	25.136
WBGene00235133	-1.1878	9.89e-06	0.000149857	121.665	142.501	2.56733	21.0836	42.1117	26.3496	3.86821	9.79565
WBGene00009434	-1.19069	1.17e-07	3.38e-06	339.381	365.159	49.8364	103.147	75.1994	86.9535	46.902	33.4531
WBGene00020291	-1.19954	1.37e-06	2.79e-05	44.8239	26.7189	0.453058	1.94618	9.02393	0	0.241763	0.369647
WBGene00021331	-1.2002	3.69e-05	0.000447207	1050.16	979.694	310.194	443.404	297.79	345.179	286.006	262.265
WBGene00018763	-1.20169	3.43e-05	0.000421419	883.671	979.694	267.002	354.529	303.806	355.719	261.104	245.261
WBGene00006927	-1.20367	4.22e-15	4.61e-13	204.909	169.22	8.91014	5.83853	132.351	57.969	6.76937	10.5349
WBGene00004311	-1.20629	1.13e-07	3.3e-06	1415.15	1460.64	104.656	292.251	460.22	511.181	91.3865	217.537
WBGene00011113	-1.20719	3.82e-11	2.63e-09	249.733	267.189	11.4775	40.5454	45.1197	42.1593	10.8793	9.24118
WBGene00005001	-1.21103	3.63e-09	1.69e-07	403.415	347.346	26.1263	67.4675	96.2553	126.478	37.9568	26.0601
WBGene00020417	-1.21181	6.7e-08	2.13e-06	2407.68	1977.2	428.744	584.826	797.114	911.694	454.031	460.211
WBGene00007192	-1.21232	1.83e-10	1.13e-08	3707.58	4266.12	716.738	808.637	1570.16	1739.07	695.552	771.639
WBGene00010877	-1.21281	6.23e-08	2.01e-06	326.574	276.096	765.668	694.785	117.311	121.208	651.31	684.771
WBGene00004382	-1.21346	3.43e-05	0.000421038	1197.44	1327.04	376.038	481.355	487.292	429.498	352.007	370.017
WBGene00003934	-1.21387	2.21e-06	4.23e-05	22930.6	23797.7	5162.9	5866.43	7219.14	7802.1	5967.44	2256.88
WBGene00015810	-1.21726	3.51e-10	2.04e-08	4892.21	4836.13	768.991	1138.51	1678.45	1876.09	810.148	810.082
WBGene00004430	-1.21881	1.67e-16	2.09e-14	47724.6	53562.6	4475.16	7052.62	14408.2	18228.6	4812.78	3832.87
WBGene00018645	-1.21967	9.28e-06	0.000141853	217.716	285.002	30.0529	73.306	57.1516	71.1438	40.1327	21.4395
WBGene00003745	-1.2271	4.92e-05	0.000569718	397.012	472.035	99.5218	165.749	120.319	129.113	111.211	67.2758
WBGene00023451	-1.22792	2.78e-10	1.65e-08	198.506	178.126	20.9917	23.0298	66.1755	76.4137	17.6487	21.2547
WBGene00007555	-1.22969	1.6e-07	4.45e-06	3707.58	4168.15	282.255	798.257	1233.27	1525.64	256.511	630.803
WBGene00012354	-1.23456	9.35e-09	3.81e-07	8727.85	9102.25	1417.01	2188.15	3095.21	3765.35	1424.47	1839.55
WBGene00012253	-1.23785	1.37e-16	1.73e-14	7389.54	7508.02	343.871	970.169	1302.45	1480.84	353.216	225.67
WBGene00011446	-1.24307	9.99e-10	5.25e-08	787.62	979.694	69.7709	191.374	216.574	234.511	85.5841	72.0812
WBGene00021121	-1.25224	1.74e-08	6.65e-07	518.676	596.723	10.5714	87.2536	117.311	97.4933	15.9564	28.6477
WBGene00019805	-1.25965	6.97e-20	1.15e-17	1293.49	1344.85	53.1588	119.69	261.694	339.909	53.1879	41.0308
WBGene00011273	-1.26101	5.93e-11	4.02e-09	15381	16645.9	2197.03	3695.14	4659.36	5501.79	2256.62	2223.61
WBGene00009418	-1.26131	1.06e-05	0.000158726	44.8239	26.7189	1.05714	2.91927	6.01595	7.90487	1.45058	0.369647
WBGene00009139	-1.26521	2.59e-06	4.88e-05	608.324	614.536	85.0239	183.914	183.487	213.431	90.6612	118.842
WBGene00000263	-1.2673	2.79e-09	1.32e-07	5090.71	5281.44	942.512	1284.15	1714.55	2076.34	974.789	984.186
WBGene00009621	-1.26913	7.12e-07	1.59e-05	3188.9	2903.46	488.246	665.268	700.859	732.518	532.362	121.799
WBGene00003769	-1.2693	4.26e-05	0.000504316	1338.31	1638.76	364.108	514.44	511.356	498.007	251.434	466.68
WBGene00001772	-1.26953	7.44e-13	6.26e-11	1447.17	1478.45	34.2814	140.125	297.79	392.608	29.0116	69.8633
WBGene00007592	-1.2711	6.77e-05	0.000731205	883.671	641.255	1540.1	1108.67	418.109	395.243	1855.53	1545.86
WBGene00015050	-1.27309	1.22e-05	0.000178397	320.171	293.908	31.8651	107.688	60.1595	28.9845	38.9239	9.79565
WBGene00011289	-1.27495	2.29e-11	1.62e-09	2087.51	2253.3	104.656	425.24	366.973	421.593	120.398	112.373
WBGene00002273	-1.27903	1.58e-05	0.000221616	3649.95	3972.22	875.157	549.795	1076.86	1167.29	843.511	175.028
WBGene00045416	-1.28248	2.83e-07	7.34e-06	986.126	783.756	4.22854	77.8471	216.574	155.462	5.07703	36.5951
WBGene00009061	-1.28397	7.74e-14	7.27e-12	461.046	382.971	20.2366	39.8966	186.495	189.717	24.9016	39.7371
WBGene00018732	-1.28686	1.13e-08	4.54e-07	211.313	231.564	27.9386	40.221	54.1436	60.604	27.0775	16.0797
WBGene00009796	-1.28791	1.31e-14	1.34e-12	3963.71	3696.12	341.757	589.692	1091.9	1146.21	394.074	270.212
WBGene00003941	-1.29055	1.49e-05	0.000211003	1139.81	1122.2	260.206	355.177	366.973	355.719	323.963	156.915
WBGene00016219	-1.29213	1.46e-06	2.95e-05	614.728	703.599	128.668	188.779	177.471	229.241	147.959	92.227
WBGene00003091	-1.29633	3.68e-06	6.51e-05	883.671	676.88	172.615	91.4703	186.495	226.606	138.288	33.6379
WBGene00015755	-1.29701	2.38e-05	0.000311599	2779.08	3259.71	424.364	883.889	1161.08	1362.27	469.262	873.846
WBGene00015092	-1.30001	4.78e-07	1.15e-05	1319.1	1425.01	315.932	347.393	577.532	461.117	261.104	356.894
WBGene00008225	-1.30213	6.04e-05	0.000667448	1043.76	890.631	182.129	327.607	360.957	337.274	164.882	287.955
WBGene00016097	-1.30262	9.56e-08	2.86e-06	525.08	454.222	29.9018	141.747	93.2473	50.0641	24.1763	37.3344
WBGene00013200	-1.30262	2.67e-09	1.27e-07	3220.92	3517.99	221.696	610.127	914.425	977.568	170.201	405.503
WBGene00003926	-1.30522	9.06e-15	9.41e-13	14868.7	15871	1314.77	2390.23	4945.11	4463.61	1228.4	1573.59
WBGene00017735	-1.30802	8.42e-05	0.000868224	2657.42	2119.7	645.759	785.283	950.521	980.203	554.363	876.618
WBGene00016912	-1.31224	1.35e-10	8.5e-09	236.926	231.564	8.75912	35.6799	33.0877	39.5243	7.49466	9.426
WBGene00003590	-1.31699	2.41e-05	0.000314849	512.273	614.536	139.391	161.533	225.598	205.526	168.025	119.211
WBGene00010124	-1.31796	6.87e-05	0.000737986	96.0512	142.501	19.1795	33.4094	27.0718	34.2544	16.9234	17.0038
WBGene00011498	-1.31868	5.93e-07	1.37e-05	384.205	347.346	764.46	768.74	198.526	176.542	891.381	1065.14
WBGene00016011	-1.32231	1.09e-05	0.000163048	998.933	1068.76	214.447	287.71	427.133	498.007	233.785	328.062
WBGene00009161	-1.32351	4.93e-12	3.78e-10	6121.66	7035.99	721.721	1149.22	2144.69	2653.4	741.004	966.443
WBGene00009620	-1.32869	5.19e-10	2.86e-08	883.671	623.442	58.4445	156.343	111.295	144.923	64.0672	27.5387
WBGene00002162	-1.32993	8.44e-12	6.37e-10	9592.31	10108.7	1347.7	2085	2827.5	3372.74	1418.91	1296.91
WBGene00018164	-1.32996	2.2e-05	0.000292272	1620.06	1692.2	345.381	464.812	727.93	774.677	346.205	577.574
WBGene00022268	-1.33123	4.11e-05	0.000489082	1786.55	1736.73	407.45	607.207	610.619	658.739	343.304	576.095
WBGene00010809	-1.3329	3.21e-09	1.5e-07	3201.71	3179.55	434.332	770.686	1049.78	1072.43	440.009	569.072
WBGene00009454	-1.33363	3.94e-10	2.23e-08	9265.74	10269	1823.41	2345.79	3311.78	3320.04	1891.07	1676.35
WBGene00000754	-1.34779	1.59e-11	1.14e-09	147.279	151.407	11.9305	13.2989	54.1436	60.604	11.1211	13.4921
WBGene00009739	-1.34941	5.65e-10	3.1e-08	1799.36	2369.08	263.378	418.104	646.715	824.741	272.951	340.26
WBGene00015565	-1.35275	6.13e-16	7.24e-14	4610.46	4978.63	584.294	672.08	1747.63	1836.56	583.374	616.017
WBGene00020557	-1.35389	1.22e-06	2.52e-05	1293.49	1282.51	324.39	370.747	499.324	463.752	320.578	343.402
WBGene00018646	-1.35874	3e-12	2.35e-10	429.029	552.191	43.1915	57.7366	123.327	137.018	47.6273	21.2547
WBGene00004453	-1.36008	1.63e-24	4.67e-22	31191	31501.6	1263.73	2551.44	7351.49	7330.45	1249.19	1044.07
WBGene00020049	-1.36289	6.67e-07	1.5e-05	294.557	329.534	49.6854	77.8471	75.1994	71.1438	52.9461	24.0271
WBGene00015759	-1.363	1.11e-23	2.95e-21	4456.78	4551.13	119.456	247.489	691.835	769.407	110.244	42.8791
WBGene00004451	-1.36374	4.66e-16	5.55e-14	294.557	249.377	27.0325	23.3541	63.1675	50.0641	12.0882	14.7859
WBGene00010135	-1.36416	6.13e-05	0.000674863	224.119	285.002	48.1752	51.8981	120.319	110.668	78.3312	38.9978
WBGene00014206	-1.36619	2.25e-05	0.000297966	1901.81	1950.48	576.29	503.736	421.117	513.816	520.516	155.621
WBGene00003828	-1.36681	6.07e-07	1.4e-05	3669.16	3776.28	208.558	686.027	1146.04	1304.3	171.652	587.185
WBGene00044534	-1.37091	1.22e-06	2.52e-05	83.2444	142.501	7.39995	16.2181	39.1037	52.6991	10.3958	14.4162
WBGene00002103	-1.37092	4.96e-05	0.000572933	147.279	89.0631	0.755097	12.9745	27.0718	34.2544	0.967052	7.94741
WBGene00000780	-1.37194	3.82e-05	0.000459959	505.87	543.285	141.807	152.126	138.367	139.653	145.3	56.556
WBGene00000784	-1.37286	5.29e-20	8.85e-18	7716.11	8363.03	271.835	627.967	1112.95	1159.38	242.488	86.8671
WBGene00016907	-1.37833	3.03e-11	2.11e-09	6057.63	6412.55	407.903	1060.67	1588.21	1847.1	391.173	660.19
WBGene00045461	-1.38776	2.09e-05	0.000280661	448.239	418.597	93.0279	109.635	126.335	144.923	115.563	50.4568
WBGene00011015	-1.38821	1.52e-10	9.45e-09	6198.5	6474.89	1162.4	1447.96	1684.47	1978.85	1165.54	809.712
WBGene00008414	-1.39024	1.73e-06	3.45e-05	1453.57	1763.45	324.39	502.762	547.452	545.436	326.38	410.308
WBGene00016785	-1.39024	1.96e-06	3.79e-05	76.841	71.2505	2.71835	3.89235	51.1356	73.7787	1.20882	13.1225
WBGene00009002	-1.39334	2.79e-05	0.000355976	589.114	534.379	98.9177	137.854	231.614	276.67	97.9141	182.975
WBGene00014140	-1.39357	2.81e-06	5.2e-05	525.08	472.035	108.734	97.3089	126.335	173.907	114.112	49.1631
WBGene00004264	-1.39628	7.65e-05	0.000799356	268.943	240.47	497.307	423.942	171.455	152.827	1008.64	531.737
WBGene00304812	-1.39762	3.21e-08	1.12e-06	2177.16	2903.46	420.438	537.794	959.545	403.148	286.973	389.793
WBGene00003090	-1.40437	2.1e-09	1.02e-07	3393.81	3446.74	635.338	588.719	661.755	816.836	521.241	179.464
WBGene00017121	-1.40848	1.18e-16	1.5e-14	43267.9	44291.1	4180.22	7167.12	9658.61	10302.7	3900.61	2966.42
WBGene00004419	-1.41412	9.07e-17	1.19e-14	52315.9	63439.7	5172.71	7903.75	15292.6	18220.7	5672	4417.28
WBGene00004445	-1.41958	1.12e-15	1.27e-13	25792.9	26710	2323.28	4121.68	7414.66	7425.3	2418.11	2454.64
WBGene00003740	-1.42189	1.49e-07	4.23e-06	281.75	320.627	5.88975	42.4915	78.2074	68.5088	10.1541	21.0699
WBGene00002065	-1.43011	4.62e-14	4.42e-12	20017.1	20413.3	1716.94	3225.46	5369.24	6613.74	1799.93	2147.1
WBGene00007345	-1.43794	1.09e-06	2.27e-05	268.943	240.47	27.4855	66.17	66.1755	63.2389	35.0556	29.0173
WBGene00013094	-1.44355	1.27e-08	5e-07	3361.79	3063.77	503.499	707.111	1115.96	1370.18	535.747	737.816
WBGene00007875	-1.44553	5.68e-10	3.11e-08	3861.26	3838.62	228.492	391.182	574.524	505.911	215.653	21.2547
WBGene00044237	-1.4474	3.27e-06	5.87e-05	57.6307	80.1568	4.6816	7.13598	39.1037	21.0796	4.83526	9.05636
WBGene00004438	-1.44846	3.92e-18	5.69e-16	22136.6	22969.4	2062.92	3039.28	6223.5	6584.75	2164.26	1789.65
WBGene00010050	-1.4553	3.35e-06	5.99e-05	1997.87	1514.07	406.544	429.132	330.877	368.894	368.447	88.1609
WBGene00016379	-1.45624	5.46e-15	5.84e-13	1856.99	1816.89	113.265	209.214	409.085	495.372	146.992	70.7874
WBGene00004416	-1.45666	2.01e-18	3.01e-16	68977.6	85206.7	6499.57	9201.2	19097.6	21517	6796.69	4555.16
WBGene00021930	-1.45766	2e-09	9.83e-08	1696.9	1576.42	250.39	289.007	538.428	703.533	216.861	345.066
WBGene00011679	-1.45832	6.82e-05	0.000734575	1421.56	1371.57	454.719	373.666	523.388	490.102	513.505	312.537
WBGene00015227	-1.4596	2.33e-09	1.13e-07	1094.98	855.006	52.4037	131.367	448.189	429.498	73.7377	152.849
WBGene00013210	-1.46408	1.81e-07	4.93e-06	1018.14	917.35	191.795	228.676	339.901	389.973	193.652	243.413
WBGene00020943	-1.46441	2.66e-09	1.27e-07	115.261	71.2505	2.56733	8.10907	24.0638	26.3496	3.38468	4.25094
WBGene00010982	-1.47201	8.3e-05	0.000857372	243.33	285.002	41.5303	113.203	36.0957	68.5088	47.6273	37.704
WBGene00014086	-1.47217	1.69e-07	4.65e-06	2683.03	2947.99	611.175	706.787	935.481	1164.65	615.045	749.09
WBGene00007658	-1.47226	1.09e-15	1.25e-13	691.569	516.566	16.9142	38.2748	183.487	210.796	14.5058	34.9317
WBGene00001457	-1.47649	3.67e-07	9.12e-06	1812.17	1799.08	132.595	607.532	288.766	326.734	135.629	215.135
WBGene00017925	-1.48296	1.9e-06	3.7e-05	3137.67	2903.46	554.09	886.484	983.608	1162.02	590.385	839.284
WBGene00000893	-1.48311	1.1e-05	0.000163444	96.0512	44.5316	1073.45	112.554	42.1117	42.1593	1773.82	190.738
WBGene00004766	-1.48338	3e-08	1.06e-06	2913.55	2627.36	671.734	585.151	977.592	1046.08	591.353	691.98
WBGene00012889	-1.48922	1.48e-08	5.73e-07	236.926	178.126	25.2202	35.3556	63.1675	60.604	24.1763	26.0601
WBGene00022045	-1.49096	5.52e-14	5.25e-12	1607.26	1986.11	138.485	246.516	400.061	540.166	110.244	172.81
WBGene00196396	-1.49642	1.3e-11	9.7e-10	51.2273	26.7189	1198.04	148.558	27.0718	18.4447	1206.64	959.05
WBGene00017926	-1.50167	4.08e-09	1.87e-07	4066.17	3909.87	727.611	1007.47	1067.83	1399.16	758.894	760.734
WBGene00013109	-1.50497	8.98e-08	2.71e-06	1331.91	1487.35	158.721	266.626	457.212	498.007	118.947	289.803
WBGene00023021	-1.50726	1.9e-06	3.7e-05	493.063	498.754	48.1752	120.339	168.447	144.923	56.3308	94.4449
WBGene00009896	-1.50826	6.31e-05	0.000692152	409.818	382.971	35.9426	237.434	63.1675	36.8894	48.8361	48.7934
WBGene00012272	-1.51172	9.4e-05	0.000952786	576.307	881.725	129.575	163.803	222.59	205.526	198.246	47.8693
WBGene00022441	-1.51301	3.14e-05	0.00039175	4597.65	4818.32	1353.13	991.577	1513.01	1765.42	1610.38	720.258
WBGene00010901	-1.51785	3.18e-07	8.05e-06	1921.02	1816.89	323.181	302.631	448.189	492.737	357.809	93.5207
WBGene00019148	-1.52217	4.05e-06	7.06e-05	236.926	169.22	1954.79	409.995	129.343	79.0487	2995.44	475.921
WBGene00008010	-1.5229	9.21e-08	2.77e-06	38.4205	115.782	359.426	253.003	51.1356	34.2544	309.457	692.164
WBGene00008493	-1.52566	1.04e-09	5.41e-08	70.4375	62.3442	2.41631	2.91927	12.0319	13.1748	2.41763	0.554471
WBGene00013609	-1.52613	1.78e-06	3.53e-05	108.858	204.845	18.1223	24.6516	45.1197	39.5243	23.2093	10.3501
WBGene00012768	-1.52892	2.1e-19	3.34e-17	11250.8	11800.9	1019.38	1472.28	2824.49	3256.8	934.898	961.822
WBGene00012351	-1.53091	7.71e-09	3.19e-07	11596.6	11480.2	1235.64	2465.81	3230.57	3683.67	1108	2096.27
WBGene00004496	-1.5311	5.32e-20	8.85e-18	25799.4	28500.2	1582.23	2806.39	6446.09	8120.93	1836.43	1566.01
WBGene00021835	-1.54007	1.76e-07	4.82e-06	870.864	1068.76	200.403	168.02	255.678	310.925	214.444	99.2503
WBGene00006436	-1.54443	8.2e-10	4.37e-08	4655.28	3624.87	12341.6	13618.1	1937.14	1357	19949.3	10161
WBGene00012693	-1.54698	1.42e-08	5.51e-07	864.461	765.943	89.2524	186.509	219.582	250.321	104.925	126.789
WBGene00021872	-1.54741	2.19e-23	5.27e-21	1901.81	1897.04	50.2894	124.231	291.774	416.323	44.0009	50.8265
WBGene00019838	-1.55106	1.81e-07	4.92e-06	781.216	685.786	124.742	170.615	246.654	234.511	111.695	171.516
WBGene00000621	-1.55294	1.06e-10	6.78e-09	313.767	293.908	7.39995	43.4646	27.0718	44.7942	9.42876	8.13224
WBGene00015487	-1.55439	6.33e-06	0.000102426	890.074	917.35	151.925	242.623	270.718	368.894	157.146	252.839
WBGene00022380	-1.55868	1.9e-10	1.16e-08	2983.99	2449.24	466.499	594.557	839.225	793.121	433.723	504.568
WBGene00008841	-1.56078	6.08e-05	0.000670652	1274.28	1220.16	16.1591	276.682	210.558	194.987	18.374	121.799
WBGene00001909	-1.56356	6.33e-08	2.04e-06	2855.92	3010.33	573.118	694.137	770.042	877.44	696.278	355.97
WBGene00004412	-1.57458	2.65e-20	4.67e-18	50433.3	56279	3133.8	5636.78	11012.2	13135.3	3433.28	2477.93
WBGene00020052	-1.58178	1.54e-05	0.00021702	166.489	160.314	26.5794	41.5184	39.1037	42.1593	31.1874	19.4065
WBGene00017952	-1.58824	5.2e-07	1.22e-05	288.154	240.47	21.7468	46.3839	75.1994	94.8584	21.0334	44.3577
WBGene00017771	-1.58914	1.73e-05	0.000239788	352.188	231.564	64.3342	57.4122	75.1994	108.033	73.0125	41.7701
WBGene00020156	-1.58995	4.08e-18	5.86e-16	569.904	587.817	15.555	46.7083	93.2473	94.8584	17.8905	12.3832
WBGene00020181	-1.59379	6.63e-09	2.82e-07	3989.33	4738.16	779.26	1000.01	1446.84	1507.19	789.84	1028.17
WBGene00004448	-1.59779	9.51e-21	1.79e-18	27233.7	30308.2	1784.14	3171.62	6157.33	7201.33	1699.35	1782.81
WBGene00011235	-1.601	2.02e-05	0.000274251	96.0512	71.2505	1052	123.582	39.1037	31.6195	1341.06	158.579
WBGene00009122	-1.60374	1.07e-16	1.38e-14	32606.2	33505.5	3174.58	4915.72	8371.2	8835	2901.4	3497.79
WBGene00015200	-1.6064	8.41e-06	0.000130544	563.5	534.379	91.9708	117.419	210.558	210.796	78.0895	166.156
WBGene00006519	-1.60682	9.92e-16	1.14e-13	7261.47	8211.62	894.337	1269.56	1919.09	2089.52	839.16	868.301
WBGene00022354	-1.60907	1.29e-08	5.07e-07	1421.56	1478.45	199.799	357.448	342.909	445.307	196.312	265.592
WBGene00004420	-1.61113	1.65e-22	3.56e-20	39925.3	43605.3	2636.04	3784.67	8855.48	11427.8	2778.34	1984.64
WBGene00012704	-1.61184	6.53e-19	1.01e-16	179.296	240.47	193.003	154.721	210.558	181.812	203.565	92.5966
WBGene00017506	-1.61221	2.9e-18	4.29e-16	3233.72	3375.49	42.8895	226.405	442.173	455.847	62.1331	49.5327
WBGene00020038	-1.61436	7.52e-08	2.35e-06	2350.05	2012.83	323.03	500.816	694.843	772.042	323.963	523.42
WBGene00016943	-1.61565	1.44e-06	2.92e-05	2407.68	2208.77	5940.5	3731.79	884.345	798.391	7112.67	3689.08
WBGene00002045	-1.61665	2.11e-14	2.12e-12	29583.8	31911.3	4123.43	5737.65	7998.21	8202.62	3913.66	4053
WBGene00018361	-1.61842	4.91e-09	2.2e-07	1882.6	2440.33	411.226	485.896	610.619	743.057	450.646	412.711
WBGene00011571	-1.6221	5.44e-12	4.13e-10	6544.29	6911.3	737.73	824.855	1320.5	1499.29	764.455	243.782
WBGene00011979	-1.6229	1.63e-20	2.95e-18	537.887	489.847	5.28568	22.0567	93.2473	89.5885	6.5276	8.13224
WBGene00015248	-1.62702	3.25e-10	1.91e-08	3906.08	3998.93	721.873	929.3	998.648	1246.33	718.278	730.238
WBGene00004497	-1.62799	2.48e-20	4.42e-18	20305.2	21669.1	1289.86	2421.04	4803.74	4379.3	1263.45	1245.53
WBGene00001768	-1.62995	3.94e-13	3.46e-11	4194.24	4114.72	169.746	378.207	1567.16	1794.4	210.092	475.366
WBGene00004444	-1.63269	3.51e-23	8.04e-21	29410.9	30575.4	1670.43	2874.5	6719.82	7124.92	1715.31	1537.18
WBGene00021024	-1.63472	4.62e-05	0.000538639	909.285	855.006	177.448	234.839	294.782	371.529	168.267	314.939
WBGene00004491	-1.63537	8.84e-23	1.93e-20	36544.3	37255.1	1614.7	3179.4	6897.29	8995.74	1733.44	1473.78
WBGene00000597	-1.63573	3.72e-16	4.46e-14	192.102	160.314	8.6081	7.78471	60.1595	31.6195	7.49466	5.72953
WBGene00009712	-1.63679	2.04e-10	1.24e-08	3803.63	3972.22	733.501	920.217	1097.91	1122.49	748.74	719.703
WBGene00016062	-1.64674	1.25e-05	0.000182072	1152.61	1353.76	221.243	278.303	532.412	574.42	231.609	459.287
WBGene00004428	-1.65838	3.33e-23	7.75e-21	78525.1	84797	5227.38	7576.79	17425.2	19656.8	5393.25	3783.52
WBGene00004452	-1.66587	1.18e-26	5.06e-24	40572	44380.2	1367.78	2854.72	7525.96	8616.3	1405.13	1140.55
WBGene00007185	-1.67025	3.76e-10	2.15e-08	1146.21	1175.63	164.007	181.643	375.997	434.768	237.411	146.935
WBGene00269434	-1.67088	2.14e-05	0.000286114	115.261	97.9694	12.5346	17.1912	27.0718	31.6195	18.6158	7.39294
WBGene00011936	-1.67101	1.87e-08	7.05e-07	998.933	1273.6	208.558	218.621	394.045	463.752	249.258	265.037
WBGene00003767	-1.67245	2.3e-12	1.82e-10	3355.39	3473.46	349.912	595.206	800.122	595.5	405.678	209.775
WBGene00003861	-1.67648	4.6e-05	0.000535938	550.694	730.318	158.419	272.789	150.399	110.668	190.026	90.9332
WBGene00022053	-1.67727	9.34e-07	2.01e-05	1274.28	1647.67	322.577	388.587	448.189	492.737	314.292	418.81
WBGene00044296	-1.67955	1.46e-12	1.16e-10	659.552	739.224	20.3876	77.8471	177.471	129.113	32.8798	35.671
WBGene00017210	-1.68549	9.45e-06	0.00014422	2855.92	2395.8	451.397	761.28	730.938	827.376	369.898	786.794
WBGene00000883	-1.68722	3.34e-08	1.16e-06	4501.6	4515.5	889.051	866.049	1669.43	1694.28	820.302	1288.04
WBGene00013463	-1.68728	1.12e-08	4.51e-07	5378.87	6109.73	1316.74	1415.52	1750.64	1804.94	1461.94	1261.79
WBGene00020033	-1.69136	1.44e-05	0.00020545	2081.11	2253.3	462.421	295.495	577.532	613.945	547.835	125.495
WBGene00004413	-1.69326	1.4e-23	3.54e-21	82283.9	92198.2	5512.06	7774.01	18002.7	22007.1	5688.93	4163.34
WBGene00000719	-1.69516	2.63e-06	4.93e-05	185.699	142.501	19.3305	21.7323	48.1276	34.2544	25.8687	7.39294
WBGene00012728	-1.69548	1.59e-21	3.23e-19	1978.65	1923.76	66.9016	133.962	324.861	363.624	77.3642	37.3344
WBGene00194646	-1.70056	1.75e-05	0.00024245	12.8068	53.4379	1.05714	1.94618	9.02393	7.90487	1.20882	1.29377
WBGene00004475	-1.70114	3.62e-19	5.63e-17	53289.2	58184.9	4287.74	6801.89	11454.4	13617.4	4625.9	3484.11
WBGene00050885	-1.70485	7.95e-05	0.000825548	153.682	178.126	31.261	47.0326	36.0957	50.0641	33.6051	32.8986
WBGene00020397	-1.70786	6.43e-06	0.000103994	595.517	676.88	117.191	146.936	207.55	271.4	126.2	198.87
WBGene00004447	-1.70806	1.94e-24	5.46e-22	39950.9	43632	2562.35	3795.69	8620.86	9954.86	2560.27	2056.35
WBGene00004414	-1.71149	1.16e-20	2.14e-18	158484	166610	11227.7	18097.5	31646.9	36494.1	11785.7	8344.42
WBGene00004432	-1.71776	1.36e-21	2.8e-19	48698	52867.9	3096.05	5222.89	10864.8	12882.3	3250.02	3147.55
WBGene00011252	-1.72063	1.4e-12	1.13e-10	236.926	222.658	8.30606	14.9207	42.1117	39.5243	2.41763	10.9046
WBGene00012602	-1.72309	2.69e-09	1.28e-07	1127	1086.57	127.309	194.618	357.949	387.338	132.244	225.115
WBGene00004482	-1.72367	6.34e-24	1.75e-21	36717.2	39054.2	1607.75	3157.67	7122.89	8542.52	1666.47	1587.27
WBGene00044007	-1.73171	4.18e-08	1.4e-06	429.029	356.253	49.9874	72.3329	108.287	42.1593	51.9791	25.3208
WBGene00001451	-1.73395	1.38e-10	8.69e-09	1107.79	1202.35	131.236	358.745	132.351	137.018	120.156	69.8633
WBGene00006985	-1.73486	5.61e-05	0.000632004	115.261	115.782	317.594	192.672	45.1197	36.8894	423.811	178.355
WBGene00018045	-1.73699	1.11e-08	4.47e-07	307.364	178.126	27.7876	35.3556	60.1595	84.3186	30.7039	31.42
WBGene00013671	-1.73699	1.29e-09	6.58e-08	454.642	427.503	63.2771	76.2253	81.2154	142.288	56.8143	61.1766
WBGene00004449	-1.7388	2.81e-23	6.64e-21	46431.2	46784.9	2092.22	4088.92	8650.94	10553	2147.82	2102
WBGene00000371	-1.73951	1.06e-12	8.6e-11	9874.06	10447.1	910.949	1682.47	2445.49	2982.77	967.294	1345.7
WBGene00007660	-1.73988	8.81e-07	1.92e-05	249.733	222.658	12.2326	36.0043	84.2233	65.8739	14.5058	36.0406
WBGene00000728	-1.74122	2.69e-09	1.28e-07	441.836	427.503	61.1628	69.738	99.2632	86.9535	65.276	28.4628
WBGene00012755	-1.7427	5.14e-05	0.000590336	211.313	427.503	58.1425	73.306	114.303	105.398	66.0013	86.3126
WBGene00022042	-1.74573	3.16e-21	6.25e-19	32029.9	32062.7	2018.07	3472.3	6229.52	7541.24	1874.39	2081.48
WBGene00004450	-1.74856	1.13e-23	2.95e-21	43645.7	44994.7	2077.42	3998.1	8199.74	9343.55	1956.11	2084.07
WBGene00044466	-1.74902	5.21e-07	1.23e-05	224.119	222.658	29.1467	43.789	60.1595	73.7787	32.638	40.6612
WBGene00009294	-1.75184	2.29e-09	1.12e-07	1389.54	1594.23	180.317	299.387	418.109	476.927	197.279	287.216
WBGene00020191	-1.75374	1.15e-05	0.000169287	166.489	151.407	22.8039	19.4618	33.0877	28.9845	23.6928	4.25094
WBGene00000831	-1.75437	1.45e-07	4.13e-06	4546.42	5174.57	955.65	916.65	1236.28	1420.24	1220.18	506.601
WBGene00008041	-1.7554	9.4e-07	2.03e-05	794.023	748.13	156.909	151.153	312.83	300.385	168.751	244.522
WBGene00009397	-1.75565	1.1e-05	0.000163913	1921.02	1950.48	399.295	207.268	430.141	471.657	406.162	71.3419
WBGene00012603	-1.75614	2.86e-07	7.41e-06	275.347	249.377	41.0773	56.4391	63.1675	60.604	48.1109	29.387
WBGene00020360	-1.75706	1.89e-06	3.69e-05	3842.05	3562.53	785.15	713.598	926.457	919.599	964.635	298.49
WBGene00015225	-1.75877	8.49e-15	8.94e-13	896.478	712.505	37.3018	74.6035	261.694	316.195	57.2979	77.9956
WBGene00008607	-1.75941	1.38e-08	5.41e-07	6915.69	7686.15	1010.62	696.083	1591.22	1675.83	1064.97	228.257
WBGene00004490	-1.7596	2.04e-26	7.85e-24	29929.6	32419	901.283	1962.72	5209.82	6352.88	993.888	804.352
WBGene00022027	-1.76022	3.14e-05	0.000391826	1786.55	1790.17	313.667	497.573	670.779	619.214	339.919	650.579
WBGene00010575	-1.76567	7.64e-08	2.38e-06	320.171	329.534	32.7712	82.3882	51.1356	60.604	41.5833	25.6905
WBGene00016738	-1.76677	1.89e-06	3.69e-05	185.699	195.939	15.253	47.357	39.1037	34.2544	20.3081	20.3306
WBGene00004418	-1.77157	5.27e-22	1.12e-19	130450	138867	8954.99	13789.6	25814.5	28230.9	9271.86	6311.73
WBGene00000209	-1.77168	3.53e-06	6.29e-05	1216.65	1335.95	193.909	263.058	436.157	513.816	178.421	402.176
WBGene00010984	-1.7744	1.75e-05	0.000242179	377.801	480.941	86.6851	98.9307	132.351	179.177	97.6723	133.443
WBGene00016204	-1.77488	7.03e-10	3.81e-08	179.296	258.283	14.4979	32.1119	24.0638	36.8894	15.7146	6.65365
WBGene00004433	-1.78319	1.86e-23	4.54e-21	65692.6	72248	4200	6736.37	13978.1	15140.5	4302.17	3643.61
WBGene00021325	-1.7836	9.32e-09	3.81e-07	3585.91	3963.31	557.563	684.73	742.97	727.248	643.332	189.814
WBGene00000727	-1.78779	1.48e-08	5.73e-07	422.625	293.908	50.5915	41.1941	75.1994	139.653	58.0231	37.1495
WBGene00003061	-1.78929	7.99e-07	1.77e-05	1504.8	1656.57	405.789	394.425	544.444	516.451	449.438	479.063
WBGene00004443	-1.7907	5.19e-23	1.15e-20	27726.8	26451.7	1181.12	2399.64	5236.89	5488.61	1146.92	1305.22
WBGene00004495	-1.79779	2.13e-29	2.6e-26	50292.4	55593.2	2209.26	3469.06	9721.78	11670.2	2178.53	1809.98
WBGene00004424	-1.80012	1.35e-17	1.86e-15	48461	52965.8	2416.16	5344.85	10789.6	12260.4	2515.06	3626.79
WBGene00010333	-1.80025	4.28e-07	1.04e-05	2234.79	2475.96	421.495	522.224	773.05	985.473	493.68	733.565
WBGene00023450	-1.80061	4.22e-05	0.000500281	313.767	356.253	41.2283	69.0893	111.295	110.668	32.3963	94.6297
WBGene00004479	-1.80368	1.23e-28	1.06e-25	66352.2	69130.8	3494.13	5026.65	13478.7	15148.4	3387.83	2897.48
WBGene00004439	-1.80383	3.3e-20	5.69e-18	18512.3	20876.4	1579.51	2283.51	4117.92	4571.65	1688.23	1287.3
WBGene00013029	-1.80418	8.73e-07	1.9e-05	640.341	552.191	120.362	148.883	201.534	155.462	129.343	151.186
WBGene00003065	-1.8053	1.48e-10	9.27e-09	1588.05	1772.36	291.467	288.034	448.189	587.595	300.512	324.365
WBGene00004469	-1.80557	1.79e-23	4.44e-21	113635	119736	7483.61	11043.6	23257.7	24652.6	7783.8	5512.18
WBGene00002064	-1.80747	2.75e-05	0.000351485	2074.71	2101.89	453.058	372.369	800.122	890.615	345.238	824.498
WBGene00017691	-1.80931	1.19e-18	1.82e-16	1120.6	1122.2	31.412	88.5511	105.279	97.4933	28.7698	9.24118
WBGene00013237	-1.81511	4.98e-05	0.00057446	928.495	855.006	243.745	239.704	354.941	289.845	263.28	350.98
WBGene00011291	-1.81552	3.91e-06	6.83e-05	1453.57	1451.73	369.997	322.092	309.822	400.513	423.327	172.81
WBGene00007880	-1.8157	8.09e-13	6.76e-11	3131.27	3562.53	455.172	613.695	821.178	880.075	425.503	530.813
WBGene00004493	-1.81632	1.38e-25	4.81e-23	73319.1	82125.1	4353.13	6574.19	15199.3	14663.5	4306.04	3087.11
WBGene00004473	-1.81645	9.22e-21	1.75e-18	70994.6	79693.7	5491.82	8218.06	15394.8	17846.6	6056.17	4596.01
WBGene00023492	-1.81818	2.61e-05	0.000338046	121.665	97.9694	18.8774	14.5963	27.0718	21.0796	18.8575	7.0233
WBGene00000889	-1.82645	2.96e-06	5.42e-05	2266.81	2244.39	453.511	479.733	764.026	793.121	373.04	769.236
WBGene00009649	-1.8274	6.07e-09	2.63e-07	217.716	169.22	10.2693	24.0029	57.1516	34.2544	9.67052	18.4824
WBGene00016435	-1.82942	1.79e-05	0.0002469	3156.88	3366.59	1108.18	1189.76	673.787	606.04	1171.34	431.009
WBGene00020613	-1.83548	5.01e-06	8.43e-05	38.4205	80.1568	0.604077	3.89235	18.0479	10.5398	0.483526	3.142
WBGene00011155	-1.8382	8.59e-05	0.00088188	2029.88	2288.92	397.03	373.99	761.018	822.106	210.576	800.101
WBGene00019962	-1.8389	7.73e-07	1.71e-05	1837.78	1701.11	417.569	430.43	460.22	432.133	514.955	249.882
WBGene00009740	-1.84535	6.31e-11	4.26e-09	3227.32	3393.31	424.364	584.502	968.568	1111.95	475.548	663.517
WBGene00012594	-1.85202	7.35e-09	3.06e-07	128.068	231.564	16.3101	18.4887	36.0957	68.5088	20.0663	17.0038
WBGene00004417	-1.85289	7.61e-21	1.47e-18	80535.7	89873.6	6562.7	9678.99	16703.3	18060	6921.68	5046.61
WBGene00004426	-1.8543	1.4e-23	3.54e-21	59513.3	59360.6	1786.26	4379.22	9763.89	11427.8	2035.4	1938.43
WBGene00018380	-1.85531	5.53e-05	0.000626363	172.892	133.595	16.7631	30.8145	48.1276	10.5398	23.9345	8.50189
WBGene00016452	-1.85941	1.41e-05	0.000201992	934.898	899.538	188.925	338.635	219.582	231.876	190.993	279.638
WBGene00004476	-1.86023	8.72e-25	2.61e-22	80580.6	89455	4397.68	7376.98	15214.3	16597.6	4551.92	3446.04
WBGene00000879	-1.86086	4.31e-09	1.96e-07	3752.4	4043.47	786.66	826.801	1146.04	1299.03	828.522	1009.88
WBGene00006573	-1.86275	4.61e-07	1.11e-05	890.074	1095.48	205.99	271.167	273.726	266.13	202.597	269.473
WBGene00012032	-1.86757	4.8e-06	8.14e-05	89.6478	115.782	528.417	146.288	54.1436	50.0641	934.656	321.039
WBGene00015455	-1.87345	5.35e-06	8.91e-05	121.665	97.9694	12.3836	15.2451	24.0638	26.3496	16.9234	6.284
WBGene00021478	-1.87572	1.15e-05	0.000170145	96.0512	142.501	15.1019	18.813	21.0558	21.0796	17.4069	4.80541
WBGene00000556	-1.87917	2.41e-08	8.8e-07	64.0341	53.4379	3.32243	3.56799	15.0399	7.90487	2.65939	2.21788
WBGene00004470	-1.88196	4.62e-23	1.04e-20	109242	118356	7235.19	10912.2	21224.3	23293	7681.3	5401.47
WBGene00002059	-1.8848	6.58e-11	4.4e-09	2490.93	2867.83	294.337	389.884	679.803	793.121	225.565	468.897
WBGene00006728	-1.88828	4.13e-27	2.08e-24	52059.8	58131.5	2366.02	4013.99	9667.64	11048.4	2476.38	1963.75
WBGene00000680	-1.88889	6.34e-05	0.000694899	89.6478	53.4379	8.30606	3.24363	33.0877	13.1748	10.3958	3.51165
WBGene00000391	-1.88951	1.12e-09	5.81e-08	723.586	837.193	106.469	168.993	186.495	194.987	128.376	121.059
WBGene00008859	-1.8952	1.8e-06	3.55e-05	1581.64	1496.26	238.611	364.584	427.133	405.783	178.179	428.421
WBGene00004494	-1.90339	3.19e-25	1.04e-22	73062.9	74447.9	2711.85	5825.56	11782.2	12655.7	2732.65	2558.14
WBGene00000757	-1.90425	4.63e-09	2.09e-07	128.068	62.3442	6.79587	4.54108	33.0877	28.9845	8.46171	5.35988
WBGene00044322	-1.90878	1.24e-06	2.55e-05	525.08	409.69	53.0078	87.2536	114.303	147.557	41.825	105.165
WBGene00006725	-1.90925	3.57e-26	1.31e-23	64219.8	68364.9	3768.84	4994.22	12302.6	13024.6	3838.23	2449.47
WBGene00014505	-1.92561	1.58e-11	1.14e-09	32318	32499.1	6130.18	4464.21	7808.71	8149.92	6125.07	3784.82
WBGene00010931	-1.93458	3.64e-09	1.69e-07	390.608	427.503	49.0813	67.1431	45.1197	92.2234	52.4626	22.5485
WBGene00007657	-1.93496	5.36e-12	4.09e-10	153.682	204.845	4.98364	10.3796	93.2473	42.1593	8.21995	13.4921
WBGene00010768	-1.94078	7.69e-07	1.71e-05	217.716	142.501	23.559	31.1388	45.1197	50.0641	22.7257	32.1593
WBGene00009918	-1.94129	3.35e-05	0.000414146	986.126	1086.57	316.839	247.165	351.933	360.989	343.062	402.731
WBGene00000802	-1.94468	1.52e-11	1.12e-09	66076.8	70502.4	13440.7	10912.9	19169.8	19467	12130.2	14391.1
WBGene00219609	-1.94513	7.38e-05	0.00077935	339.381	525.472	21.7468	74.2791	114.303	123.843	13.7805	87.7912
WBGene00012903	-1.94743	7.59e-06	0.000119549	1556.03	1718.92	274.855	359.07	508.348	616.579	263.038	576.834
WBGene00012375	-1.94916	7.14e-08	2.25e-06	960.512	881.725	167.934	170.615	297.79	284.575	159.08	253.763
WBGene00018475	-1.95398	8.13e-13	6.76e-11	1594.45	1514.07	206.594	258.193	379.005	408.418	202.839	253.024
WBGene00010204	-1.95653	1.17e-14	1.2e-12	13223	14267.9	696.35	921.515	2033.39	2134.31	792.983	159.133
WBGene00009992	-1.95692	8.15e-08	2.51e-06	3906.08	4070.19	821.394	1030.5	1143.03	1127.76	857.292	1189.34
WBGene00004477	-1.95839	9.04e-27	4.14e-24	141676	149038	6520.11	10784.4	24009.7	27082.1	6906.93	4911.87
WBGene00004425	-1.95891	4.47e-28	3.28e-25	96166.5	103197	5222.7	7593.98	18435.9	20328.7	5282.52	4405.82
WBGene00004499	-1.95956	4.03e-25	1.26e-22	49857	52093	2205.79	4021.78	8723.13	10629.4	2167.89	2429.69
WBGene00012582	-1.95978	1.33e-07	3.8e-06	121.665	133.595	8.91014	10.3796	24.0638	42.1593	15.2311	4.43577
WBGene00010556	-1.9604	3.67e-25	1.17e-22	90333	95137.2	4008.51	7097.06	15121.1	19614.6	4475.52	3618.66
WBGene00016281	-1.96283	4.94e-06	8.33e-05	217.716	178.126	5.28568	22.7054	69.1835	73.7787	7.49466	31.2352
WBGene00012553	-1.96396	6.58e-17	8.76e-15	18736.4	20253	1942.26	2758.71	4418.72	4906.29	2062.96	2323.23
WBGene00019680	-1.96592	1.44e-09	7.25e-08	2145.14	2155.33	339.492	455.081	589.563	553.341	335.084	489.413
WBGene00003093	-1.96724	2.7e-08	9.67e-07	1267.88	1237.98	121.873	146.288	162.431	202.892	135.871	17.1886
WBGene00019744	-1.96739	3.34e-21	6.53e-19	397.012	391.878	11.7795	23.0298	60.1595	84.3186	12.3299	12.3832
WBGene00010005	-1.97395	5.28e-15	5.72e-13	153.682	160.314	0.604077	3.56799	21.0558	47.4292	2.65939	0.739294
WBGene00004480	-1.97515	2.28e-27	1.29e-24	87361.8	100534	3808.1	6206.68	15716.7	18086.3	4211.27	2872.34
WBGene00004484	-1.97798	6.06e-25	1.85e-22	61159	61898.9	2627.43	5121.69	9935.35	11014.1	2783.42	2413.24
WBGene00004489	-1.97848	1.03e-26	4.57e-24	95097.1	93676.6	4193.05	7080.19	14871.4	17562	4395.25	3237.37
WBGene00003079	-1.97899	1.55e-07	4.33e-06	1216.65	1211.26	130.33	202.402	330.877	360.989	96.7052	276.681
WBGene00022497	-1.98102	7.15e-26	2.55e-23	16194.2	17661.2	383.74	924.759	2791.4	2576.99	499.483	319.375
WBGene00012591	-1.98423	2.4e-06	4.53e-05	640.341	659.067	15.555	103.472	138.367	144.923	22.0004	80.2134
WBGene00022476	-1.98536	3.84e-10	2.18e-08	147.279	89.0631	4.07752	5.83853	42.1117	50.0641	3.62645	11.2742
WBGene00020894	-1.98991	6.95e-07	1.55e-05	6192.1	5691.13	1682.36	1218.96	1714.55	1941.96	1596.6	1949.7
WBGene00014053	-1.9935	6.05e-05	0.000667448	89.6478	71.2505	2.71835	9.73089	30.0798	34.2544	4.5935	14.6011
WBGene00004422	-2.00104	3.78e-20	6.44e-18	2177.16	2395.8	196.929	225.108	514.364	606.04	192.927	221.049
WBGene00004486	-2.01452	1.61e-26	6.62e-24	68138.7	74189.6	3257.79	5856.7	10952	11991.7	3182.33	2754.06
WBGene00019830	-2.01577	2.13e-16	2.65e-14	1107.79	1095.48	95.2932	149.207	198.526	171.272	99.3646	66.3517
WBGene00004474	-2.01724	3.28e-27	1.78e-24	76021.3	81670.9	3226.83	5530.39	12576.4	15425	3519.59	2775.13
WBGene00004492	-2.01971	6.46e-30	1.18e-26	93822.8	95778.5	3133.5	5794.42	13758.5	16463.2	3157.18	2613.22
WBGene00004427	-2.02017	9.16e-28	5.86e-25	97953	104952	4064.38	7107.44	15933.3	18652.8	4305.56	3418.68
WBGene00018470	-2.02665	6.67e-05	0.000723911	589.114	427.503	136.824	195.915	108.287	94.8584	181.081	88.9002
WBGene00018934	-2.02673	1.56e-11	1.14e-09	2093.92	1950.48	245.104	306.847	574.524	503.276	222.664	376.116
WBGene00004441	-2.0341	8.22e-27	3.88e-24	82405.5	84503.1	3089.1	6134.35	12278.6	13815.1	3211.34	2694.17
WBGene00000723	-2.03459	3.78e-11	2.61e-09	595.517	659.067	12.8366	76.5496	93.2473	71.1438	18.6158	29.0173
WBGene00004440	-2.03493	1.79e-25	6.09e-23	48333	50766	2084.52	3840.46	8121.54	9696.63	2327.45	2038.05
WBGene00004932	-2.04031	1.45e-05	0.000206813	96.0512	115.782	5.58772	11.6771	33.0877	57.969	7.49466	22.7333
WBGene00013266	-2.04047	4.88e-07	1.16e-05	3041.62	2743.14	600.755	667.863	830.202	948.584	622.782	981.598
WBGene00012910	-2.04055	2.68e-10	1.59e-08	268.943	240.47	6.04077	28.5439	33.0877	50.0641	11.1211	11.8287
WBGene00045401	-2.04059	2.24e-17	3.07e-15	493.063	436.409	13.8938	25.949	162.431	163.367	20.5499	36.2254
WBGene00008492	-2.04219	7.71e-24	2.09e-21	2522.94	2475.96	95.2932	175.805	412.093	397.878	112.903	67.8303
WBGene00004446	-2.04288	2.76e-26	1.04e-23	65494.1	70609.2	2962.85	5419.13	10546	12268.4	2916.15	2873.27
WBGene00017488	-2.04565	1.64e-07	4.55e-06	25.6137	62.3442	0.453058	1.94618	3.00798	10.5398	0.725289	0.739294
WBGene00004410	-2.04834	6.62e-28	4.62e-25	23775.9	24145	922.124	1645.82	3949.47	4310.79	1009.12	821.541
WBGene00023263	-2.05214	1.02e-05	0.000154321	281.75	267.189	6.34281	32.7607	57.1516	63.2389	3.38468	31.7897
WBGene00007605	-2.05345	2.79e-05	0.000355976	621.131	587.817	134.558	108.986	87.2313	110.668	142.157	23.6574
WBGene00004429	-2.05719	1.63e-26	6.62e-24	81035.2	86792	5047.82	7117.82	13887.8	15759.7	5030.61	3913.45
WBGene00000687	-2.05875	1.41e-07	4.02e-06	3182.5	3019.24	739.693	608.505	604.603	566.515	775.818	284.998
WBGene00004421	-2.06445	3e-25	9.97e-23	138013	144683	4591.14	10348.8	19443.6	23688.2	4769.26	4764.75
WBGene00008741	-2.07034	8.59e-10	4.54e-08	7395.94	8202.71	789.982	485.571	1377.65	1457.13	833.841	140.096
WBGene00004434	-2.0817	1.58e-27	9.24e-25	55171.8	54702.6	1499.92	3451.55	7279.3	8437.13	1561.55	1436.26
WBGene00011107	-2.08771	7.64e-05	0.000799356	179.296	124.688	764.762	173.534	87.2313	42.1593	1396.42	289.988
WBGene00006381	-2.08845	1.66e-07	4.59e-06	1632.87	1585.32	236.496	204.349	475.26	624.484	183.74	457.069
WBGene00007883	-2.09468	8.18e-08	2.51e-06	1485.59	1701.11	350.818	371.071	264.702	350.449	406.162	189.814
WBGene00004471	-2.0973	5.51e-29	5.38e-26	87150.5	91601.4	4068.61	6067.53	14408.2	17382.8	4307.73	3406.11
WBGene00004478	-2.09791	8.22e-29	7.52e-26	105394	106074	3428.59	6671.5	15205.3	18344.6	3549.81	3309.64
WBGene00201398	-2.10117	3.48e-06	6.22e-05	38.4205	71.2505	442.034	78.1715	42.1117	5.26991	510.362	455.59
WBGene00021321	-2.10159	7.64e-14	7.21e-12	390.608	231.564	16.3101	30.8145	57.1516	52.6991	20.3081	14.9707
WBGene00004435	-2.10209	9.21e-28	5.86e-25	73037.3	72435	3267.91	5596.56	11376.2	12721.6	3207.71	3096.35
WBGene00004483	-2.10684	2.57e-30	6.27e-27	105791	112959	3296.3	6272.53	14778.2	18033.6	3410.31	2771.98
WBGene00004481	-2.10701	2.31e-37	1.13e-33	89852.7	90318.9	2524.29	3977.66	13165.9	14276.2	2409.17	1856.92
WBGene00004409	-2.10917	2.38e-31	6.97e-28	61248.7	64018.6	2010.67	3271.85	9778.93	10724.3	2233.89	1496.33
WBGene00011181	-2.11013	2.58e-11	1.81e-09	589.114	596.723	46.2119	92.1191	108.287	129.113	47.1438	72.0812
WBGene00014259	-2.11891	3.04e-07	7.73e-06	806.83	730.318	137.579	161.857	213.566	223.971	142.398	227.333
WBGene00004431	-2.12223	3.26e-30	6.81e-27	132640	142074	6318.65	9244.02	22033.4	25416.8	6409.38	5293.53
WBGene00004436	-2.1223	4.1e-29	4.29e-26	97946.6	106012	5626.68	7575.17	16667.2	18434.1	5534.2	4357.96
WBGene00004472	-2.1348	3.69e-27	1.93e-24	107571	111418	6022.05	9269.32	18276.5	19074.4	6025.7	5428.27
WBGene00017907	-2.1374	1.11e-06	2.31e-05	179.296	169.22	4.53058	29.8414	18.0479	31.6195	8.21995	13.1225
WBGene00007765	-2.1389	1.17e-06	2.44e-05	89.6478	89.0631	7.39995	14.9207	18.0479	7.90487	6.5276	7.39294
WBGene00020791	-2.1404	4.64e-07	1.12e-05	128.068	124.688	4.07752	20.1105	15.0399	21.0796	8.21995	6.83847
WBGene00007299	-2.14144	7.31e-05	0.000775496	198.506	222.658	34.5834	50.2762	63.1675	31.6195	27.8028	55.8167
WBGene00007867	-2.14541	2.11e-05	0.000283018	2772.68	2930.18	533.098	209.863	406.077	408.418	440.734	29.0173
WBGene00009119	-2.14683	2.21e-21	4.43e-19	19786.5	19976.9	962.446	1686.36	3714.85	4587.46	1028.46	1420.37
WBGene00010812	-2.14899	3.73e-06	6.6e-05	390.608	365.159	84.2688	90.8216	105.279	97.4933	103.716	104.241
WBGene00009237	-2.16276	3.85e-06	6.75e-05	332.978	400.784	75.5097	56.4391	45.1197	52.6991	66.9684	12.1984
WBGene00022170	-2.16544	3.26e-16	3.95e-14	10917.8	11480.2	1238.81	1737.29	2207.85	2476.86	1336.47	1455.86
WBGene00022169	-2.16619	9.4e-13	7.77e-11	3477.05	3428.93	476.315	554.012	761.018	948.584	502.384	642.447
WBGene00000877	-2.17184	9.8e-08	2.92e-06	1677.69	1790.17	482.054	382.748	363.965	389.973	517.373	330.465
WBGene00016581	-2.1757	2.95e-07	7.57e-06	96.0512	204.845	8.45708	20.4349	39.1037	18.4447	10.1541	14.6011
WBGene00022191	-2.18767	1.17e-07	3.38e-06	518.676	382.971	78.077	99.9038	72.1914	86.9535	95.9799	46.9452
WBGene00012201	-2.18946	1.17e-21	2.44e-19	1242.26	1068.76	66.5995	76.874	174.463	187.082	68.419	34.0075
WBGene00004487	-2.19407	1.16e-29	1.85e-26	87291.3	93062.1	4430	5894.97	13520.9	14937.6	4468.02	2987.12
WBGene00004488	-2.19458	3.64e-29	4.1e-26	66672.3	71108	2111.55	4186.88	9565.37	11304	2207.3	2159.48
WBGene00012179	-2.19931	1.26e-29	1.85e-26	44503.7	46027.8	2082.41	3201.14	7405.64	8078.77	2104.06	2046
WBGene00014307	-2.20275	5.16e-10	2.85e-08	9553.89	9618.82	1753.49	1390.87	1476.92	1749.61	1779.62	656.863
WBGene00016493	-2.205	4.16e-28	3.21e-25	50202.8	50872.9	1839.87	3422.35	6903.31	8294.84	1988.5	1659.53
WBGene00008986	-2.21196	1.27e-05	0.000184145	544.29	605.629	110.848	123.907	165.439	202.892	129.343	219.386
WBGene00006572	-2.21845	2.9e-07	7.47e-06	505.87	570.004	88.9504	124.88	117.311	134.383	93.3206	139.542
WBGene00000881	-2.22684	6.45e-09	2.77e-07	14497.3	15345.6	2351.82	2069.76	4235.23	4969.53	2143.71	4240.59
WBGene00002257	-2.24884	4.37e-05	0.000513117	800.427	685.786	249.031	252.679	111.295	158.097	302.929	129.746
WBGene00017998	-2.25635	6.19e-06	0.00010028	595.517	578.91	3709.19	760.307	162.431	158.097	4971.62	856.288
WBGene00004456	-2.25917	1.08e-27	6.61e-25	46155.8	48958	1197.28	2597.5	6665.68	8049.79	1231.06	1579.13
WBGene00010783	-2.26859	3.06e-06	5.55e-05	288.154	427.503	52.8568	84.01	78.2074	84.3186	58.9902	91.118
WBGene00018683	-2.26995	9.78e-05	0.000983288	115.261	62.3442	12.6856	9.73089	21.0558	28.9845	19.8246	10.5349
WBGene00004485	-2.27395	3.11e-28	2.53e-25	67812.1	67536.6	1839.26	3956.58	8611.84	10834.9	1948.13	2079.08
WBGene00010632	-2.28176	3.74e-06	6.6e-05	268.943	222.658	50.1384	72.0086	33.0877	39.5243	58.2649	29.387
WBGene00013984	-2.28295	1.59e-07	4.45e-06	672.358	543.285	77.0199	124.555	129.343	142.288	73.9795	144.532
WBGene00020862	-2.29232	5.8e-07	1.35e-05	493.063	454.222	55.4241	233.541	36.0957	47.4292	66.9684	57.8498
WBGene00006574	-2.30082	2.25e-05	0.000298295	493.063	480.941	116.587	137.854	93.2473	139.653	123.299	176.876
WBGene00008498	-2.30117	4.91e-09	2.2e-07	275.347	356.253	30.8079	35.0312	60.1595	65.8739	47.8691	17.1886
WBGene00012605	-2.30144	6.79e-05	0.000732258	76.841	97.9694	10.5714	14.9207	6.01595	23.7146	8.21995	13.4921
WBGene00004442	-2.30451	4.31e-27	2.1e-24	37466.4	40336.7	1493.73	2639.99	5645.97	7267.21	1673.48	1715.53
WBGene00022075	-2.32177	1.24e-06	2.55e-05	794.023	970.788	201.611	220.891	174.463	237.146	200.905	292.761
WBGene00019937	-2.32375	3.13e-08	1.1e-06	1018.14	872.819	116.436	222.513	192.511	184.447	130.069	207.372
WBGene00011786	-2.3238	4.7e-05	0.000546399	6.40341	8.90631	79.5872	18.4887	0	5.26991	132.728	48.7934
WBGene00018345	-2.32775	1.52e-08	5.86e-07	275.347	213.752	14.7999	31.7876	63.1675	36.8894	15.4728	31.6048
WBGene00009818	-2.32801	6.01e-05	0.000664819	1210.25	1148.91	403.826	251.381	327.869	324.099	531.395	378.149
WBGene00021350	-2.32856	1.91e-29	2.54e-26	104280	105798	3951.12	7117.17	13535.9	15707	4069.11	3669.67
WBGene00013406	-2.33282	2.11e-08	7.84e-07	826.04	783.756	158.117	186.833	195.518	163.367	178.421	208.296
WBGene00007134	-2.33545	2.15e-08	7.92e-07	121.665	106.876	4.53058	10.704	27.0718	26.3496	6.04408	11.4591
WBGene00008865	-2.33784	7.11e-10	3.84e-08	1287.09	1514.07	237.1	222.513	327.869	424.228	338.952	285.922
WBGene00004920	-2.34347	3.28e-06	5.88e-05	1223.05	1220.16	146.187	246.84	330.877	300.385	136.596	378.149
WBGene00012833	-2.34358	3.02e-05	0.000379309	128.068	80.1568	11.6285	24.9759	12.0319	18.4447	15.4728	11.4591
WBGene00004423	-2.34869	1.99e-32	7.29e-29	111490	113502	3320.76	5911.51	14026.2	17836	3480.91	3178.41
WBGene00004278	-2.34873	2.8e-08	9.95e-07	2311.63	2155.33	579.31	478.76	379.005	508.546	650.343	421.213
WBGene00013717	-2.367	3.03e-06	5.52e-05	198.506	204.845	32.7712	33.7337	60.1595	52.6991	44.4844	51.381
WBGene00010491	-2.36712	3.74e-08	1.28e-06	1773.75	1460.64	372.414	326.309	366.973	440.037	415.349	483.868
WBGene00021349	-2.37935	5.49e-05	0.000623337	236.926	498.754	83.5137	82.0638	99.2632	57.969	112.662	72.266
WBGene00012615	-2.39209	7.85e-14	7.32e-12	1351.12	1104.38	85.1749	74.6035	201.534	158.097	98.1558	24.7664
WBGene00016877	-2.43053	7.46e-06	0.000117804	134.472	89.0631	254.921	139.8	15.0399	18.4447	193.894	123.093
WBGene00011759	-2.43671	1.33e-07	3.8e-06	915.688	961.882	209.917	193.645	252.67	202.892	230.642	299.229
WBGene00022274	-2.44016	6.61e-05	0.000718644	64.0341	106.876	367.883	76.874	27.0718	31.6195	655.42	183.715
WBGene00021441	-2.44661	6.87e-06	0.000109377	371.398	276.096	48.1752	85.6318	66.1755	65.8739	59.232	88.5305
WBGene00006947	-2.45436	6.53e-05	0.000711291	294.557	356.253	1194.71	245.218	138.367	105.398	2341.23	617.311
WBGene00021133	-2.4583	5.09e-08	1.67e-06	787.62	694.692	107.224	170.615	144.383	155.462	120.64	187.596
WBGene00010242	-2.46515	1.94e-08	7.28e-07	480.256	356.253	47.5711	87.9023	69.1835	79.0487	56.089	75.7777
WBGene00008267	-2.46544	8.59e-08	2.61e-06	198.506	249.377	26.8814	20.4349	102.271	84.3186	61.4078	48.239
WBGene00017982	-2.46948	5.12e-17	6.94e-15	3797.22	3847.53	450.34	529.036	715.898	714.073	461.042	553.362
WBGene00009130	-2.47291	4.48e-12	3.46e-10	236.926	213.752	4.53058	19.7861	15.0399	26.3496	3.86821	8.31706
WBGene00009219	-2.47721	7.87e-06	0.000123595	851.654	748.13	104.354	174.183	153.407	189.717	82.683	249.512
WBGene00010655	-2.4784	1.44e-06	2.93e-05	44.8239	44.5316	1.05714	3.24363	3.00798	7.90487	0.967052	1.84824
WBGene00000785	-2.48334	3.71e-10	2.13e-08	3169.69	3464.56	189.529	168.344	333.885	416.323	210.817	15.71
WBGene00008447	-2.48933	1.17e-07	3.38e-06	416.222	400.784	52.7058	67.4675	90.2393	102.763	54.8802	104.241
WBGene00001776	-2.49999	4.43e-07	1.07e-05	275.347	391.878	59.9547	79.4689	45.1197	39.5243	72.0454	28.278
WBGene00014090	-2.50455	3.33e-05	0.000412528	1440.77	1148.91	310.345	344.149	318.846	279.305	262.796	593.838
WBGene00044413	-2.51036	2.16e-06	4.16e-05	204.909	222.658	32.1671	45.4108	39.1037	47.4292	40.1327	49.3479
WBGene00001774	-2.52767	2.49e-09	1.2e-07	518.676	712.505	61.9179	62.2777	78.2074	97.4933	83.4083	19.2217
WBGene00044492	-2.53191	7.32e-08	2.3e-06	64.0341	89.0631	3.9265	7.13598	15.0399	7.90487	4.5935	4.80541
WBGene00015097	-2.5323	6.74e-05	0.000728976	19.2102	80.1568	3.77548	4.86544	6.01595	7.90487	3.14292	4.06612
WBGene00022783	-2.55691	3.1e-07	7.86e-06	441.836	561.098	112.509	100.877	117.311	92.2234	144.816	117.917
WBGene00007659	-2.56636	3.59e-15	4.01e-13	236.926	213.752	9.06116	14.5963	48.1276	36.8894	10.6376	15.3404
WBGene00044746	-2.56905	1.43e-05	0.000203517	300.96	195.939	32.0161	53.8442	63.1675	39.5243	36.9898	66.9061
WBGene00022864	-2.57824	1.64e-05	0.000229533	518.676	570.004	110.395	124.231	144.383	118.573	114.112	224.006
WBGene00021920	-2.58153	5.08e-13	4.4e-11	966.915	1175.63	103.297	121.312	183.487	252.956	102.266	171.886
WBGene00016577	-2.58372	3.62e-15	4.01e-13	729.989	872.819	24.1631	17.1912	96.2553	158.097	34.3304	5.35988
WBGene00050906	-2.58444	3.85e-09	1.78e-07	198.506	240.47	1.81223	10.704	42.1117	28.9845	1.20882	10.5349
WBGene00010835	-2.59105	6.96e-06	0.000110627	166.489	187.033	557.714	177.426	63.1675	44.7942	975.756	377.04
WBGene00019537	-2.61637	5.46e-11	3.72e-09	5276.41	5931.6	895.847	719.437	1182.13	1470.3	934.898	1410.02
WBGene00003764	-2.63241	1.82e-07	4.95e-06	435.432	534.379	43.4936	46.3839	63.1675	52.6991	60.4408	6.284
WBGene00005002	-2.6437	8.64e-43	1.27e-38	1030.95	979.694	10.7224	10.3796	111.295	131.748	11.1211	4.99024
WBGene00000611	-2.66291	2.2e-05	0.000292619	2279.62	2030.64	554.392	256.247	303.806	329.369	636.079	118.472
WBGene00018159	-2.67592	9.56e-06	0.000145464	448.239	632.348	91.9708	105.742	123.327	126.478	88.7271	203.86
WBGene00007236	-2.68051	2.98e-07	7.64e-06	326.574	374.065	48.6282	49.9519	81.2154	76.4137	45.6932	96.4779
WBGene00016181	-2.70136	4.17e-15	4.59e-13	76.841	329.534	5.4367	8.7578	21.0558	10.5398	3.62645	3.51165
WBGene00044292	-2.70245	6.38e-07	1.45e-05	32.0171	53.4379	0.906116	0.648726	9.02393	5.26991	0	1.66341
WBGene00023067	-2.70801	1.79e-10	1.11e-08	2318.04	2440.33	223.056	316.903	442.173	395.243	165.608	454.851
WBGene00009169	-2.72412	2.72e-07	7.09e-06	51.2273	35.6253	1.66121	1.62181	6.01595	7.90487	1.20882	2.21788
WBGene00015216	-2.732	8.03e-18	1.12e-15	1191.03	1077.66	88.1953	87.578	207.55	245.051	140.706	92.4118
WBGene00007804	-2.76139	3.31e-08	1.16e-06	89.6478	115.782	11.7795	5.51417	9.02393	7.90487	7.49466	2.40271
WBGene00010266	-2.77478	2.2e-05	0.000292068	6838.85	7107.24	2033.78	746.683	1158.07	1219.98	2467.19	778.292
WBGene00012753	-2.78381	4.89e-05	0.00056713	64.0341	80.1568	4.98364	15.2451	9.02393	5.26991	8.21995	5.35988
WBGene00013289	-2.79955	1.26e-07	3.64e-06	3278.55	3197.37	4551.72	2457.7	1212.21	1093.51	9911.32	7463.36
WBGene00015793	-2.81328	4.08e-05	0.000486312	377.801	400.784	128.971	92.4434	72.1914	81.6836	181.564	126.974
WBGene00012457	-2.81706	6.98e-05	0.000747486	140.875	133.595	32.1671	40.5454	21.0558	15.8097	39.8909	28.4628
WBGene00271815	-2.82194	3.51e-13	3.14e-11	678.762	730.318	2.26529	15.5694	123.327	100.128	1.9341	17.5582
WBGene00001692	-2.8335	5.35e-05	0.000609896	332.978	338.44	60.1057	47.6813	30.0798	52.6991	84.3753	10.9046
WBGene00011309	-2.84719	1.76e-06	3.48e-05	409.818	258.283	71.4322	59.6828	60.1595	71.1438	81.9577	102.762
WBGene00013819	-2.84725	1.83e-06	3.6e-05	576.307	347.346	95.4442	60.0071	90.2393	94.8584	144.333	79.4741
WBGene00195084	-2.86772	3.78e-05	0.000455923	44.8239	89.0631	3.62446	10.0552	9.02393	7.90487	5.31879	7.20812
WBGene00001758	-2.87592	1.17e-16	1.5e-14	2561.37	2253.3	208.558	167.047	324.861	374.164	276.819	123.832
WBGene00023068	-2.88058	4.8e-07	1.15e-05	83.2444	115.782	9.51422	7.78471	21.0558	15.8097	14.9893	8.87153
WBGene00007537	-2.88441	1.52e-07	4.27e-06	281.75	160.314	24.7672	44.1134	30.0798	18.4447	36.5062	18.4824
WBGene00016027	-2.89066	2.53e-05	0.000329652	352.188	454.222	213.692	223.486	63.1675	68.5088	301.479	230.105
WBGene00010461	-2.89416	6.82e-05	0.000734575	153.682	160.314	930.883	78.4958	39.1037	31.6195	1421.33	268.179
WBGene00044471	-2.90879	1.86e-06	3.66e-05	25.6137	35.6253	0.151019	0.648726	6.01595	5.26991	0	0.924118
WBGene00012588	-2.92561	1.82e-08	6.9e-07	70.4375	17.8126	0.906116	0	9.02393	5.26991	0.725289	0.554471
WBGene00016329	-2.96282	7.01e-05	0.000749075	89.6478	53.4379	305.814	56.4391	21.0558	15.8097	591.111	127.898
WBGene00021805	-3.09665	1.89e-41	1.38e-37	1005.34	1059.85	4.6816	12.9745	30.0798	13.1748	2.41763	0.739294
WBGene00008494	-3.15982	4.3e-05	0.000508651	108.858	160.314	11.4775	1.94618	21.0558	23.7146	18.8575	1.66341
WBGene00008354	-3.16722	2.86e-07	7.41e-06	243.33	267.189	57.0853	29.517	39.1037	26.3496	55.122	44.7273
WBGene00000691	-3.1895	1.55e-05	0.000217871	1274.28	1710.01	161.138	109.31	165.439	255.591	326.864	21.8092
WBGene00008310	-3.20327	3.12e-05	0.000390048	467.449	498.754	151.472	198.186	81.2154	63.2389	164.399	316.048
WBGene00012781	-3.23563	2.88e-07	7.45e-06	44.8239	97.9694	5.73874	6.48726	6.01595	5.26991	5.56055	3.69647
WBGene00219317	-3.25726	7.66e-08	2.38e-06	384.205	489.847	93.1789	53.8442	75.1994	50.0641	116.772	85.0189
WBGene00001065	-3.26424	3.55e-05	0.000432556	947.705	979.694	406.091	235.163	195.518	229.241	595.221	764.43
WBGene00007544	-3.27285	5.83e-05	0.000649982	192.102	160.314	29.5998	45.4108	9.02393	13.1748	41.0997	4.80541
WBGene00011906	-3.2799	6.52e-05	0.000711291	742.796	863.912	294.337	127.15	141.375	166.002	463.702	321.593
WBGene00007497	-3.28678	3.67e-05	0.000445499	32.0171	17.8126	0.906116	0.973089	0	2.63496	0.241763	0.739294
WBGene00012604	-3.32336	1.15e-06	2.4e-05	128.068	124.688	1.81223	5.83853	33.0877	21.0796	1.20882	14.6011
WBGene00012091	-3.32976	2.57e-10	1.53e-08	236.926	115.782	300.377	250.084	48.1276	55.3341	1012.99	591.066
WBGene00011059	-3.48305	1.9e-26	7.53e-24	7856.99	7793.02	542.31	484.598	935.481	974.933	592.803	808.973
WBGene00000698	-3.49573	1.08e-08	4.38e-07	108.858	1113.29	33.5263	14.5963	90.2393	39.5243	41.5833	16.4493
WBGene00000594	-3.55241	1.93e-05	0.000263651	1159.02	1425.01	179.562	104.769	159.423	187.082	405.678	42.3246
WBGene00004998	-3.55839	2.99e-05	0.000377011	140.875	195.939	180.619	91.146	33.0877	18.4447	286.248	203.491
WBGene00007271	-3.59772	5.84e-06	9.58e-05	685.165	489.847	132.293	100.877	105.279	84.3186	136.354	317.712
WBGene00000853	-3.62348	1.29e-05	0.000186443	96.0512	71.2505	377.699	60.0071	9.02393	15.8097	662.189	141.02
WBGene00010062	-3.77477	2.05e-08	7.63e-07	115.261	133.595	0.604077	5.51417	3.00798	15.8097	5.31879	0.924118
WBGene00010714	-3.90405	1.65e-05	0.000230126	32.0171	35.6253	187.566	26.5978	6.01595	2.63496	327.347	77.9956
WBGene00013665	-3.95096	5.03e-06	8.45e-05	153.682	89.0631	19.0284	13.6232	18.0479	10.5398	29.4951	29.0173
WBGene00195016	-4.00564	9.97e-05	0.000999056	704.375	1246.88	344.173	93.7409	144.383	31.6195	231.609	401.252
WBGene00007120	-4.09988	7.61e-07	1.69e-05	32.0171	62.3442	0.906116	2.27054	3.00798	5.26991	1.69234	2.95718
WBGene00017102	-4.19505	8.1e-09	3.34e-07	134.472	124.688	8.00403	11.0283	6.01595	10.5398	16.9234	5.54471
WBGene00018738	-4.23503	3.74e-05	0.000451839	83.2444	53.4379	106.167	36.0043	6.01595	7.90487	159.564	112.188
WBGene00255426	-4.33126	8.71e-12	6.54e-10	108.858	133.595	0.302039	3.24363	9.02393	7.90487	0.967052	3.51165
WBGene00017501	-4.44365	4.07e-07	9.91e-06	32.0171	71.2505	1.35917	4.21672	3.00798	0	1.20882	2.03306
WBGene00195017	-4.70748	2.28e-08	8.38e-07	697.972	1077.66	238.006	73.9547	69.1835	42.1593	212.752	298.12
WBGene00007303	-4.81701	5.97e-06	9.75e-05	12.8068	8.90631	26.2774	36.653	3.00798	0	28.7698	197.576
WBGene00012335	-5.3289	4.59e-05	0.000535938	96.0512	169.22	78.9831	29.1927	6.01595	5.26991	131.519	55.2623
WBGene00009308	-6.32575	1.68e-13	1.54e-11	12.8068	846.1	1.66121	2.27054	3.00798	15.8097	2.90116	4.06612
WBGene00010424	-6.58831	3.94e-14	3.9e-12	57.6307	748.13	12.3836	6.16289	6.01595	2.63496	12.3299	6.83847
WBGene00010633	-7.23438	1.65e-11	1.18e-09	0	534.379	1.05714	0	3.00798	5.26991	0.967052	1.84824

## Sheet: log2fc > 1
Supplementary Table S1. Neural ADR-1 bound genes in the absence of adr-2 (Related to Figure 1). Genes with a padj value <0.001 and log2foldchange >= 1 were considered bound genes after performing a Likelihood Ratio Test. Expression of all genes in the RNA immunoprecipitation sequencing datasets from two biological replicates is listed by Wormbase Annotation (column A). log2fold change values, raw…
GeneID	log2FoldChange	pvalue	padj	Neural ADR-1;adr-2(-) input rep 1	Neural ADR-1;adr-2(-) input rep 2	Neural ADR-1;adr-2(-) IP rep 1	Neural ADR-1;adr-2(-) IP rep 2	Neural ADR-1 input rep 1	Neural ADR-1 input rep 2	Neural ADR-1 IP rep 1	Neural ADR-1 IP rep 2
WBGene00001239	14.9721	0.0915382	0.000783575	627.535	765.943	3314.72	3762.58	944.505	972.298	0	0
WBGene00016335	12.9691	0.0191021	0.000921412	236.926	267.189	2075.81	2105.74	90.2393	97.4933	0	0
WBGene00013874	12.3889	0.417972	0.000284243	412.807	408.906	2344.68	2311.68	503.008	510.877	0	0
WBGene00008167	11.4852	0.0812696	0.000348988	531.483	570.004	4372.56	4279.93	150.399	181.812	0	0
WBGene00022200	11.2034	0.332807	0.000932918	422.625	463.128	4504.4	4693.81	782.074	648.199	0	0
WBGene00010339	11.1997	7.39e-05	0.00077935	1908.22	1959.39	6633.22	6672.4	788.09	822.106	0	0
WBGene00008669	11.0547	0.00808009	0.000455549	557.097	632.348	3190.28	3253.65	288.766	326.734	0	0
WBGene00001099	11.0421	0.601825	0.000356637	729.989	748.13	4814.75	4333.77	382.013	371.529	0	0
WBGene00017123	10.8201	0.000232904	0.000961402	1299.89	1273.6	5214.6	5552.39	511.356	513.816	0	0
WBGene00010769	10.5019	2.55e-15	2.87e-13	485.648	490.737	7575.24	8247.25	2598.89	3114.52	0	0
WBGene00020517	10.1379	0.00455775	0.000957049	986.126	1006.41	4308.38	4517.36	779.066	740.422	0	0
WBGene00007857	9.83492	0.0384847	0.000492493	448.239	391.878	4175.33	4135.26	183.487	168.637	0	0
WBGene00002043	7.27945	0.127689	0.000147025	179.296	115.782	2276.82	2209.54	249.662	276.67	0	0
WBGene00012970	6.79218	0.313895	0.000800589	115.261	89.0631	2051.5	2135.58	93.2473	89.5885	0	0
WBGene00009192	6.50549	1.31e-06	2.67e-05	322.098	123.873	1639.27	1781.26	742.97	990.743	0	0
WBGene00015047	6.43352	0.0983286	0.000450764	371.398	454.222	4480.09	4626.02	234.622	176.542	0	0
WBGene00015532	5.74531	0.0179328	0.000603015	419.21	520	3201.51	3194.62	236.096	244.794	0	0
WBGene00012911	5.64459	0.000318381	0.000242364	422.625	400.784	3095.44	3238.08	279.742	347.814	0	0
WBGene00009773	5.53727	0.0161655	0.000612069	1261.47	1166.73	4090.16	4816.1	893.369	782.582	0	0
WBGene00004242	5.52171	2.19e-07	5.85e-06	0	8.90631	87.2892	58.7097	267.71	339.909	0	0
WBGene00022178	5.42331	0.000234343	0.000968989	845.251	730.318	4128.52	4373.34	676.795	740.422	0	0
WBGene00002151	5.41313	2.65e-06	4.96e-05	0	0	78.077	208.89	24.0638	26.3496	0	0
WBGene00007452	5.34127	0.00861169	0.00034012	340	348.906	4303.93	4447.03	375.199	381.684	0	0
WBGene00022642	5.19256	3.83e-08	1.31e-06	1735.33	1754.54	8032.32	8271.82	794.106	930.139	0	0
WBGene00008366	5.1031	7.09e-07	1.58e-05	38.4205	8.90631	280.745	1022.07	427.133	337.274	0	0
WBGene00004096	5.05635	6.19e-06	0.00010028	204.909	249.377	6259.3	6371.4	285.758	313.56	0	0
WBGene00001606	5.05399	0.00658244	0.000375692	57.6307	71.2505	2060.56	2039.25	207.55	229.241	0	0
WBGene00016407	5.02075	4.1e-07	9.97e-06	32.0171	89.0631	547.596	2194.31	691.835	764.137	0	0
WBGene00000168	4.98701	2.34e-06	4.45e-05	0	8.90631	96.1993	97.9576	219.582	205.526	0	0
WBGene00016796	4.95517	2.61e-05	0.000338046	6.40341	8.90631	94.3871	187.482	153.407	194.987	0	0
WBGene00006671	4.90327	6.82e-06	0.000108767	0	0	204.027	136.232	18.0479	57.969	0	0
WBGene00008277	4.84918	3.44e-07	8.59e-06	0	0	166.272	103.472	66.1755	31.6195	0	0
WBGene00003598	4.84732	9.26e-14	8.58e-12	51.2273	80.1568	1945.73	2122.96	1476.92	1325.38	0	0
WBGene00008233	4.79083	6.1e-05	0.000672342	25.6137	17.8126	135.464	1038.93	90.2393	126.478	0	0
WBGene00010936	4.76963	2.03e-05	0.000274846	0	8.90631	60.5588	276.357	24.0638	21.0796	0	0
WBGene00017012	4.73178	0.102325	0.000353871	352.188	258.283	1635.04	1836.86	360.957	424.228	0	0
WBGene00012968	4.70389	1.28e-24	3.74e-22	2068.3	2342.36	12366.8	12138.2	1460.22	1447.94	0	0
WBGene00010320	4.68782	7.39e-05	0.00077935	12.8068	35.6253	90.7626	761.28	99.2632	115.938	0	0
WBGene00020069	4.62686	1.68e-05	0.00023303	0	0	82.7586	127.475	21.0558	36.8894	0	0
WBGene00011945	4.52645	7.94e-07	1.76e-05	12.8068	0	130.481	77.8471	249.662	281.94	0	0
WBGene00021936	4.5107	1.99e-11	1.41e-09	32.0171	17.8126	801.158	1198.52	357.949	310.925	0	0
WBGene00007957	4.49658	5.31e-06	8.87e-05	12.8068	8.90631	49.0813	470.002	33.0877	26.3496	0	0
WBGene00003519	4.4478	1.41e-09	7.11e-08	12.8068	0	418.475	711.977	48.1276	81.6836	0	0
WBGene00006705	4.44545	2.9e-06	5.33e-05	51.2273	44.5316	632.922	984.117	487.292	561.245	0	0
WBGene00000081	4.44029	0.00482321	0.000895837	3451.44	3669.4	6364.01	6777.18	1708.53	1939.33	0	0
WBGene00010492	4.43447	1.53e-07	4.29e-06	12.8068	8.90631	159.778	71.0355	366.973	358.354	0	0
WBGene00044094	4.4267	0.609188	0.000596635	51.2273	106.876	3085.93	3106.07	117.311	142.288	0	0
WBGene00000908	4.42243	1.85e-07	5.01e-06	6.40341	17.8126	711.754	475.84	225.598	210.796	0	0
WBGene00000772	4.3294	5.15e-07	1.21e-05	19.2102	0	137.579	86.6049	366.973	366.259	0	0
WBGene00012776	4.22604	5.29e-05	0.000604496	6.40341	17.8126	146.338	347.393	105.279	144.923	0	0
WBGene00018564	4.2122	5.6e-08	1.82e-06	102.455	80.1568	627.636	1203.06	923.449	982.838	0	0
WBGene00011304	4.2026	1.86e-09	9.19e-08	288.154	400.784	5190.54	6662.74	2959.85	3082.9	0	0
WBGene00006977	4.15657	1.86e-07	5.02e-06	19.2102	8.90631	160.383	116.446	454.204	339.909	0	0
WBGene00003678	4.15028	9.79e-07	2.09e-05	236.926	249.377	826.68	2216.05	2150.7	2168.57	0	0
WBGene00019827	4.09685	3.66e-06	6.5e-05	76.841	53.4379	384.344	651.321	643.707	669.279	0	0
WBGene00001597	4.08937	8.37e-09	3.45e-07	19.2102	35.6253	269.57	140.449	715.898	729.883	0	0
WBGene00001160	4.0804	2.99e-06	5.47e-05	409.818	445.316	1953.28	5804.47	2084.53	2031.55	0	0
WBGene00019211	4.07269	1.71e-07	4.68e-06	44.8239	26.7189	568.135	995.145	309.822	289.845	0	0
WBGene00020010	4.06234	5.86e-05	0.000652201	0	0	186.056	46.0595	36.0957	26.3496	0	0
WBGene00023069	4.05468	2.29e-10	1.38e-08	1171.82	792.662	211.276	759.334	1473.91	1096.14	0	0
WBGene00000245	4.00459	4.1e-08	1.38e-06	12.8068	53.4379	197.08	1634.46	54.1436	63.2389	0	0
WBGene00021068	3.98595	5.32e-09	2.35e-07	70.4375	115.782	2399.4	2114.85	1137.02	1156.75	0	0
WBGene00014115	3.95988	1.6e-08	6.15e-07	44.8239	53.4379	1176.89	583.204	932.473	827.376	0	0
WBGene00011299	3.95222	3.15e-08	1.1e-06	102.455	26.7189	926.353	1128.46	538.428	474.292	0	0
WBGene00004131	3.94745	2.76e-07	7.17e-06	179.296	240.47	3493.83	2681.83	1275.38	1320.11	0	0
WBGene00009374	3.94167	2.66e-05	0.000342987	19.2102	35.6253	188.623	363.286	231.614	287.21	0	0
WBGene00019067	3.93602	7.49e-05	0.000787335	0	0	135.011	55.4661	27.0718	18.4447	0	0
WBGene00000898	3.91468	1.55e-11	1.13e-09	108.858	89.0631	1867.66	2094.09	1212.21	1146.21	0	0
WBGene00021948	3.87682	4.56e-06	7.78e-05	0	8.90631	174.125	160.884	54.1436	52.6991	0	0
WBGene00016739	3.87388	6.56e-08	2.09e-06	83.2444	106.876	1560.33	1780.1	800.122	916.964	0	0
WBGene00006682	3.87123	4.56e-05	0.000533023	0	0	94.5381	72.0086	21.0558	13.1748	0	0
WBGene00017430	3.84938	1.13e-07	3.29e-06	32.0171	80.1568	4459.6	1663.98	715.898	695.628	0	0
WBGene00012117	3.82164	5.67e-08	1.84e-06	192.102	267.189	1492.22	2899.48	1919.09	1981.49	0	0
WBGene00009503	3.77996	1.85e-05	0.00025344	76.841	80.1568	554.694	1326.64	433.149	516.451	0	0
WBGene00007621	3.77978	7.23e-10	3.88e-08	70.4375	62.3442	822.3	1293.88	944.505	766.772	0	0
WBGene00010621	3.76147	3.52e-08	1.22e-06	25.6137	8.90631	220.79	126.177	457.212	418.958	0	0
WBGene00008214	3.75207	5.53e-05	0.000626363	12.8068	0	136.673	197.861	81.2154	76.4137	0	0
WBGene00001569	3.75023	1.28e-05	0.000184887	12.8068	8.90631	127.46	78.4958	276.734	216.066	0	0
WBGene00007332	3.74332	1.69e-08	6.47e-07	25.6137	44.5316	245.557	192.347	761.018	808.931	0	0
WBGene00019719	3.74091	4.57e-08	1.52e-06	339.381	382.971	2768.79	9274.83	1768.69	2052.63	0	0
WBGene00004238	3.73381	2.78e-06	5.17e-05	25.6137	8.90631	257.337	569.906	108.287	129.113	0	0
WBGene00001596	3.73351	4.36e-08	1.46e-06	70.4375	44.5316	1043.09	889.727	712.89	658.739	0	0
WBGene00010731	3.72877	4.69e-13	4.09e-11	96.0512	97.9694	1526.5	1329.56	1302.45	1264.78	0	0
WBGene00001491	3.71744	6.54e-07	1.48e-05	121.665	80.1568	923.785	990.28	944.505	988.108	0	0
WBGene00009532	3.7173	1.47e-07	4.17e-06	64.0341	115.782	2584.85	1958.5	1010.68	943.314	0	0
WBGene00016501	3.70523	3.78e-06	6.64e-05	19.2102	26.7189	135.162	141.098	366.973	424.228	0	0
WBGene00014113	3.69809	9.73e-05	0.000980592	6.40341	8.90631	69.922	34.0581	153.407	150.192	0	0
WBGene00003834	3.67925	5.86e-07	1.36e-05	192.102	124.688	1156.96	1735.02	1067.83	1138.3	0	0
WBGene00006527	3.65802	9.84e-07	2.09e-05	115.261	204.845	3435.84	2463.54	1723.57	1530.91	0	0
WBGene00008975	3.62348	1.29e-05	0.000186443	1242.26	1629.86	9481.65	9302.97	1624.31	1818.12	0	0
WBGene00003030	3.61331	1.66e-07	4.59e-06	38.4205	26.7189	425.875	469.029	406.077	339.909	0	0
WBGene00016610	3.60691	9.34e-05	0.000949029	166.489	115.782	361.389	956.546	962.553	1022.36	0	0
WBGene00017199	3.58745	1.56e-08	5.98e-07	32.0171	44.5316	3001.21	3013.24	283.008	213.175	0	0
WBGene00003623	3.57334	6.77e-09	2.85e-07	6.40341	17.8126	607.4	231.595	162.431	197.622	0	0
WBGene00009811	3.56344	1.27e-06	2.6e-05	12.8068	17.8126	566.323	238.731	84.2233	105.398	0	0
WBGene00020208	3.56328	2.52e-08	9.08e-07	57.6307	89.0631	482.356	659.105	815.162	803.661	0	0
WBGene00012362	3.55919	6.69e-09	2.83e-07	64.0341	80.1568	955.046	1096.35	610.619	582.325	0	0
WBGene00006739	3.54542	5.85e-09	2.55e-07	102.455	178.126	1046.41	886.159	1615.28	1615.23	0	0
WBGene00012316	3.54204	5.81e-07	1.35e-05	44.8239	26.7189	265.794	290.305	466.236	413.688	0	0
WBGene00018819	3.53453	4.12e-06	7.15e-05	25.6137	26.7189	324.994	317.551	237.63	279.305	0	0
WBGene00000935	3.5333	5.95e-06	9.73e-05	12.8068	26.7189	171.105	80.7664	412.093	345.179	0	0
WBGene00013739	3.50886	6.66e-06	0.000106835	25.6137	17.8126	173.219	123.582	333.885	310.925	0	0
WBGene00018739	3.5005	1.95e-06	3.78e-05	19.2102	17.8126	390.234	405.778	153.407	181.812	0	0
WBGene00000912	3.49861	2.77e-08	9.87e-07	64.0341	124.688	1157.41	1092.13	974.584	916.964	0	0
WBGene00007024	3.49837	3.01e-05	0.000378929	505.87	427.503	885.88	2194.64	2472.56	2500.57	0	0
WBGene00005024	3.48371	3.1e-06	5.61e-05	12.8068	17.8126	191.795	192.023	252.67	171.272	0	0
WBGene00011639	3.4823	1.56e-06	3.14e-05	64.0341	124.688	752.982	1205.01	619.643	666.644	0	0
WBGene00003026	3.46847	2.44e-06	4.61e-05	57.6307	44.5316	525.547	714.896	391.037	389.973	0	0
WBGene00003559	3.4578	1.81e-09	9.01e-08	128.068	80.1568	1453.86	1240.36	1152.06	1104.05	0	0
WBGene00003151	3.45139	1.05e-07	3.09e-06	147.279	213.752	1413.69	1747.99	1458.87	1441.32	0	0
WBGene00004984	3.43869	2.32e-08	8.5e-07	96.0512	115.782	789.982	410.643	1840.88	1878.72	0	0
WBGene00011312	3.43459	6.49e-07	1.47e-05	57.6307	35.6253	449.736	223.81	652.731	606.04	0	0
WBGene00004243	3.42987	1.01e-05	0.000153208	19.2102	17.8126	88.4973	81.4151	327.869	363.624	0	0
WBGene00009435	3.42987	1.74e-06	3.46e-05	38.4205	106.876	670.073	644.509	694.843	656.104	0	0
WBGene00013024	3.41004	6.09e-08	1.97e-06	64.0341	53.4379	297.055	282.52	622.651	642.929	0	0
WBGene00045411	3.40751	8.66e-07	1.9e-05	179.296	133.595	4393.78	4307.5	718.906	843.186	0	0
WBGene00011768	3.38382	1.08e-07	3.17e-06	32.0171	17.8126	761.742	634.778	195.518	213.431	0	0
WBGene00003561	3.37726	3.51e-05	0.000430444	83.2444	80.1568	582.029	1084.02	385.021	397.878	0	0
WBGene00010244	3.36382	1.99e-07	5.32e-06	1082.18	837.193	2927.66	5233.6	7916.99	6924.66	0	0
WBGene00001441	3.34924	1.22e-05	0.000178397	147.279	89.0631	1407.95	1218.96	1055.8	1088.24	0	0
WBGene00001439	3.34794	9.16e-08	2.76e-06	96.0512	124.688	944.777	1466.77	854.265	764.137	0	0
WBGene00010427	3.34197	1.1e-06	2.29e-05	96.0512	89.0631	1116.79	808.637	881.337	756.232	0	0
WBGene00013499	3.3181	2.27e-05	0.00029986	19.2102	26.7189	229.7	593.908	93.2473	86.9535	0	0
WBGene00002078	3.29611	5.41e-08	1.76e-06	416.222	534.379	2468.26	3443.76	3287.72	3356.93	0	0
WBGene00006646	3.29164	1.61e-05	0.000225576	6.40341	0	132.897	77.1984	51.1356	42.1593	0	0
WBGene00020835	3.27478	8.99e-11	5.88e-09	0	0	158.57	103.147	18.0479	13.1748	0	0
WBGene00022203	3.26807	5.48e-07	1.28e-05	19.2102	35.6253	142.864	88.5511	360.957	408.418	0	0
WBGene00001595	3.26685	8.31e-07	1.83e-05	83.2444	35.6253	423.458	160.56	986.616	1067.16	0	0
WBGene00017563	3.26054	2.68e-05	0.000344665	70.4375	62.3442	357.161	1248.47	388.029	366.259	0	0
WBGene00014119	3.25219	4.33e-08	1.45e-06	51.2273	35.6253	464.082	301.982	550.46	555.976	0	0
WBGene00006483	3.24597	9.46e-07	2.03e-05	57.6307	115.782	1048.83	886.159	773.05	719.343	0	0
WBGene00015567	3.24509	9.86e-06	0.000149673	128.068	124.688	1196.83	1322.75	715.898	769.407	0	0
WBGene00003793	3.24318	1.45e-08	5.62e-07	96.0512	89.0631	917.594	555.958	1076.86	1017.09	0	0
WBGene00004892	3.22733	5.02e-06	8.45e-05	89.6478	71.2505	979.965	732.087	547.452	582.325	0	0
WBGene00001609	3.22369	2.17e-06	4.17e-05	44.8239	44.5316	337.679	144.341	622.651	600.77	0	0
WBGene00004147	3.2191	2.53e-08	9.1e-07	172.892	89.0631	1166.78	936.76	1326.52	1198.9	0	0
WBGene00004259	3.21273	3.02e-07	7.71e-06	140.875	97.9694	655.122	831.342	1197.17	1175.19	0	0
WBGene00019608	3.20559	1.64e-05	0.000228863	19.2102	35.6253	183.035	78.4958	394.045	374.164	0	0
WBGene00012466	3.20478	5.66e-05	0.000635735	12.8068	53.4379	258.545	382.099	159.423	171.272	0	0
WBGene00020142	3.20137	1.93e-05	0.000263651	108.858	133.595	664.636	1203.06	619.643	664.009	0	0
WBGene00009164	3.1989	1.08e-07	3.17e-06	76.841	80.1568	590.335	762.577	586.555	627.119	0	0
WBGene00007260	3.19518	8.91e-05	0.000911594	44.8239	17.8126	391.291	340.257	231.614	271.4	0	0
WBGene00001562	3.18668	3.5e-10	2.04e-08	83.2444	106.876	1669.37	1115.81	998.648	916.964	0	0
WBGene00003970	3.17438	2.13e-06	4.11e-05	89.6478	80.1568	1574.23	1075.59	511.356	447.942	0	0
WBGene00017177	3.1722	9e-05	0.000919572	12.8068	8.90631	59.1996	34.3825	192.511	171.272	0	0
WBGene00016242	3.17166	9.12e-05	0.000928878	0	0	196.174	25.3003	21.0558	15.8097	0	0
WBGene00007016	3.15146	1.15e-08	4.6e-07	128.068	231.564	2296.85	2257.57	1513.01	1591.51	0	0
WBGene00001622	3.12277	1.14e-07	3.3e-06	19.2102	0	392.046	424.267	63.1675	57.969	0	0
WBGene00011835	3.11868	4.13e-06	7.17e-05	51.2273	53.4379	220.035	161.857	535.42	376.799	0	0
WBGene00003003	3.11337	6.85e-08	2.17e-06	140.875	133.595	7301.63	2968.24	1215.22	1156.75	0	0
WBGene00004902	3.11284	1.53e-05	0.000216336	38.4205	0	302.341	431.727	123.327	108.033	0	0
WBGene00001543	3.10244	5.87e-05	0.000653247	6.40341	0	139.542	139.476	33.0877	15.8097	0	0
WBGene00016250	3.09996	4.84e-07	1.16e-05	601.921	730.318	3504.1	4126.87	1690.48	1799.67	0	0
WBGene00002258	3.08446	6.3e-07	1.44e-05	429.55	353.56	2337.25	2440.33	502.332	508.546	0	0
WBGene00003209	3.08257	2.2e-06	4.2e-05	134.472	142.501	658.897	1022.07	998.648	856.36	0	0
WBGene00006607	3.07811	3.6e-07	8.97e-06	51.2273	89.0631	576.894	807.988	415.101	384.703	0	0
WBGene00009201	3.07109	3.89e-07	9.5e-06	32.0171	35.6253	532.041	425.564	345.917	287.21	0	0
WBGene00019521	3.07079	3.07e-05	0.000384629	96.0512	213.752	1024.82	1612.41	761.018	753.597	0	0
WBGene00013732	3.06968	2.3e-09	1.12e-07	108.858	169.22	1256.18	1769.08	911.417	956.489	0	0
WBGene00003230	3.06028	1.1e-06	2.3e-05	76.841	142.501	575.082	208.241	1374.65	1575.7	0	0
WBGene00006923	3.05764	1.79e-06	3.54e-05	294.557	249.377	1992.4	2227.4	1768.69	1665.29	0	0
WBGene00020114	3.05385	2.63e-08	9.44e-07	83.2444	62.3442	1251.8	1755.78	406.077	469.022	0	0
WBGene00019259	3.039	5.44e-06	9.01e-05	57.6307	53.4379	358.218	240.677	445.181	558.61	0	0
WBGene00003153	3.03608	6.69e-09	2.83e-07	204.909	338.44	5030.76	3814.83	1967.22	2102.69	0	0
WBGene00000529	3.03005	2.89e-06	5.32e-05	12.8068	0	163.856	301.009	42.1117	34.2544	0	0
WBGene00003397	3.01497	2.2e-07	5.86e-06	57.6307	62.3442	434.785	349.988	607.611	727.248	0	0
WBGene00004078	3.01114	5.26e-08	1.72e-06	166.489	231.564	884.52	531.955	2671.08	2835.21	0	0
WBGene00000508	3.00552	8.83e-06	0.000136057	89.6478	44.5316	414.699	394.75	526.396	516.451	0	0
WBGene00002026	3.00021	2.3e-05	0.000302812	32.0171	17.8126	261.112	206.295	99.2632	68.5088	0	0
WBGene00011763	2.99758	2.24e-06	4.27e-05	211.313	178.126	1905.86	1718.47	1302.45	1396.53	0	0
WBGene00001793	2.99684	1.09e-05	0.000163433	102.455	106.876	628.089	1232.58	357.949	392.608	0	0
WBGene00013969	2.99684	1.09e-05	0.000163433	614.728	614.536	5970.45	5405.46	1176.12	1130.4	0	0
WBGene00012718	2.99436	2.67e-07	6.98e-06	32.0171	35.6253	351.724	281.547	327.869	332.004	0	0
WBGene00020442	2.98744	3.82e-05	0.000459959	57.6307	17.8126	127.611	159.911	366.973	355.719	0	0
WBGene00004245	2.98515	6.43e-08	2.06e-06	102.455	53.4379	1138.99	726.248	580.539	595.5	0	0
WBGene00000675	2.97944	1.2e-19	1.93e-17	38.4205	71.2505	1017.97	1021.08	321.854	416.323	0	0
WBGene00003864	2.97591	2.7e-06	5.04e-05	64.0341	35.6253	255.676	137.205	736.954	724.613	0	0
WBGene00003229	2.9706	8.02e-08	2.47e-06	134.472	80.1568	763.252	545.254	1112.95	1080.33	0	0
WBGene00004378	2.9629	2.7e-07	7.05e-06	51.2273	89.0631	907.173	651.321	541.436	540.166	0	0
WBGene00007979	2.95444	3.72e-08	1.28e-06	102.455	80.1568	540.951	407.075	1043.77	1032.9	0	0
WBGene00002075	2.95089	2.38e-06	4.51e-05	51.2273	62.3442	422.854	283.493	514.364	521.721	0	0
WBGene00009144	2.94838	9.73e-05	0.000980592	0	8.90631	211.88	66.8188	42.1117	28.9845	290.116	46.7604
WBGene00010806	2.93259	2.34e-07	6.21e-06	153.682	142.501	684.269	706.787	1019.7	1193.63	699.179	659.451
WBGene00007707	2.92546	2.15e-06	4.13e-05	96.0512	133.595	1589.18	1105.43	679.803	743.057	1669.37	545.969
WBGene00001493	2.91894	4.46e-06	7.66e-05	153.682	160.314	2233.12	1020.45	1476.92	1293.76	2878.43	920.791
WBGene00000441	2.91663	4.02e-05	0.000480574	19.2102	8.90631	444.45	254.625	105.279	121.208	644.782	74.2991
WBGene00002783	2.89802	5.51e-09	2.43e-07	121.665	160.314	1633.12	1337.02	1034.74	945.949	1759.31	1061.07
WBGene00007505	2.89615	1.53e-07	4.29e-06	134.472	142.501	1728.42	1000.01	1179.13	1022.36	1919.12	998.417
WBGene00013994	2.88651	4.95e-05	0.000571956	44.8239	71.2505	320.463	340.905	400.061	337.274	325.413	254.687
WBGene00022951	2.8863	3.16e-16	3.86e-14	345.784	472.035	9774.58	26693.1	2286.06	1393.89	14444.9	7801.4
WBGene00011898	2.87849	7.24e-06	0.000114557	32.0171	35.6253	109.036	107.364	478.268	429.498	84.6171	311.982
WBGene00003071	2.87316	6.38e-07	1.45e-05	153.682	365.159	5450.74	2492.4	2607.92	1912.98	7359.51	2164.84
WBGene00003794	2.86669	9.21e-07	1.99e-05	134.472	71.2505	574.327	464.812	980.6	922.234	500.45	791.969
WBGene00022078	2.86052	5.52e-06	9.11e-05	70.4375	71.2505	458.646	693.163	348.925	405.783	482.801	362.439
WBGene00000846	2.8552	2.68e-05	0.000344442	38.4205	17.8126	171.105	142.395	264.702	287.21	179.388	228.996
WBGene00001006	2.84794	8.97e-06	0.000137699	755.603	783.756	6239.21	2670.8	6461.13	6263.29	6939.33	3292.82
WBGene00008925	2.84528	3.13e-06	5.66e-05	102.455	89.0631	593.204	1140.46	222.59	194.987	378.843	145.087
WBGene00015499	2.83735	4.82e-06	8.16e-05	70.4375	53.4379	394.765	391.506	454.204	411.053	386.821	371.865
WBGene00020375	2.83602	1.64e-07	4.54e-06	96.0512	106.876	314.271	164.776	968.568	951.219	234.027	403.1
WBGene00017724	2.83317	2.76e-05	0.000352869	57.6307	89.0631	2601.16	542.983	330.877	295.115	1677.59	221.234
WBGene00001678	2.82633	8.43e-05	0.000868224	32.0171	26.7189	164.913	114.824	252.67	287.21	143.607	215.689
WBGene00019205	2.82126	9.77e-08	2.92e-06	89.6478	97.9694	1107.73	1375.95	511.356	513.816	1394.49	530.813
WBGene00006830	2.81749	1.25e-09	6.39e-08	6.40341	35.6253	993.556	646.131	147.391	121.208	1314.22	286.107
WBGene00010006	2.80286	7.02e-09	2.94e-07	70.4375	80.1568	780.468	670.134	550.46	569.15	697.728	856.473
WBGene00003602	2.80266	0.000306201	0.000465456	300.96	436.409	2142.16	2741.82	637.691	637.659	0	0
WBGene00003231	2.79514	2.22e-06	4.23e-05	89.6478	89.0631	468.16	228.027	1082.87	1104.05	332.182	895.47
WBGene00016326	2.7949	8.57e-06	0.000132997	153.682	89.0631	1211.18	804.096	905.401	843.186	1456.62	608.809
WBGene00004052	2.78425	1.03e-07	3.05e-06	38.4205	35.6253	39.265	53.5199	231.614	274.035	36.5062	54.8926
WBGene00009922	2.7822	4.89e-05	0.00056713	25.6137	26.7189	173.672	105.742	276.734	242.416	170.927	233.247
WBGene00005023	2.77951	4.3e-06	7.41e-05	64.0341	71.2505	556.204	319.497	541.436	550.706	587.726	446.903
WBGene00003228	2.7689	1.89e-06	3.69e-05	89.6478	89.0631	318.802	139.8	1013.69	982.838	205.499	546.523
WBGene00017557	2.76846	2.98e-05	0.000376459	51.2273	35.6253	341.606	684.406	147.391	173.907	409.788	139.727
WBGene00020106	2.75295	9e-05	0.000919572	6.40341	35.6253	233.778	238.407	117.311	108.033	289.874	118.102
WBGene00010215	2.75126	0.0123017	0.00054952	25.6137	44.5316	2087.4	2135.36	321.056	399.76	0	0
WBGene00018369	2.74978	3.33e-06	5.96e-05	12.8068	17.8126	344.777	249.111	129.343	89.5885	505.527	137.509
WBGene00019628	2.74529	7.91e-08	2.45e-06	172.892	151.407	1014.7	678.567	1488.95	1354.37	959.316	1247.37
WBGene00022766	2.74049	4.6e-08	1.53e-06	70.4375	53.4379	551.372	1190.41	171.455	150.192	459.833	210.144
WBGene00003965	2.73479	2.42e-05	0.000315863	64.0341	44.5316	289.806	258.193	394.045	382.068	295.676	282.965
WBGene00006710	2.7331	2.28e-05	0.000300676	44.8239	26.7189	275.308	260.788	213.566	295.115	285.522	273.169
WBGene00006823	2.73003	5.58e-07	1.3e-05	108.858	115.782	1338.48	1132.68	589.563	642.929	1479.35	567.963
WBGene00009887	2.72867	1.3e-05	0.000187279	6.40341	0	120.664	122.285	15.0399	13.1748	110.969	27.7235
WBGene00008878	2.72703	5.67e-06	9.33e-05	102.455	178.126	1146.54	963.033	776.058	769.407	1162.4	617.311
WBGene00007764	2.71351	7.21e-06	0.000114298	32.0171	8.90631	231.362	350.636	129.343	100.128	306.797	160.057
WBGene00004047	2.71321	3.88e-07	9.5e-06	83.2444	80.1568	1236.09	598.45	670.779	645.564	1549.94	701.59
WBGene00001187	2.70544	9.02e-09	3.7e-07	51.2273	35.6253	2154.29	906.594	363.965	316.195	3133.98	498.469
WBGene00016716	2.68596	2.82e-05	0.000359286	108.858	142.501	1036.45	1047.04	667.771	592.865	1206.88	427.312
WBGene00001178	2.68514	3.38e-08	1.17e-06	76.841	71.2505	2254.42	1896.23	294.782	266.13	2163.3	276.681
WBGene00000105	2.68466	7.23e-08	2.27e-06	134.472	178.126	1133.1	1033.42	1055.8	1040.81	1301.65	976.608
WBGene00001837	2.68325	1.86e-06	3.66e-05	44.8239	133.595	1399.19	1081.75	556.476	513.816	1847.07	530.074
WBGene00022360	2.68149	2.63e-05	0.000339324	32.0171	35.6253	232.872	167.696	288.766	268.765	236.203	281.671
WBGene00006504	2.67893	0.000144482	0.000327587	153.682	213.752	1399.04	1109.65	1058.81	959.124	0	0
WBGene00020798	2.67619	6.95e-05	0.00074426	38.4205	8.90631	326.655	123.907	231.614	223.971	376.183	261.71
WBGene00022281	2.67124	4.7e-06	7.99e-05	32.0171	26.7189	309.137	214.728	201.534	247.686	303.413	319.93
WBGene00017834	2.65813	1.86e-07	5.02e-06	608.324	659.067	5607.65	7081.81	2926.76	2927.44	6658.16	2632.81
WBGene00003401	2.6548	9.16e-05	0.000931311	147.279	106.876	919.104	673.377	694.843	714.073	960.767	430.269
WBGene00003043	2.648	7.56e-05	0.0007927	38.4205	17.8126	461.062	319.822	189.503	168.637	637.046	131.779
WBGene00004732	2.64287	5.03e-08	1.66e-06	147.279	169.22	3503.2	1621.49	1149.05	1093.51	4492.2	1335.54
WBGene00002192	2.63553	8.41e-07	1.85e-05	89.6478	115.782	848.427	669.485	761.018	714.073	1143.78	624.889
WBGene00003798	2.63541	4.2e-06	7.27e-05	108.858	124.688	395.822	366.53	773.05	787.852	353.941	469.822
WBGene00003616	2.6302	4.05e-09	1.86e-07	70.4375	115.782	876.516	1516.4	183.487	163.367	520.274	209.405
WBGene00006888	2.62931	5.38e-06	8.93e-05	339.381	365.159	1968.39	1355.19	2105.58	2242.35	2041.93	1276.95
WBGene00017066	2.62819	1.39e-09	7.05e-08	76.841	97.9694	1164.96	849.182	610.619	592.865	1377.57	885.675
WBGene00004314	2.62351	2.81e-08	9.97e-07	44.8239	44.5316	634.885	452.486	379.005	284.575	815.709	493.849
WBGene00004060	2.62061	6.79e-08	2.16e-06	51.2273	106.876	1074.2	734.358	520.38	490.102	1252.33	674.976
WBGene00021818	2.61982	7.47e-05	0.000786569	108.858	106.876	340.247	837.829	168.447	200.257	194.619	132.888
WBGene00012929	2.61032	6.2e-07	1.42e-05	230.523	240.47	1381.22	1195.93	1425.78	1359.64	1418.42	1079.92
WBGene00010259	2.59712	6.22e-07	1.42e-05	83.2444	53.4379	846.01	1021.42	279.742	303.02	986.152	311.613
WBGene00001196	2.59523	3.93e-08	1.33e-06	358.591	258.283	4220.08	2280.92	2289.07	2179.11	5266.57	2495.3
WBGene00020710	2.59105	6.96e-06	0.000110627	915.688	694.692	415.907	629.913	1149.05	1191	425.02	667.583
WBGene00016977	2.59028	1.06e-06	2.23e-05	537.887	480.941	2794.61	3253.36	2544.75	2403.08	2926.06	1944.9
WBGene00001510	2.57897	3.05e-06	5.54e-05	83.2444	71.2505	928.014	419.077	535.42	600.77	1042.48	607.885
WBGene00019960	2.57699	8.88e-08	2.69e-06	6.40341	26.7189	684.722	240.677	105.279	92.2234	764.697	227.518
WBGene00006807	2.57587	5.1e-07	1.21e-05	25.6137	17.8126	515.58	291.278	141.375	137.018	641.639	209.96
WBGene00006742	2.5685	4.39e-10	2.45e-08	44.8239	53.4379	2472.79	1608.84	258.686	252.956	3167.1	435.444
WBGene00001182	2.56823	6.58e-05	0.000715188	19.2102	35.6253	548.653	243.272	189.503	152.827	712.234	143.793
WBGene00010730	2.56782	2.17e-05	0.000290345	288.154	222.658	725.497	1084.99	1482.93	1393.89	788.873	922.085
WBGene00006699	2.56745	2.98e-05	0.000376459	467.449	561.098	1402.82	1728.85	2234.93	2495.3	1304.07	1130.94
WBGene00011680	2.56232	2.59e-05	0.000336785	70.4375	97.9694	284.067	200.456	577.532	521.721	242.73	299.599
WBGene00001262	2.55308	5.06e-06	8.48e-05	185.699	258.283	2395.17	2265.67	661.755	632.389	1855.53	469.452
WBGene00021078	2.54597	9.01e-05	0.000919955	102.455	142.501	315.026	438.863	631.675	700.898	347.897	361.515
WBGene00008443	2.54447	6.92e-05	0.000742879	57.6307	35.6253	319.859	460.92	234.622	223.971	429.855	214.765
WBGene00007588	2.53922	3.69e-05	0.000447207	185.699	187.033	934.659	704.516	1034.74	1175.19	1067.63	605.112
WBGene00006996	2.53042	1.95e-05	0.000266557	147.279	124.688	587.616	570.879	785.082	703.533	575.154	516.582
WBGene00001650	2.52357	4.88e-07	1.16e-05	32.0171	17.8126	1311	330.201	159.423	179.177	1650.03	247.109
WBGene00001087	2.51952	7.98e-06	0.000124931	140.875	187.033	767.027	814.151	863.289	858.995	686.607	773.302
WBGene00007226	2.51829	3.52e-05	0.000430444	51.2273	80.1568	366.071	443.404	303.806	347.814	352.732	362.069
WBGene00007882	2.51804	3.55e-05	0.000432492	192.102	178.126	520.413	498.221	896.377	980.203	504.318	395.523
WBGene00000901	2.51454	8.74e-05	0.000896418	108.858	204.845	952.177	1509.58	607.611	669.279	1289.81	484.607
WBGene00022087	2.50782	6.8e-06	0.000108573	83.2444	53.4379	487.49	386.641	451.197	389.973	471.196	457.254
WBGene00020556	2.4863	2.42e-08	8.8e-07	76.841	53.4379	657.085	957.844	243.646	192.352	607.067	343.402
WBGene00002265	2.48493	4.4e-05	0.000516076	3176.09	3829.71	3373.32	7155.12	12985.4	14139.2	3889.48	3393.92
WBGene00010351	2.48033	2.07e-05	0.000278871	115.261	151.407	464.233	150.504	1149.05	1148.84	333.633	621.562
WBGene00045305	2.47088	5.83e-05	0.000649982	44.8239	17.8126	393.254	486.869	93.2473	100.128	402.294	71.7116
WBGene00009126	2.45686	5.1e-05	0.000585755	243.33	293.908	860.81	1102.83	1182.13	1362.27	879.051	821.171
WBGene00000913	2.45087	4.51e-06	7.71e-05	185.699	142.501	595.318	416.806	1239.29	1270.05	487.878	919.313
WBGene00006751	2.45079	2.36e-05	0.000310276	70.4375	97.9694	1014.09	649.05	448.189	413.688	1215.34	355.97
WBGene00000548	2.45052	8.8e-07	1.92e-05	108.858	115.782	1316.44	605.585	905.401	740.422	1664.3	916.355
WBGene00018152	2.44634	1.49e-06	3.01e-05	134.472	142.501	929.071	686.676	779.066	790.487	896.458	786.794
WBGene00020462	2.44585	3.3e-07	8.29e-06	70.4375	44.5316	467.858	497.897	327.869	334.639	514.472	485.716
WBGene00021238	2.44117	1.54e-05	0.000217351	25.6137	44.5316	427.989	262.734	192.511	239.781	560.649	244.891
WBGene00011449	2.43528	6.44e-06	0.000104003	243.33	276.096	767.329	527.738	1522.04	1380.72	687.574	654.091
WBGene00011279	2.43073	1.25e-05	0.000182072	102.455	53.4379	507.274	493.68	366.973	492.737	481.35	518.43
WBGene00012734	2.42976	1.1e-05	0.000163913	19.2102	62.3442	248.88	244.57	375.997	252.956	340.402	405.133
WBGene00001173	2.42385	5.43e-05	0.000618091	544.29	552.191	3738.94	3041.23	2517.68	2434.7	4123.99	1583.75
WBGene00006749	2.42347	1.36e-07	3.9e-06	25.6137	17.8126	1066.95	466.109	105.279	139.653	1416.73	171.516
WBGene00007646	2.42304	8.84e-08	2.68e-06	166.489	240.47	3412.13	2069.11	956.537	948.584	3639.26	1171.97
[truncated: 259 more rows]
