# Supplementary material for: The kinase GSK-3 alters the RNA-binding protein landscape of lipid metabolism transcripts leading to altered expression in the C. elegans nervous system
Source: Nucleic Acids Res. 2025 Aug 19;53(15):gkaf785. doi: 10.1093/nar/gkaf785 (PMC12362252; doi:10.1093/nar/gkaf785)
Supplement: gkaf785_Supplemental_Files [file gkaf785_supplemental_files.zip › Supplementary Table S2.xlsx]

## Sheet: differentially expressed
Supplementary Table S2. Differentially expressed genes in adr-2(-); ADR-1 dsRBD1 mutant neural cells compared to adr-2(-) neural cells (Related to Figure 1). Genes differentially expressed in adr-2(-); ADR-1 dsRBD1 mutant neural cells compared to adr-2(-) neural cells with a padj value <0.05 and log2foldchange > |0.5|. Expression of all genes in the neural RNA sequencing datasets from three biolo…
Gene ID	Gene	log2FoldChange	pvalue	padj	adr2 ADR1 dsRBD1 neural cells rep1	adr2 ADR1 dsRBD1 neural cells rep2	adr2 ADR1 dsRBD1 neural cells rep3	adr2 neural cells rep1	adr2 neural cells rep2	adr2 neural cells rep3
WBGene00015792	C15C7.6	-23.404	6.71125e-16	4.64553e-12	0	0	0	0	0	273.224
WBGene00008114	C46C2.6	-23.3548	1.17018e-15	4.93886e-12	0	0	0	0	0	263.466
WBGene00200536	C04C11.18	-23.1506	1.07976e-14	2.49137e-11	0	0	0	0	0	227.686
WBGene00006011	srx-120	-23.1362	1.32116e-14	2.61288e-11	0	0	0	0	0	224.434
WBGene00001071	dpy-9	-23.0767	2.55562e-14	4.4225e-11	0	0	0	0	0	214.676
WBGene00044285	thn-8	-22.9913	6.44148e-14	9.90842e-11	0	0	0	0	0	201.665
WBGene00202322	T23G5.11	-22.9472	1.03701e-13	1.19637e-10	0	0	0	0	0	195.16
WBGene00020354	T08B6.5	-22.9468	8.61251e-14	1.08392e-10	0	0	0	0	0	198.412
WBGene00044520	F59A7.12	-22.9468	8.61251e-14	1.08392e-10	0	0	0	0	0	198.412
WBGene00196361	C11G10.4	-22.9226	1.33106e-13	1.41748e-10	0	0	0	0	0	191.907
WBGene00017183	scl-15	-22.898	1.71295e-13	1.69387e-10	0	0	0	0	0	188.654
WBGene00007655	C17H1.2	-22.7797	5.0243e-13	3.02173e-10	0	0	0	0	0	175.644
WBGene00009149	F26D2.10	-22.7797	5.0243e-13	3.02173e-10	0	0	0	0	0	175.644
WBGene00005707	sru-44	-22.7797	5.0243e-13	3.02173e-10	0	0	0	0	0	175.644
WBGene00018573	oac-30	-22.7797	5.0243e-13	3.02173e-10	0	0	0	0	0	175.644
WBGene00009104	F25C8.1	-22.7342	8.49903e-13	4.3578e-10	0	0	0	0	0	169.138
WBGene00021885	Y54G2A.20	-22.6998	1.14001e-12	4.78253e-10	0	0	0	0	0	165.886
WBGene00020979	fbxb-55	-22.6998	1.14001e-12	4.78253e-10	0	0	0	0	0	165.886
WBGene00168006	21ur-13849	-22.6998	1.14001e-12	4.78253e-10	0	0	0	0	0	165.886
WBGene00001696	grd-7	-22.6998	1.14001e-12	4.78253e-10	0	0	0	0	0	165.886
WBGene00200053	C01B7.14	-22.6998	1.14001e-12	4.78253e-10	0	0	0	0	0	165.886
WBGene00019165	mpz-4	-22.6916	1.44534e-12	5.55812e-10	0	0	0	0	0	162.633
WBGene00077686	T26E3.12	-22.6916	1.44534e-12	5.55812e-10	0	0	0	0	0	162.633
WBGene00019794	M151.2	-22.6916	1.44534e-12	5.55812e-10	0	0	0	0	0	162.633
WBGene00172277	21ur-14982	-22.651	4.56211e-13	3.02173e-10	0	0	0	0	0	182.149
WBGene00015858	C16D9.3	-22.651	4.56211e-13	3.02173e-10	0	0	0	0	0	182.149
WBGene00045663	21ur-5087	-22.4761	5.67503e-13	3.02173e-10	0	0	0	0	0	185.402
WBGene00172607	21ur-6997	-22.4761	5.67503e-13	3.02173e-10	0	0	0	0	0	185.402
WBGene00235190	K10F12.10	-22.4761	5.67503e-13	3.02173e-10	0	0	0	0	0	185.402
WBGene00195762	ZC64.7	-22.4761	5.67503e-13	3.02173e-10	0	0	0	0	0	185.402
WBGene00005411	srh-200	-22.4761	5.67503e-13	3.02173e-10	0	0	0	0	0	185.402
WBGene00014513	T10B9.t1	-22.4761	5.67503e-13	3.02173e-10	0	0	0	0	0	185.402
WBGene00195709	K04D7.8	-20.867	9.05657e-11	2.84953e-08	0	0	0	0	0	159.38
WBGene00004141	pqn-57	-20.867	9.05657e-11	2.84953e-08	0	0	0	0	0	159.38
WBGene00015683	C10G8.4	-10.5173	2.52212e-09	6.3484e-07	0	0	0	66.6809	15.4123	517.173
WBGene00013297	Y57G11B.5	-10.4243	1.37017e-09	3.64781e-07	0	0	0	194.636	11.7427	354.54
WBGene00009662	F43G6.10	-9.71393	1.06543e-07	2.28833e-05	0	0	0	58.571	15.4123	269.971
WBGene00018605	F48E3.4	-9.4071	5.10199e-05	0.00497408	0	0	0	104.527	0	172.391
WBGene00005056	sra-30	-9.32782	3.27035e-06	0.000492117	0	0	0	11.7142	17.614	234.192
WBGene00013393	Y62H9A.5	-9.2377	8.04433e-11	2.65156e-08	0	1.20376	0	503.711	52.1081	276.476
WBGene00304906	Y81B9A.5	-9.13724	0.000352765	0.0222999	0	0	0	0	5.87134	224.434
WBGene00194674	F23D12.11	-9.12511	6.81269e-07	0.000120916	0	0	0	114.439	22.0175	91.0745
WBGene00045038	ule-2	-9.09828	1.41418e-05	0.00168775	0	0	0.715674	91.0104	0	344.782
WBGene00045394	ZK813.7	-9.02826	1.18729e-08	2.78592e-06	0.929674	0.601882	0	136.065	8.07309	631.016
WBGene00012043	irld-52	-9.02721	4.36389e-06	0.000610239	0	0	0	20.7251	24.2193	169.138
WBGene00044175	fipr-9	-9.02567	6.16918e-07	0.000110917	0	0	0.715674	66.6809	7.33917	341.529
WBGene00020140	ant-1.4	-9.01411	0.000486563	0.0278975	0	0	0	0	6.60525	204.918
WBGene00018901	F55G1.5	-8.9999	0.000255727	0.0171028	0	0	0	59.4721	0	149.622
WBGene00200299	C25F6.22	-8.94348	0.000526906	0.0294133	0	0	0	0	9.54092	191.907
WBGene00007768	C27C7.5	-8.92685	0.000437436	0.0262159	0	0	0	23.4284	0	175.644
WBGene00018479	otpl-6	-8.90027	0.000502932	0.0285352	0	0	0	19.824	0	175.644
WBGene00018660	F52C6.3	-8.89459	2.21317e-06	0.000352173	0	0	0	43.2525	34.4941	117.096
WBGene00008340	C55A6.11	-8.8937	0.000556367	0.0303242	0	0	0	0	12.4766	182.149
WBGene00020537	fbxb-37	-8.86515	0.000543205	0.0300805	0	0	0	21.6262	0	169.138
WBGene00016679	C45G9.8	-8.85671	4.17902e-06	0.000590351	0	0	0	25.2306	41.0994	123.601
WBGene00013392	Y62H9A.4	-8.84173	0.000415162	0.0255445	0	0	0	76.5929	0	110.59
WBGene00010818	srt-21	-8.80786	0.000654906	0.0336404	0	0	0	20.7251	0	162.633
WBGene00013867	ZC373.2	-8.8077	1.43098e-07	2.9199e-05	0	0	0.715674	208.152	23.4853	123.601
WBGene00013931	clec-97	-8.78953	0.000174497	0.0129879	0	0	0	18.0219	0.733917	162.633
WBGene00012557	Y37D8A.19	-8.78904	9.38689e-08	2.096e-05	0	0	0.715674	173.01	28.6228	149.622
WBGene00219565	linc-120	-8.74951	0.000889062	0.0415817	0	0	0	13.5164	0	162.633
WBGene00011809	T16G12.8	-8.74161	2.27841e-05	0.00248365	0	0	0	54.0656	7.33917	113.843
WBGene00018502	F46F5.11	-8.71045	0.000957743	0.0440092	0	0	0	15.3186	0	156.128
WBGene00008113	C46C2.5	-8.70444	0.000710947	0.0357903	0	0	0	46.8568	0	123.601
WBGene00012870	Y45F10B.2	-8.70246	0.000875705	0.0413763	0	0	0	0	17.614	152.875
WBGene00045488	F57B1.9	-8.69499	0.00105555	0.0474447	0	0	0	0	10.2748	159.38
WBGene00000851	cut-1	-8.68615	6.2438e-05	0.00568679	0	0	0	8.10984	14.6783	146.37
WBGene00001880	his-6	-8.67847	0.000887132	0.0415817	0	0	0	0	21.2836	146.37
WBGene00009005	F21C3.6	-8.66312	0.000909525	0.0422532	0	0	0	0	22.7514	143.117
WBGene00019783	M70.1	-8.65526	4.58603e-05	0.00453493	0	0	0	35.1426	6.60525	123.601
WBGene00002131	inx-9	-8.6475	2.03595e-05	0.00223696	0	0	0	26.1317	21.2836	117.096
WBGene00005162	srg-4	-8.63312	0.00109983	0.0486455	0	0	0	0	16.1462	146.37
WBGene00005338	srh-119	-8.56299	7.98547e-05	0.00704145	0	0	0	13.5164	11.7427	130.106
WBGene00022652	ZK84.5	-8.52944	0.000664275	0.0339344	0	0	0	4.50546	0.733917	146.37
WBGene00011379	T02E1.7	-8.52037	0.000173745	0.0129879	0	0.601882	0	22.5273	0	269.971
WBGene00077543	F27D4.8	-8.50702	9.25281e-06	0.00118491	0.929674	0	0	34.2415	5.87134	250.455
WBGene00012856	Y44A6D.6	-8.49914	2.38299e-05	0.00255738	0	0	0	29.7361	33.7602	84.5692
WBGene00016605	C43E11.5	-8.48091	0.00064172	0.0335244	0	0	0	0.901093	5.87134	139.864
WBGene00016864	C52A10.3	-8.4554	6.12294e-05	0.00561364	0	0	0	21.6262	18.3479	104.085
WBGene00255714	B0511.19	-8.42398	1.6294e-06	0.00027509	0	0.601882	0	60.3732	22.0175	191.907
WBGene00044281	R04A9.7	-8.42054	4.29104e-05	0.00433614	0	0	0	60.3732	17.614	61.8006
WBGene00012213	W02D9.7	-8.4001	3.57136e-05	0.00366237	0	0.601882	0	111.736	0.733917	156.128
WBGene00010084	F55B11.2	-8.30986	1.54471e-05	0.00181229	0.929674	0	0	86.5049	3.66958	162.633
WBGene00021730	Y49F6C.8	-8.30879	0.000230798	0.0159758	0	0.601882	0	54.0656	0	198.412
WBGene00017059	msrp-5	-8.25193	0.00043527	0.0261994	0.929674	0	0	15.3186	0	227.686
WBGene00008156	C47E12.13	-8.22533	0.000921528	0.0425255	0	0	0	1.80219	7.33917	113.843
WBGene00194994	T27E4.12	-8.22515	0.000424124	0.0256637	0	0	0	21.6262	3.66958	97.5798
WBGene00012527	set-22	-8.22334	4.25031e-07	7.84551e-05	0	1.20376	0	101.823	19.0818	286.234
WBGene00019348	K02H11.4	-8.17069	0.000269698	0.0176952	0	0	0	23.4284	10.2748	84.5692
WBGene00022708	ZK354.7	-8.14958	0.0004662	0.0270045	0.929674	0	0	27.9339	0	198.412
WBGene00014542	W04G5.11	-8.13635	0.000307321	0.0197886	0	0	0	12.6153	18.3479	84.5692
WBGene00013726	Y106G6H.16	-8.13076	1.62983e-05	0.00189608	0.929674	0	0	36.0437	12.4766	175.644
WBGene00021263	Y22D7AR.10	-8.08124	0.000445379	0.0263497	0.929674	0	0	59.4721	0	156.128
WBGene00009959	F53B6.4	-8.05406	8.50792e-06	0.00111117	0	0	0.715674	45.0546	24.2193	143.117
WBGene00044471	F56D6.9	-8.03547	0.000647124	0.0336289	0	0.601882	0	27.0328	0	182.149
WBGene00015613	C08F1.10	-8.02515	0.000521606	0.0294133	0	0	0	27.9339	7.33917	71.5585
WBGene00008377	D1054.10	-7.97932	9.37228e-15	2.49137e-11	1.85935	2.40753	1.43135	453.25	42.5672	956.282
WBGene00022754	nspd-1	-7.96077	0.000111849	0.00927208	0.929674	0	0	111.736	1.46783	84.5692
WBGene00013394	ule-5	-7.95367	1.01597e-08	2.42502e-06	0.929674	1.80565	0.715674	379.36	2.20175	491.152
WBGene00010085	F55B11.3	-7.88653	1.82263e-05	0.00208533	0	0.601882	0.715674	153.186	0.733917	175.644
WBGene00011898	T21C9.13	-7.79248	1.0406e-10	3.20134e-08	0.929674	2.40753	1.43135	191.933	16.1462	878.219
WBGene00019386	irld-42	-7.78092	0.00102069	0.0460274	0	0	0	21.6262	13.2105	55.2952
WBGene00015094	B0261.6	-7.75657	0.000198048	0.0144304	0.929674	0	0	46.8568	2.20175	123.601
WBGene00013553	Y75B8A.18	-7.71615	5.54187e-05	0.00527897	0.929674	0	0	57.6699	12.4766	97.5798
WBGene00007278	lab-1	-7.67348	4.47423e-05	0.00448849	0	1.20376	0	15.3186	11.7427	247.202
WBGene00044674	B0280.17	-7.64609	0.000567298	0.0305623	0.929674	0	0	32.4393	0.733917	126.854
WBGene00006546	tbx-9	-7.61864	0.000455243	0.0267783	0	0	0.715674	28.835	1.46783	126.854
WBGene00016058	nspd-3	-7.42399	0.000167517	0.0126038	0	1.20376	0	122.549	1.46783	104.085
WBGene00007290	C04B4.2	-7.40169	9.41495e-06	0.00118491	0	0.601882	1.43135	91.9115	2.20175	263.466
WBGene00017541	F17E9.4	-7.22961	1.87366e-05	0.00212615	0	0.601882	1.43135	87.406	2.20175	227.686
WBGene00000606	col-17	-7.20152	2.30473e-06	0.000362577	1.85935	0	0.715674	198.24	8.807	146.37
WBGene00007458	ule-4	-7.18876	5.12895e-11	1.73183e-08	2.78902	3.61129	1.43135	267.625	22.0175	861.955
WBGene00001067	dpy-5	-7.16243	0.000223877	0.0156533	0	0.601882	0.715674	179.317	14.6783	3.25266
WBGene00008378	ule-3	-7.14923	1.67736e-09	4.35858e-07	2.78902	1.20376	0.715674	225.273	21.2836	403.33
WBGene00011753	T13F3.6	-7.13246	0.000180176	0.0132678	0	0.601882	0.715674	80.1973	1.46783	113.843
WBGene00001914	his-40	-6.99687	0.000134758	0.0105417	0	0	2.86269	1.80219	34.4941	335.024
WBGene00011275	psf-1	-6.98087	0.000861814	0.0408594	0.929674	0	0.715674	181.12	16.8801	0
WBGene00001066	dpy-4	-6.95918	9.35381e-05	0.00789598	0.929674	0.601882	0	133.362	8.807	42.2846
WBGene00003470	msp-152	-6.94507	1.02705e-06	0.000177731	0	0.601882	1.43135	150.483	51.3742	58.5479
WBGene00003784	nos-2	-6.93121	2.70653e-10	7.80607e-08	5.57804	1.20376	2.14702	357.734	20.5497	683.059
WBGene00011460	ttr-14	-6.8883	2.71985e-05	0.00285255	0.929674	0	0.715674	45.0546	31.5584	107.338
WBGene00003443	msp-50	-6.87949	1.06444e-07	2.28833e-05	0	3.61129	1.43135	131.56	17.614	474.889
WBGene00015634	C09D4.3	-6.81343	0.00113212	0.0495981	0	0.601882	0.715674	16.2197	0.733917	139.864
WBGene00011011	R04D3.3	-6.6485	0.000128758	0.0103635	0.929674	0	0.715674	66.6809	14.6783	74.8112
WBGene00017402	F12E12.1	-6.59344	0.000115692	0.00947719	0.929674	0.601882	0.715674	64.8787	1.46783	149.622
WBGene00004394	rol-1	-6.43377	0.000240214	0.0162431	0.929674	1.20376	0	65.7798	3.66958	117.096
WBGene00006140	str-81	-6.34178	0.000526393	0.0294133	0	0	2.14702	20.7251	20.5497	136.612
WBGene00000735	col-162	-6.15983	0.000235213	0.0160933	0	0	3.57837	102.725	10.2748	146.37
WBGene00013728	Y111B2A.2	-6.11701	3.72678e-07	7.16578e-05	0	1.20376	7.15674	195.537	40.3654	354.54
WBGene00003469	msp-142	-6.10395	0.000261104	0.0173785	1.85935	1.20376	0	8.10984	24.9532	175.644
WBGene00016695	C45H4.14	-6.10335	0.000444542	0.0263497	0	0	3.57837	17.1208	24.9532	208.17
WBGene00194703	F26B1.8	-6.0505	0.000988367	0.0449459	0	1.20376	2.14702	23.4284	0.733917	204.918
WBGene00011176	R09E10.6	-6.02868	0.000202899	0.0146753	0.929674	1.20376	0.715674	42.3514	3.66958	143.117
WBGene00017386	nspd-5	-5.93729	3.87387e-06	0.000558644	1.85935	1.20376	1.43135	36.0437	34.4941	204.918
WBGene00001044	dnj-26	-5.84182	0.000541442	0.0300805	0	0	4.29404	47.7579	16.8801	185.402
WBGene00003464	msp-77	-5.839	0.000993201	0.0449459	0	1.20376	2.14702	40.5492	1.46783	156.128
WBGene00003424	msp-3	-5.82948	2.06918e-06	0.00033309	1.85935	1.20376	2.14702	100.021	20.5497	175.644
WBGene00021398	Y38C1AA.7	-5.72904	0.000611345	0.0322796	0	0.601882	2.14702	25.2306	18.3479	107.338
WBGene00019606	clec-88	-5.69302	3.07584e-11	1.06455e-08	3.71869	10.232	12.1665	395.58	78.5291	894.482
WBGene00003432	msp-36	-5.68128	6.27975e-06	0.000853577	4.64837	3.00941	3.57837	263.119	2.93567	309.003
WBGene00017548	F18A1.7	-5.61019	3.39967e-09	8.34738e-07	3.71869	1.80565	9.30376	413.602	65.3186	243.95
WBGene00004241	puf-5	-5.53246	1.24995e-10	3.76182e-08	3.71869	27.6866	17.8918	560.48	120.362	1626.33
WBGene00022822	ZK813.3	-5.53085	0.000139332	0.010776	0	15.0471	0.715674	145.076	9.54092	588.732
WBGene00010492	meg-1	-5.48001	5.76678e-05	0.00539427	0.929674	2.40753	1.43135	54.9667	14.6783	149.622
WBGene00006927	vit-3	-5.41812	2.17812e-12	8.14969e-10	38.1166	6.01882	32.2053	1016.43	214.304	2019.9
WBGene00012276	his-74	-5.3649	2.07766e-08	4.79385e-06	4.64837	11.4358	1.43135	327.998	66.0525	338.277
WBGene00022820	ZK813.1	-5.333	1.817e-05	0.00208533	7.43739	1.20376	2.14702	111.736	13.2105	302.497
WBGene00022357	kbp-4	-5.2861	0.000127738	0.0103415	0.929674	0.601882	7.87241	92.8126	11.0088	266.718
WBGene00012481	Y18D10A.11	-5.25165	1.383e-05	0.00166489	4.64837	0.601882	5.72539	239.691	17.614	156.128
WBGene00011834	dvc-1	-5.23811	1.1676e-06	0.000199559	0.929674	14.4452	5.00972	143.274	54.3099	588.732
WBGene00002032	htp-1	-5.22584	9.38935e-06	0.00118491	2.78902	0.601882	9.30376	104.527	37.4298	335.024
WBGene00016638	perm-4	-5.22253	1.32257e-07	2.77419e-05	4.64837	13.8433	2.14702	365.844	44.7689	370.803
WBGene00003435	msp-40	-5.20674	0.000858046	0.0408206	0.929674	1.80565	2.14702	73.8896	2.20175	107.338
WBGene00010007	F53H4.2	-5.18588	0.000743319	0.0369136	0	8.42635	0	117.142	39.6315	159.38
WBGene00000866	cyb-2.1	-5.15484	4.5493e-05	0.00453098	2.78902	0.601882	9.30376	284.745	13.9444	152.875
WBGene00006929	vit-5	-5.11046	1.30057e-18	1.80051e-14	52.9914	60.1882	53.6755	1903.11	453.561	3418.55
WBGene00000474	cey-3	-5.0811	3.30819e-10	9.34666e-08	8.36706	28.8904	61.5479	1294.87	151.187	1912.56
WBGene00003467	msp-81	-5.04543	1.43422e-07	2.9199e-05	4.64837	4.81506	2.14702	211.757	82.1987	87.8219
WBGene00010234	ttr-50	-5.03303	5.56725e-05	0.00527897	0	3.61129	14.3135	428.92	38.1637	123.601
WBGene00011155	R09B3.2	-5.01349	3.11375e-12	1.13439e-09	70.6552	34.9092	15.0291	1949.96	234.853	1697.89
WBGene00021649	Y47G6A.25	-5.00047	7.88042e-05	0.00699337	1.85935	18.6584	0.715674	93.7137	32.2923	565.963
WBGene00016636	perm-2	-4.99312	7.60155e-05	0.00683349	0	7.82447	5.00972	270.328	25.6871	120.348
WBGene00000693	col-119	-4.99227	2.0154e-10	5.93642e-08	18.5935	40.3261	30.0583	869.555	99.8127	1876.79
WBGene00000716	col-143	-4.98366	1.07441e-07	2.28833e-05	1.85935	10.232	4.29404	245.998	72.6578	211.423
WBGene00000754	col-181	-4.96405	7.7176e-10	2.13685e-07	47.4134	31.8998	12.8821	799.269	112.289	1964.61
WBGene00016534	C39D10.7	-4.9592	0.000768552	0.0378642	0.929674	16.2508	0	74.7907	20.5497	448.867
WBGene00004044	plk-3	-4.93894	5.14061e-07	9.36403e-05	4.64837	4.81506	14.3135	374.855	32.2923	325.266
WBGene00011489	T05F1.2	-4.86438	2.8361e-07	5.60899e-05	5.57804	8.42635	14.3135	333.404	32.2923	465.131
WBGene00020896	T28D9.4	-4.82354	4.1763e-05	0.00425123	0.929674	1.20376	14.3135	91.0104	79.997	299.245
WBGene00006930	vit-6	-4.7706	4.11565e-06	0.000587393	351.417	130.007	116.655	4165.75	816.85	11338.8
WBGene00006926	vit-2	-4.71225	1.427e-15	4.93886e-12	223.122	118.571	148.144	3917.05	838.133	8082.86
WBGene00006925	vit-1	-4.71143	1.49264e-11	5.29848e-09	39.0463	31.2979	57.2539	1049.77	181.277	2117.48
WBGene00008170	C48B4.7	-4.61787	0.000597448	0.0318118	0	7.22259	12.8821	267.625	9.54092	221.181
WBGene00014117	clec-91	-4.61443	8.61042e-05	0.00745016	0.929674	15.6489	2.14702	300.064	49.1724	117.096
WBGene00022043	psf-3	-4.6108	0.000240526	0.0162431	2.78902	12.6395	2.14702	121.648	9.54092	305.75
WBGene00000388	cdc-25.3	-4.59385	0.000523132	0.0294133	1.85935	15.0471	0.715674	55.8678	27.1549	351.287
WBGene00002064	iff-1	-4.54677	0.000255185	0.0171028	12.0858	63.7995	135.978	1952.67	168.067	2836.32
WBGene00015083	egg-1	-4.49574	1.86386e-06	0.000307181	10.2264	11.4358	21.4702	218.966	38.1637	722.091
WBGene00010424	H36L18.2	-4.47272	0.000147426	0.0112761	1.85935	3.00941	23.6172	411.799	24.2193	198.412
WBGene00015150	B0336.13	-4.45326	0.000577321	0.0308588	0	22.8715	12.1665	214.46	14.6783	546.447
WBGene00021795	Y52E8A.2	-4.398	0.000921381	0.0425255	0	9.63012	3.57837	162.197	33.7602	87.8219
WBGene00008825	F14H3.6	-4.39628	0.000205012	0.0147056	4.64837	21.0659	2.86269	183.823	12.4766	413.088
WBGene00021541	Y42H9B.3	-4.36546	5.71328e-06	0.000790946	1.85935	15.0471	12.8821	268.526	57.9794	295.992
WBGene00003975	pen-2	-4.28464	0.000906265	0.0422436	0	12.0376	15.0291	220.768	16.1462	295.992
WBGene00000868	cyb-3	-4.22708	3.03637e-07	5.92049e-05	13.0154	13.8433	58.6852	637.073	111.555	858.703
WBGene00015102	cpg-2	-4.21832	9.87863e-13	4.78253e-10	46.4837	55.3732	53.6755	1355.24	257.605	1288.05
WBGene00000680	col-106	-4.21396	7.82878e-07	0.000137192	10.2264	28.8904	17.1762	487.491	54.3099	510.668
WBGene00044431	W03G9.8	-4.19978	7.33737e-05	0.00663912	0.929674	28.2885	25.7642	324.393	50.6403	644.027
WBGene00003864	oma-1	-4.18653	1.94005e-05	0.00214865	3.71869	15.0471	29.3426	236.086	49.1724	598.49
WBGene00011063	cpg-3	-4.17528	6.47038e-06	0.00086967	0.929674	24.6772	25.0486	385.668	147.517	390.319
WBGene00009035	gfat-2	-4.16579	7.8911e-06	0.00104042	3.71869	31.2979	23.6172	309.075	67.5204	686.312
WBGene00022452	Y110A2AR.1	-4.07284	6.03284e-05	0.00560528	3.71869	21.0659	10.0194	294.657	30.8245	266.718
WBGene00019247	syp-4	-4.06737	0.000376416	0.0234734	0.929674	12.0376	20.0389	108.131	38.8976	413.088
WBGene00000696	col-122	-4.05334	1.75816e-06	0.000293252	53.9211	21.0659	15.0291	419.909	77.7952	995.314
WBGene00009069	F23A7.4	-4.00982	1.32331e-09	3.59214e-07	38.1166	38.5205	48.6658	919.115	150.453	953.03
WBGene00016586	C42C1.8	-3.98189	0.000134779	0.0105417	0.929674	11.4358	17.1762	262.218	74.8595	133.359
WBGene00011741	T12G3.6	-3.97666	0.000203529	0.0146753	2.78902	11.4358	23.6172	146.878	32.2923	422.846
WBGene00001647	gna-2	-3.91658	0.000562558	0.0305414	12.0858	2.40753	12.1665	239.691	17.614	143.117
WBGene00003231	mex-6	-3.90238	0.000264531	0.0174389	4.64837	3.00941	40.7934	260.416	63.8508	403.33
WBGene00012650	orc-1	-3.87129	1.89746e-05	0.00213565	21.3825	7.22259	29.3426	160.395	75.5934	614.753
WBGene00007171	B0393.6	-3.86286	0.000631246	0.0331022	0.929674	12.0376	10.0194	73.8896	52.1081	214.676
WBGene00009186	trcs-1	-3.83821	3.47947e-06	0.000517955	52.9914	11.4358	31.4896	447.843	89.5379	832.681
WBGene00044638	F23A7.8	-3.83708	3.43687e-09	8.34738e-07	58.5694	45.1412	39.362	655.996	182.745	1209.99
WBGene00007797	C29A12.1	-3.68987	0.000743926	0.0369136	2.78902	12.0376	5.72539	107.23	32.2923	130.106
WBGene00000752	col-179	-3.66802	9.80912e-05	0.00823015	4.64837	7.22259	15.7448	135.164	59.4473	159.38
WBGene00000865	cyb-1	-3.59884	1.54337e-05	0.00181229	46.4837	18.0565	30.0583	478.48	55.7777	611.5
WBGene00000473	cey-2	-3.58542	8.30871e-08	1.88567e-05	166.412	109.543	105.204	2451.87	206.965	1915.82
WBGene00000712	col-139	-3.57085	1.3694e-05	0.00166298	10.2264	12.0376	20.0389	134.263	83.6665	289.487
WBGene00000751	col-178	-3.55648	2.75295e-06	0.000423464	58.5694	37.9186	17.8918	608.238	102.748	634.269
WBGene00001973	hmg-3	-3.52365	0.000136609	0.0106248	5.57804	72.8278	22.9016	459.557	92.4735	621.258
WBGene00016178	mesp-1	-3.51685	0.000208111	0.014851	3.71869	43.3355	30.0583	436.129	65.3186	387.067
WBGene00023069	rncs-1	-3.45461	0.000150443	0.0114436	10.2264	55.9751	17.1762	139.669	113.757	670.048
WBGene00022257	puf-11	-3.36449	5.24985e-05	0.00508244	46.4837	19.2602	25.0486	245.998	69.7221	621.258
WBGene00000713	col-140	-3.35829	4.2164e-07	7.84551e-05	93.897	32.5016	52.9598	799.269	185.681	852.197
WBGene00011376	gla-3	-3.33557	0.000811219	0.0394464	2.78902	19.2602	17.8918	155.889	53.5759	198.412
WBGene00000608	col-19	-3.28164	0.000218304	0.015398	31.6089	34.3073	55.1069	402.789	33.7602	744.859
WBGene00000386	cdc-25.1	-3.24125	0.000235982	0.0160933	4.64837	48.1506	54.3912	482.986	115.959	419.593
WBGene00000597	col-8	-3.237	5.70263e-05	0.00537056	48.343	38.5205	12.1665	412.701	85.8683	435.857
WBGene00077732	szy-4	-3.22973	0.000423581	0.0256637	35.3276	10.8339	12.8821	252.306	46.2368	253.708
WBGene00013241	ung-1	-3.22505	0.000550671	0.0303242	22.3122	10.8339	12.1665	163.098	36.6958	224.434
WBGene00004078	pos-1	-3.2148	1.19379e-05	0.0014889	59.4991	24.0753	27.9113	599.227	122.564	309.003
WBGene00013894	ZC434.8	-3.19251	0.000403826	0.0249579	54.8507	15.0471	10.0194	343.316	68.9882	315.508
WBGene00003865	oma-2	-3.14719	0.000801451	0.0392784	9.29674	26.4828	71.5674	389.272	52.1081	513.92
WBGene00020376	T09B4.2	-3.1396	0.000109146	0.00910254	15.8045	33.1035	26.4799	155.889	82.9326	432.604
WBGene00001595	gld-1	-3.11972	4.88963e-05	0.00480085	12.0858	42.1318	81.5868	585.71	165.865	432.604
WBGene00010351	cbd-1	-3.10945	2.00523e-06	0.000326594	134.803	123.988	76.5771	987.598	198.158	1714.15
WBGene00021035	W05F2.3	-3.08718	0.00060078	0.0318667	72.5145	14.4452	15.7448	284.745	76.3274	510.668
WBGene00004984	spn-4	-3.07151	0.000702177	0.0354779	132.014	19.8621	17.1762	353.228	126.968	940.019
WBGene00007709	clec-87	-3.04097	0.000216132	0.0153442	122.717	27.6866	52.9598	844.324	79.263	748.112
WBGene00001607	gln-6	-2.94979	0.000235393	0.0160933	23.2418	46.9468	75.8614	520.832	71.9239	539.942
WBGene00011038	R05H5.3	-2.90384	0.000613228	0.0322796	66.0068	10.232	52.2442	526.238	94.6753	338.277
WBGene00000698	col-124	-2.85097	4.19565e-07	7.84551e-05	94.8267	98.1068	87.3122	789.357	236.321	1001.82
WBGene00008218	nasp-2	-2.76288	2.32677e-05	0.00251654	64.1475	132.414	70.8517	803.775	165.131	852.197
WBGene00022830	ZK973.1	-2.7587	0.000321246	0.0204006	14.8748	95.0974	69.4203	356.833	175.406	689.564
WBGene00000863	cya-1	-2.74922	0.000134264	0.0105417	52.0617	42.1318	42.2247	180.219	131.371	611.5
WBGene00304812	ZK380.6	-2.614	0.000144218	0.011092	133.873	137.229	118.802	658.699	148.251	1587.3
WBGene00000465	cpg-1	-2.57441	0.00012223	0.00995386	168.271	61.9939	166.752	570.392	248.064	1551.52
WBGene00000496	chs-1	-2.56872	0.000424516	0.0256637	53.9211	48.1506	69.4203	265.822	100.547	657.038
WBGene00017691	ilys-5	-2.55167	2.90143e-05	0.00302011	139.451	152.878	98.763	1252.52	209.166	832.681
WBGene00011156	R09B3.3	-2.51037	0.000371962	0.0234065	66.0068	52.3638	90.1749	356.833	111.555	725.343
WBGene00195016	ZC155.8	-2.48409	2.71819e-05	0.00285255	230.559	207.649	299.152	736.193	504.935	2894.87
WBGene00003955	pcn-1	-2.415	0.000473904	0.0273364	88.319	58.3826	175.34	516.326	172.47	1034.35
WBGene00004798	sip-1	-2.37101	3.62347e-06	0.000533652	194.302	182.972	215.418	1450.76	366.225	1252.27
WBGene00016192	bcl-1	-2.31346	0.00055233	0.0303242	47.4134	46.3449	58.6852	218.064	118.895	426.099
WBGene00011061	wago-1	-2.28468	0.000114841	0.00946341	171.06	119.173	87.3122	478.48	267.88	1099.4
WBGene00020588	T19H12.2	-2.27357	0.000488403	0.0278975	104.123	74.6334	123.096	628.062	132.105	702.575
WBGene00012615	dct-16	-2.22628	2.03717e-07	4.08732e-05	536.422	359.926	329.926	2647.41	918.13	2172.78
WBGene00195017	R144.15	-2.16786	1.91904e-05	0.00214252	390.463	229.317	289.132	1089.42	595.941	2406.97
WBGene00007867	C32H11.4	-2.14856	0.000262613	0.0173953	798.59	406.873	274.103	2906.93	3116.21	526.931
WBGene00004422	rpl-11.1	-2.12006	1.32641e-05	0.00162503	520.617	417.105	326.347	2363.57	637.774	2498.04
WBGene00008459	mrpl-53	-2.04324	0.00110549	0.0487401	83.6706	53.5675	84.4495	221.669	176.874	520.426
WBGene00002073	ima-2	-1.99016	0.000725175	0.0363743	59.4991	84.8654	83.0181	427.118	159.26	318.761
WBGene00001393	fat-1	-1.93418	0.000178698	0.0132294	91.108	102.922	122.38	364.943	252.467	598.49
WBGene00004387	rnp-4	-1.86032	0.000556112	0.0303242	117.139	210.057	174.624	455.953	338.336	1037.6
WBGene00010958	ndfl-4	-1.83859	0.000460677	0.0269098	106.912	104.126	67.989	350.525	224.579	426.099
WBGene00003157	mcm-5	-1.82725	0.000839181	0.040292	98.5454	99.3106	114.508	356.833	198.158	559.458
WBGene00001386	far-2	-1.67768	9.31305e-05	0.00789598	422.072	368.954	453.021	1418.32	637.774	1932.08
WBGene00015913	C17F4.7	-1.66068	0.00028204	0.0182812	1191.84	994.912	372.866	3185.36	1524.35	3386.02
WBGene00015608	math-3	-1.63366	0.00108384	0.0482467	172.919	81.856	100.91	353.228	361.821	387.067
WBGene00014454	MTCE.7	-1.38646	0.000990822	0.0449459	2820.63	3410.27	3476.74	5849.89	4173.79	15372.1
WBGene00010896	snu-13	-1.16844	0.000651008	0.0336289	793.941	879.35	682.753	1874.27	1111.88	2319.15
WBGene00044728	Y53F4B.45	-1.16258	3.82575e-06	0.000557512	2747.19	2018.71	1761.99	4438.78	5227.69	4944.05
WBGene00010960	atp-6	-1.09396	0.000393945	0.0244564	8842.13	6370.93	5170.74	13526.3	10229.3	19766.4
WBGene00001394	fat-2	-1.08277	7.85558e-05	0.00699337	1329.43	820.366	1079.24	2336.53	2213.49	2286.62
WBGene00010967	nduo-5	-0.897209	0.000421903	0.0256637	5700.76	5557.18	4146.61	10400.4	7242.29	11055.8
WBGene00001423	fib-1	-0.750577	0.000672255	0.0342158	3883.25	3070.8	2983.64	6021.1	5003.11	5695.41
WBGene00002043	hyl-1	0.502566	0.541067	0.0467082	823.647	801.707	732.85	264.921	340.537	253.785
WBGene00013874	cest-2.2	0.506202	0.680024	0.0462864	1110.63	1098.71	1050.81	297.318	283.667	345.299
WBGene00001239	elo-1	0.509872	0.66579	0.0339956	1377.78	1822.5	1395.56	418.285	476.454	480.793
WBGene00002258	lbp-6	0.526014	0.883856	0.039498	3289.19	3462.63	2848.38	1182.62	1186.85	1139.08
WBGene00016335	gba-1	0.541267	0.834932	0.0264818	439.736	326.22	364.278	41.5142	120.534	102.497
WBGene00008669	acs-14	0.544153	0.210136	0.0424619	1068.2	1234.46	1206.63	625.358	646.191	702.575
WBGene00022200	fard-1	0.55256	0.326851	0.0393086	1017.06	920.88	990.492	524.479	504.545	159.38
WBGene00017123	maoc-1	0.558797	0.605838	0.0453418	1163.95	1812.87	1686.84	468.696	520.676	593.804
WBGene00008167	acox-1.5	0.560098	0.551081	0.0487312	1083.07	896.203	859.462	299.291	144.005	149.622
WBGene00010769	asah-1	0.56083	0.650235	0.0437513	499.235	768.002	727.84	136.15	123.283	231.849
WBGene00007857	C31H5.6	0.562011	0.94535	0.0345867	733.513	483.312	385.032	156.875	153.545	124.434
WBGene00010339	acl-1	0.563287	0.414667	0.0236213	990.103	820.968	693.488	239.797	280.888	259.458
WBGene00019127	cgt-3	0.564155	0.346983	0.0478975	918.518	1886.9	1782.03	822.698	730.232	719.825
WBGene00012911	acl-7	0.585627	0.528477	0.0342669	712.13	504.979	627.063	291.954	226.218	448.867
WBGene00012970	Y48A6B.9	0.596878	0.640335	0.0418819	634.803	623.211	600.583	139.669	252.467	246.447
WBGene00009192	asah-2	0.60084	0.643622	0.0329542	255.66	324.415	259.074	42.394	40.7628	36.2342
WBGene00022178	cest-25	0.605232	0.114008	0.0319532	436.017	560.954	735.712	141.536	160.353	135.024
WBGene00001099	dsc-4	0.619947	0.434282	0.0484142	1609.27	1090.01	1093.55	438.28	597.003	624.511
WBGene00020517	hpo-8	0.625103	0.14432	0.049397	674.013	488.127	421.532	120.874	207.137	196.001
WBGene00001395	fat-3	0.632185	0.0463323	0.0433981	2209.83	1397.57	1566.61	626.685	645.27	842.439
WBGene00022642	lipl-5	0.709981	0.180022	0.0456896	303.074	208.251	161.027	54.9634	56.5931	51.181
WBGene00009773	lipl-2	0.714824	0.273763	0.0338459	400.689	577.555	524.722	127.054	81.4648	86.2342
WBGene00006876	vab-10	0.728016	0.00106026	0.0475026	29159.2	34486.7	31740.1	16104.3	23792.9	17684.7
WBGene00000081	ads-1	0.760154	0.571202	0.0317466	3757.74	2705.46	2804.01	1127.48	1521.33	1641.16
WBGene00002915	let-805	0.769462	0.000464688	0.0270045	13438.4	16285.7	17740.1	8633.37	10922.2	8281.28
WBGene00016995	acly-1	0.774614	0.0256384	0.03079	1384.28	2724.12	3237.71	1497.62	1538.29	1255.53
WBGene00012140	T28F4.5	0.819865	0.000993459	0.0449459	7853.88	13247.4	11362	5651.65	6459.94	6280.89
WBGene00017012	acs-22	0.822872	0.0148496	0.0241544	2044.35	1463.78	1658.93	942.543	1314.45	653.785
WBGene00006504	kcc-1	0.916802	5.4447e-05	0.00523448	2697.91	2630.83	2552.81	1397.6	1549.3	1219.75
WBGene00022307	nadk-1	0.928013	0.00065609	0.0336404	1372.2	1286.82	1510.79	650.589	845.472	692.817
WBGene00045411	C25F9.11	0.946199	0.000821671	0.0397735	1229.96	1049.08	1194.46	524.436	673.002	604.995
WBGene00012968	Y48A6B.7	0.94656	0.263308	0.0317554	895.276	758.974	940.139	429.821	339.242	213.011
WBGene00007365	C06B3.6	0.970794	0.00028259	0.0182812	6451.01	11356.9	9528.48	5164.16	4799.82	3978
WBGene00015532	C06E4.3	1.01016	0.504014	0.0345422	532.539	510.834	524.333	85.6038	49.1724	66.0286
WBGene00003858	ogt-1	1.05266	0.000736177	0.0367929	3975.28	5380.83	5449.85	2545.59	3083.19	1496.22
WBGene00004096	pqm-1	1.09435	0.00319617	0.0378913	1372.2	2235.39	2431.14	810.984	1349.67	660.29
WBGene00013969	tep-1	1.10688	6.10206e-05	0.00561364	4195.62	5288.74	6511.91	2432.95	3042.82	1941.84
WBGene00015047	faah-1	1.12449	0.69854	0.0470656	1036.59	848.052	822.309	362.346	381.419	300.155
WBGene00044094	ZK265.9	1.1488	0.791794	0.0283483	1261.24	1142.65	1173.19	177.515	151.187	315.508
WBGene00007452	C08F11.3	1.1578	0.010838	0.0209555	389.533	977.457	906.758	273.932	413.195	331.771
WBGene00010427	hpo-11	1.18722	9.0981e-05	0.00782324	2059.23	2739.17	3030.16	1026.34	1496.46	907.492
WBGene00001606	gln-5	1.19468	0.270072	0.0339551	1179.02	1122.87	1138.65	255.009	38.1637	26.0213
WBGene00003602	nhr-3	1.90989	3.17286e-05	0.00327799	1475.39	4690.47	5213.68	841.621	1466.37	715.585
WBGene00010215	nhr-193	6.48501	0.000960039	0.0440092	61.3585	20.464	38.6464	0	0.733917	0

## Sheet: upregulated
Supplementary Table S2. Genes upregulated in adr-2(-); ADR-1 dsRBD1 mutant neural cells compared to adr-2(-) neural cells (Related to figure 1). Genes with increased expression in adr-2(-); ADR-1 dsRBD1 mutant neural cells compared to adr-2(-) neural cells with a padj value <0.05 and log2fold change > 0.5. Expression of all genes in the neural RNA sequencing datasets from three biological replica…
Gene ID	Gene	log2FoldChange	pvalue	padj	adr2 ADR1 dsRBD1 neural cells rep1	adr2 ADR1 dsRBD1 neural cells rep2	adr2 ADR1 dsRBD1 neural cells rep3	adr2 neural cells rep1	adr2 neural cells rep2	adr2 neural cells rep3	Uniquely bound by ADR-1 in the absence of adr-2 (Figure 1A)	Lipid Metabolism? (WormCat Gene Ontology)	Associated with Stress Resistance?	How is gene associated with stress condition?	Associated with Longevity?	How is gene associated with longevity?	References
WBGene00002043	hyl-1	0.502566	0.541067	0.0467082	823.647	801.707	732.85	264.921	340.537	253.785	Yes	Yes	Yes	Knockdown enhances heat and oxidative stress resistance, loss of function mutants survive anoxia	Yes	Knockdown extends lifespan	Zhu et al, JBC,2024 : https://www.jbc.org/article/S0021-9258(24)01821-0/fulltext ; Menuz et al, Science, 2009 : https://pubmed.ncbi.nlm.nih.gov/19372430/
WBGene00013874	cest-2.2	0.506202	0.680024	0.0462864	1110.63	1098.71	1050.81	297.318	283.667	345.299	Yes	-
WBGene00001239	elo-1	0.509872	0.66579	0.0339956	1377.78	1822.5	1395.56	418.285	476.454	480.793	Yes	Yes	-	-	Yes	Downregulated in long-lived animals	Shmookler Reis et al, Aging (Albany NY), 2011: https://pmc.ncbi.nlm.nih.gov/articles/PMC3082008/
WBGene00002258	lbp-6	0.526014	0.883856	0.039498	3289.19	3462.63	2848.38	1182.62	1186.85	1139.08	Yes	Yes	-	-	Yes	Loss of function mutants have shortened lifespan	Ha et al, Proteomics, 2006 : https://analyticalsciencejournals.onlinelibrary.wiley.com/doi/10.1002/pmic.200500395
WBGene00016335	gba-1	0.541267	0.834932	0.0264818	439.736	326.22	364.278	41.5142	120.534	102.497	Yes	Yes	-	-	Yes	Required for lifespan extension	Sun et al, eLife, 2020 : https://elifesciences.org/articles/55745
WBGene00008669	acs-14	0.544153	0.210136	0.0424619	1068.2	1234.46	1206.63	625.358	646.191	702.575	Yes	Yes	-	-	-	-
WBGene00022200	fard-1	0.55256	0.326851	0.0393086	1017.06	920.88	990.492	524.479	504.545	159.38	Yes	Yes	-	-	Yes	promotes lifespan extension and is a pro-longevity gene	Cedillo et al, eLife, 2023 : https://elifesciences.org/articles/82210
WBGene00017123	maoc-1	0.558797	0.605838	0.0453418	1163.95	1812.87	1686.84	468.696	520.676	593.804	Yes	Yes	Yes	RNAi of gene increased PA14 susceptibility	Yes	RNAi of gene extended lifespan	Shapira et al, PNAS, 2006 : https://www.pnas.org/doi/full/10.1073/pnas.0603424103 ; Hansen et al, PLOS Genetics, 2005 : https://journals.plos.org/plosgenetics/article?id=10.1371/journal.pgen.0010017
WBGene00008167	acox-1.5	0.560098	0.551081	0.0487312	1083.07	896.203	859.462	299.291	144.005	149.622	Yes	Yes	-	-	Yes	Downregulated in long-lived animals	Tsai et al, PLOS Genetics, 2023 : https://journals.plos.org/plosgenetics/article?id=10.1371/journal.pgen.1010869
WBGene00010769	asah-1	0.56083	0.650235	0.0437513	499.235	768.002	727.84	136.15	123.283	231.849	Yes	Yes	Yes	expression increased when exposed to anticancer drug camptothecin at cold stress (2 degrees for 3 hours)	-	-	Okahata et al, Nature, 2024 : https://www.nature.com/articles/s41598-024-55794-z
WBGene00007857	C31H5.6	0.562011	0.94535	0.0345867	733.513	483.312	385.032	156.875	153.545	124.434	Yes	Yes	-	-	-	-
WBGene00010339	acl-1	0.563287	0.414667	0.0236213	990.103	820.968	693.488	239.797	280.888	259.458	Yes	Yes	-	-	-	-
WBGene00019127	cgt-3	0.564155	0.346983	0.0478975	918.518	1886.9	1782.03	822.698	730.232	719.825	Yes	Yes	Yes	RNAi of gene causes hypersensitivity to pore forming toxins	-	-	Kao et al, PLOS Pathogens, 2011 : https://journals.plos.org/plospathogens/article?id=10.1371/journal.ppat.1001314
WBGene00012911	acl-7	0.585627	0.528477	0.0342669	712.13	504.979	627.063	291.954	226.218	448.867	Yes	Yes	Yes	downregulated when exposed to anticancer drug leptomycin B at cold stress (2 degrees for 3 hours)	-	-	Okahata et al, Nature, 2024 : https://www.nature.com/articles/s41598-024-55794-z
WBGene00012970	Y48A6B.9	0.596878	0.640335	0.0418819	634.803	623.211	600.583	139.669	252.467	246.447	Yes	Yes	-	-	-	-
WBGene00009192	asah-2	0.60084	0.643622	0.0329542	255.66	324.415	259.074	42.394	40.7628	36.2342	Yes	Yes	Yes	upregulated when exposed to anticancer drug camptothecin at cold stress (2 degrees for 3 hours)	-	-	Okahata et al, Nature, 2024 : https://www.nature.com/articles/s41598-024-55794-z
WBGene00022178	cest-25	0.605232	0.114008	0.0319532	436.017	560.954	735.712	141.536	160.353	135.024	Yes	Yes	-	-	-	-
WBGene00001099	dsc-4	0.619947	0.434282	0.0484142	1609.27	1090.01	1093.55	438.28	597.003	624.511	Yes	Yes	-	-	-	-
WBGene00020517	hpo-8	0.625103	0.14432	0.049397	674.013	488.127	421.532	120.874	207.137	196.001	Yes	Yes	Yes	RNAi of gene causes hypersensitivity to pore forming toxins	-	-	Kao et al, PLOS Pathogens, 2011 : https://journals.plos.org/plospathogens/article?id=10.1371/journal.ppat.1001314
WBGene00001395	fat-3	0.632185	0.0463323	0.0433981	2209.83	1397.57	1566.61	626.685	645.27	842.439	Yes	Yes	-	-	Yes	RNAi of gene extended lifespan	Horikawa et al, The Journal of Biochemistry, 2008: https://academic.oup.com/jb/article/144/2/149/2182345
WBGene00022642	lipl-5	0.709981	0.180022	0.0456896	303.074	208.251	161.027	54.9634	56.5931	51.181	Yes	Yes	-	-	Yes	Required for lifespan extension	Sun et al, eLife, 2020 : https://elifesciences.org/articles/55745
WBGene00009773	lipl-2	0.714824	0.273763	0.0338459	400.689	577.555	524.722	127.054	81.4648	86.2342	Yes	Yes	Yes	expression increased when exposed to anticancer drug camptothecin at cold stress (2 degrees for 3 hours)	Yes	Upregulated in long-lived animals	Sun et al, eLife, 2020 : https://elifesciences.org/articles/55745 ; Okahata et al, Nature, 2024 : https://www.nature.com/articles/s41598-024-55794-z
WBGene00006876	vab-10	0.728016	0.00106026	0.0475026	29159.2	34486.7	31740.1	16104.3	23792.9	17684.7	Yes	-
WBGene00000081	ads-1	0.760154	0.571202	0.0317466	3757.74	2705.46	2804.01	1127.48	1521.33	1641.16	Yes	Yes	-	-	-	-
WBGene00002915	let-805	0.769462	0.000464688	0.0270045	13438.4	16285.7	17740.1	8633.37	10922.2	8281.28	Yes	-
WBGene00016995	acly-1	0.774614	0.0256384	0.03079	1384.28	2724.12	3237.71	1497.62	1538.29	1255.53	Yes	Yes	-	-	-	-
WBGene00012140	T28F4.5	0.819865	0.000993459	0.0449459	7853.88	13247.4	11362	5651.65	6459.94	6280.89	Yes	-
WBGene00017012	acs-22	0.822872	0.0148496	0.0241544	2044.35	1463.78	1658.93	942.543	1314.45	653.785	Yes	Yes	-	-	-	-
WBGene00006504	kcc-1	0.916802	5.4447e-05	0.00523448	2697.91	2630.83	2552.81	1397.6	1549.3	1219.75	Yes	-
WBGene00022307	nadk-1	0.928013	0.00065609	0.0336404	1372.2	1286.82	1510.79	650.589	845.472	692.817	Yes	-
WBGene00045411	C25F9.11	0.946199	0.000821671	0.0397735	1229.96	1049.08	1194.46	524.436	673.002	604.995	Yes	-
WBGene00012968	Y48A6B.7	0.94656	0.263308	0.0317554	895.276	758.974	940.139	429.821	339.242	213.011	Yes	-
WBGene00007365	C06B3.6	0.970794	0.00028259	0.0182812	6451.01	11356.9	9528.48	5164.16	4799.82	3978	Yes	Yes	-	-	-	-
WBGene00015532	C06E4.3	1.01016	0.504014	0.0345422	532.539	510.834	524.333	85.6038	49.1724	66.0286	Yes	Yes	Yes	upregulated when exposed to anticancer drug leptomycin B at cold stress (2 degrees for 3 hours)	-	-	Okahata et al, Nature, 2024 : https://www.nature.com/articles/s41598-024-55794-z
WBGene00003858	ogt-1	1.05266	0.000736177	0.0367929	3975.28	5380.83	5449.85	2545.59	3083.19	1496.22	Yes	-
WBGene00004096	pqm-1	1.09435	0.00319617	0.0378913	1372.2	2235.39	2431.14	810.984	1349.67	660.29	Yes	-
WBGene00013969	tep-1	1.10688	6.10206e-05	0.00561364	4195.62	5288.74	6511.91	2432.95	3042.82	1941.84	Yes	-
WBGene00015047	faah-1	1.12449	0.69854	0.0470656	1036.59	848.052	822.309	362.346	381.419	300.155	Yes	Yes	-	-	Yes	promotes lifespan extension when nutrient availibility is high	Chen et al, Nat Chem Biol, 2019 : https://pubmed.ncbi.nlm.nih.gov/30911178/
WBGene00044094	ZK265.9	1.1488	0.791794	0.0283483	1261.24	1142.65	1173.19	177.515	151.187	315.508	Yes	Yes	-	-	-	-
WBGene00007452	C08F11.3	1.1578	0.010838	0.0209555	389.533	977.457	906.758	273.932	413.195	331.771	Yes	-
WBGene00010427	hpo-11	1.18722	9.0981e-05	0.00782324	2059.23	2739.17	3030.16	1026.34	1496.46	907.492	Yes	-
WBGene00001606	gln-5	1.19468	0.270072	0.0339551	1179.02	1122.87	1138.65	255.009	38.1637	26.0213	Yes	-
WBGene00003602	nhr-3	1.90989	3.17286e-05	0.00327799	1475.39	4690.47	5213.68	841.621	1466.37	715.585	Yes	-
WBGene00010215	nhr-193	6.48501	0.000960039	0.0440092	61.3585	20.464	38.6464	0	0.733917	0	Yes	-

## Sheet: downregulated
Supplementary Table S2. Genes downregulated in adr-2(-); ADR-1 dsRBD1 mutant neural cells compared to adr-2(-) neural cells (Related to figure 1). Genes with decreased expression in adr-2(-); ADR-1 dsRBD1 mutant neural cells compared to adr-2(-) neural cells with a padj value <0.05 and log2fold change < -0.5. Expression of all genes in the neural RNA sequencing datasets from three biological repl…
Gene ID	Gene	log2FoldChange	pvalue	padj	adr2 ADR1 dsRBD1 neural cells rep1	adr2 ADR1 dsRBD1 neural cells rep2	adr2 ADR1 dsRBD1 neural cells rep3	adr2 neural cells rep1	adr2 neural cells rep2	adr2 neural cells rep3	Uniquely bound by ADR-1 in the absence of adr-2 (Figure 1A)
WBGene00015792	C15C7.6	-23.404	6.71125e-16	4.64553e-12	0	0	0	0	0	273.224
WBGene00008114	C46C2.6	-23.3548	1.17018e-15	4.93886e-12	0	0	0	0	0	263.466
WBGene00200536	C04C11.18	-23.1506	1.07976e-14	2.49137e-11	0	0	0	0	0	227.686
WBGene00006011	srx-120	-23.1362	1.32116e-14	2.61288e-11	0	0	0	0	0	224.434
WBGene00001071	dpy-9	-23.0767	2.55562e-14	4.4225e-11	0	0	0	0	0	214.676
WBGene00044285	thn-8	-22.9913	6.44148e-14	9.90842e-11	0	0	0	0	0	201.665
WBGene00202322	T23G5.11	-22.9472	1.03701e-13	1.19637e-10	0	0	0	0	0	195.16
WBGene00020354	T08B6.5	-22.9468	8.61251e-14	1.08392e-10	0	0	0	0	0	198.412
WBGene00044520	F59A7.12	-22.9468	8.61251e-14	1.08392e-10	0	0	0	0	0	198.412
WBGene00196361	C11G10.4	-22.9226	1.33106e-13	1.41748e-10	0	0	0	0	0	191.907
WBGene00017183	scl-15	-22.898	1.71295e-13	1.69387e-10	0	0	0	0	0	188.654
WBGene00007655	C17H1.2	-22.7797	5.0243e-13	3.02173e-10	0	0	0	0	0	175.644
WBGene00009149	F26D2.10	-22.7797	5.0243e-13	3.02173e-10	0	0	0	0	0	175.644
WBGene00005707	sru-44	-22.7797	5.0243e-13	3.02173e-10	0	0	0	0	0	175.644
WBGene00018573	oac-30	-22.7797	5.0243e-13	3.02173e-10	0	0	0	0	0	175.644
WBGene00009104	F25C8.1	-22.7342	8.49903e-13	4.3578e-10	0	0	0	0	0	169.138
WBGene00021885	Y54G2A.20	-22.6998	1.14001e-12	4.78253e-10	0	0	0	0	0	165.886
WBGene00020979	fbxb-55	-22.6998	1.14001e-12	4.78253e-10	0	0	0	0	0	165.886
WBGene00168006	21ur-13849	-22.6998	1.14001e-12	4.78253e-10	0	0	0	0	0	165.886
WBGene00001696	grd-7	-22.6998	1.14001e-12	4.78253e-10	0	0	0	0	0	165.886
WBGene00200053	C01B7.14	-22.6998	1.14001e-12	4.78253e-10	0	0	0	0	0	165.886
WBGene00019165	mpz-4	-22.6916	1.44534e-12	5.55812e-10	0	0	0	0	0	162.633
WBGene00077686	T26E3.12	-22.6916	1.44534e-12	5.55812e-10	0	0	0	0	0	162.633
WBGene00019794	M151.2	-22.6916	1.44534e-12	5.55812e-10	0	0	0	0	0	162.633
WBGene00172277	21ur-14982	-22.651	4.56211e-13	3.02173e-10	0	0	0	0	0	182.149
WBGene00015858	C16D9.3	-22.651	4.56211e-13	3.02173e-10	0	0	0	0	0	182.149
WBGene00045663	21ur-5087	-22.4761	5.67503e-13	3.02173e-10	0	0	0	0	0	185.402
WBGene00172607	21ur-6997	-22.4761	5.67503e-13	3.02173e-10	0	0	0	0	0	185.402
WBGene00235190	K10F12.10	-22.4761	5.67503e-13	3.02173e-10	0	0	0	0	0	185.402
WBGene00195762	ZC64.7	-22.4761	5.67503e-13	3.02173e-10	0	0	0	0	0	185.402
WBGene00005411	srh-200	-22.4761	5.67503e-13	3.02173e-10	0	0	0	0	0	185.402
WBGene00014513	T10B9.t1	-22.4761	5.67503e-13	3.02173e-10	0	0	0	0	0	185.402
WBGene00195709	K04D7.8	-20.867	9.05657e-11	2.84953e-08	0	0	0	0	0	159.38
WBGene00004141	pqn-57	-20.867	9.05657e-11	2.84953e-08	0	0	0	0	0	159.38
WBGene00015683	C10G8.4	-10.5173	2.52212e-09	6.3484e-07	0	0	0	66.6809	15.4123	517.173
WBGene00013297	Y57G11B.5	-10.4243	1.37017e-09	3.64781e-07	0	0	0	194.636	11.7427	354.54
WBGene00009662	F43G6.10	-9.71393	1.06543e-07	2.28833e-05	0	0	0	58.571	15.4123	269.971
WBGene00018605	F48E3.4	-9.4071	5.10199e-05	0.00497408	0	0	0	104.527	0	172.391
WBGene00005056	sra-30	-9.32782	3.27035e-06	0.000492117	0	0	0	11.7142	17.614	234.192
WBGene00013393	Y62H9A.5	-9.2377	8.04433e-11	2.65156e-08	0	1.20376	0	503.711	52.1081	276.476
WBGene00304906	Y81B9A.5	-9.13724	0.000352765	0.0222999	0	0	0	0	5.87134	224.434
WBGene00194674	F23D12.11	-9.12511	6.81269e-07	0.000120916	0	0	0	114.439	22.0175	91.0745
WBGene00045038	ule-2	-9.09828	1.41418e-05	0.00168775	0	0	0.715674	91.0104	0	344.782
WBGene00045394	ZK813.7	-9.02826	1.18729e-08	2.78592e-06	0.929674	0.601882	0	136.065	8.07309	631.016
WBGene00012043	irld-52	-9.02721	4.36389e-06	0.000610239	0	0	0	20.7251	24.2193	169.138
WBGene00044175	fipr-9	-9.02567	6.16918e-07	0.000110917	0	0	0.715674	66.6809	7.33917	341.529
WBGene00020140	ant-1.4	-9.01411	0.000486563	0.0278975	0	0	0	0	6.60525	204.918
WBGene00018901	F55G1.5	-8.9999	0.000255727	0.0171028	0	0	0	59.4721	0	149.622
WBGene00200299	C25F6.22	-8.94348	0.000526906	0.0294133	0	0	0	0	9.54092	191.907
WBGene00007768	C27C7.5	-8.92685	0.000437436	0.0262159	0	0	0	23.4284	0	175.644
WBGene00018479	otpl-6	-8.90027	0.000502932	0.0285352	0	0	0	19.824	0	175.644
WBGene00018660	F52C6.3	-8.89459	2.21317e-06	0.000352173	0	0	0	43.2525	34.4941	117.096
WBGene00008340	C55A6.11	-8.8937	0.000556367	0.0303242	0	0	0	0	12.4766	182.149
WBGene00020537	fbxb-37	-8.86515	0.000543205	0.0300805	0	0	0	21.6262	0	169.138
WBGene00016679	C45G9.8	-8.85671	4.17902e-06	0.000590351	0	0	0	25.2306	41.0994	123.601
WBGene00013392	Y62H9A.4	-8.84173	0.000415162	0.0255445	0	0	0	76.5929	0	110.59
WBGene00010818	srt-21	-8.80786	0.000654906	0.0336404	0	0	0	20.7251	0	162.633
WBGene00013867	ZC373.2	-8.8077	1.43098e-07	2.9199e-05	0	0	0.715674	208.152	23.4853	123.601
WBGene00013931	clec-97	-8.78953	0.000174497	0.0129879	0	0	0	18.0219	0.733917	162.633
WBGene00012557	Y37D8A.19	-8.78904	9.38689e-08	2.096e-05	0	0	0.715674	173.01	28.6228	149.622
WBGene00219565	linc-120	-8.74951	0.000889062	0.0415817	0	0	0	13.5164	0	162.633
WBGene00011809	T16G12.8	-8.74161	2.27841e-05	0.00248365	0	0	0	54.0656	7.33917	113.843
WBGene00018502	F46F5.11	-8.71045	0.000957743	0.0440092	0	0	0	15.3186	0	156.128
WBGene00008113	C46C2.5	-8.70444	0.000710947	0.0357903	0	0	0	46.8568	0	123.601
WBGene00012870	Y45F10B.2	-8.70246	0.000875705	0.0413763	0	0	0	0	17.614	152.875
WBGene00045488	F57B1.9	-8.69499	0.00105555	0.0474447	0	0	0	0	10.2748	159.38
WBGene00000851	cut-1	-8.68615	6.2438e-05	0.00568679	0	0	0	8.10984	14.6783	146.37
WBGene00001880	his-6	-8.67847	0.000887132	0.0415817	0	0	0	0	21.2836	146.37
WBGene00009005	F21C3.6	-8.66312	0.000909525	0.0422532	0	0	0	0	22.7514	143.117
WBGene00019783	M70.1	-8.65526	4.58603e-05	0.00453493	0	0	0	35.1426	6.60525	123.601
WBGene00002131	inx-9	-8.6475	2.03595e-05	0.00223696	0	0	0	26.1317	21.2836	117.096
WBGene00005162	srg-4	-8.63312	0.00109983	0.0486455	0	0	0	0	16.1462	146.37
WBGene00005338	srh-119	-8.56299	7.98547e-05	0.00704145	0	0	0	13.5164	11.7427	130.106
WBGene00022652	ZK84.5	-8.52944	0.000664275	0.0339344	0	0	0	4.50546	0.733917	146.37
WBGene00011379	T02E1.7	-8.52037	0.000173745	0.0129879	0	0.601882	0	22.5273	0	269.971
WBGene00077543	F27D4.8	-8.50702	9.25281e-06	0.00118491	0.929674	0	0	34.2415	5.87134	250.455
WBGene00012856	Y44A6D.6	-8.49914	2.38299e-05	0.00255738	0	0	0	29.7361	33.7602	84.5692
WBGene00016605	C43E11.5	-8.48091	0.00064172	0.0335244	0	0	0	0.901093	5.87134	139.864
WBGene00016864	C52A10.3	-8.4554	6.12294e-05	0.00561364	0	0	0	21.6262	18.3479	104.085
WBGene00255714	B0511.19	-8.42398	1.6294e-06	0.00027509	0	0.601882	0	60.3732	22.0175	191.907
WBGene00044281	R04A9.7	-8.42054	4.29104e-05	0.00433614	0	0	0	60.3732	17.614	61.8006
WBGene00012213	W02D9.7	-8.4001	3.57136e-05	0.00366237	0	0.601882	0	111.736	0.733917	156.128
WBGene00010084	F55B11.2	-8.30986	1.54471e-05	0.00181229	0.929674	0	0	86.5049	3.66958	162.633
WBGene00021730	Y49F6C.8	-8.30879	0.000230798	0.0159758	0	0.601882	0	54.0656	0	198.412
WBGene00017059	msrp-5	-8.25193	0.00043527	0.0261994	0.929674	0	0	15.3186	0	227.686
WBGene00008156	C47E12.13	-8.22533	0.000921528	0.0425255	0	0	0	1.80219	7.33917	113.843
WBGene00194994	T27E4.12	-8.22515	0.000424124	0.0256637	0	0	0	21.6262	3.66958	97.5798
WBGene00012527	set-22	-8.22334	4.25031e-07	7.84551e-05	0	1.20376	0	101.823	19.0818	286.234
WBGene00019348	K02H11.4	-8.17069	0.000269698	0.0176952	0	0	0	23.4284	10.2748	84.5692
WBGene00022708	ZK354.7	-8.14958	0.0004662	0.0270045	0.929674	0	0	27.9339	0	198.412
WBGene00014542	W04G5.11	-8.13635	0.000307321	0.0197886	0	0	0	12.6153	18.3479	84.5692
WBGene00013726	Y106G6H.16	-8.13076	1.62983e-05	0.00189608	0.929674	0	0	36.0437	12.4766	175.644
WBGene00021263	Y22D7AR.10	-8.08124	0.000445379	0.0263497	0.929674	0	0	59.4721	0	156.128
WBGene00009959	F53B6.4	-8.05406	8.50792e-06	0.00111117	0	0	0.715674	45.0546	24.2193	143.117
WBGene00044471	F56D6.9	-8.03547	0.000647124	0.0336289	0	0.601882	0	27.0328	0	182.149
WBGene00015613	C08F1.10	-8.02515	0.000521606	0.0294133	0	0	0	27.9339	7.33917	71.5585
WBGene00008377	D1054.10	-7.97932	9.37228e-15	2.49137e-11	1.85935	2.40753	1.43135	453.25	42.5672	956.282
WBGene00022754	nspd-1	-7.96077	0.000111849	0.00927208	0.929674	0	0	111.736	1.46783	84.5692
WBGene00013394	ule-5	-7.95367	1.01597e-08	2.42502e-06	0.929674	1.80565	0.715674	379.36	2.20175	491.152
WBGene00010085	F55B11.3	-7.88653	1.82263e-05	0.00208533	0	0.601882	0.715674	153.186	0.733917	175.644
WBGene00011898	T21C9.13	-7.79248	1.0406e-10	3.20134e-08	0.929674	2.40753	1.43135	191.933	16.1462	878.219
WBGene00019386	irld-42	-7.78092	0.00102069	0.0460274	0	0	0	21.6262	13.2105	55.2952
WBGene00015094	B0261.6	-7.75657	0.000198048	0.0144304	0.929674	0	0	46.8568	2.20175	123.601
WBGene00013553	Y75B8A.18	-7.71615	5.54187e-05	0.00527897	0.929674	0	0	57.6699	12.4766	97.5798
WBGene00007278	lab-1	-7.67348	4.47423e-05	0.00448849	0	1.20376	0	15.3186	11.7427	247.202
WBGene00044674	B0280.17	-7.64609	0.000567298	0.0305623	0.929674	0	0	32.4393	0.733917	126.854
WBGene00006546	tbx-9	-7.61864	0.000455243	0.0267783	0	0	0.715674	28.835	1.46783	126.854
WBGene00016058	nspd-3	-7.42399	0.000167517	0.0126038	0	1.20376	0	122.549	1.46783	104.085
WBGene00007290	C04B4.2	-7.40169	9.41495e-06	0.00118491	0	0.601882	1.43135	91.9115	2.20175	263.466
WBGene00017541	F17E9.4	-7.22961	1.87366e-05	0.00212615	0	0.601882	1.43135	87.406	2.20175	227.686
WBGene00000606	col-17	-7.20152	2.30473e-06	0.000362577	1.85935	0	0.715674	198.24	8.807	146.37
WBGene00007458	ule-4	-7.18876	5.12895e-11	1.73183e-08	2.78902	3.61129	1.43135	267.625	22.0175	861.955
WBGene00001067	dpy-5	-7.16243	0.000223877	0.0156533	0	0.601882	0.715674	179.317	14.6783	3.25266
WBGene00008378	ule-3	-7.14923	1.67736e-09	4.35858e-07	2.78902	1.20376	0.715674	225.273	21.2836	403.33
WBGene00011753	T13F3.6	-7.13246	0.000180176	0.0132678	0	0.601882	0.715674	80.1973	1.46783	113.843
WBGene00001914	his-40	-6.99687	0.000134758	0.0105417	0	0	2.86269	1.80219	34.4941	335.024
WBGene00011275	psf-1	-6.98087	0.000861814	0.0408594	0.929674	0	0.715674	181.12	16.8801	0
WBGene00001066	dpy-4	-6.95918	9.35381e-05	0.00789598	0.929674	0.601882	0	133.362	8.807	42.2846
WBGene00003470	msp-152	-6.94507	1.02705e-06	0.000177731	0	0.601882	1.43135	150.483	51.3742	58.5479
WBGene00003784	nos-2	-6.93121	2.70653e-10	7.80607e-08	5.57804	1.20376	2.14702	357.734	20.5497	683.059
WBGene00011460	ttr-14	-6.8883	2.71985e-05	0.00285255	0.929674	0	0.715674	45.0546	31.5584	107.338
WBGene00003443	msp-50	-6.87949	1.06444e-07	2.28833e-05	0	3.61129	1.43135	131.56	17.614	474.889
WBGene00015634	C09D4.3	-6.81343	0.00113212	0.0495981	0	0.601882	0.715674	16.2197	0.733917	139.864
WBGene00011011	R04D3.3	-6.6485	0.000128758	0.0103635	0.929674	0	0.715674	66.6809	14.6783	74.8112
WBGene00017402	F12E12.1	-6.59344	0.000115692	0.00947719	0.929674	0.601882	0.715674	64.8787	1.46783	149.622
WBGene00004394	rol-1	-6.43377	0.000240214	0.0162431	0.929674	1.20376	0	65.7798	3.66958	117.096
WBGene00006140	str-81	-6.34178	0.000526393	0.0294133	0	0	2.14702	20.7251	20.5497	136.612
WBGene00000735	col-162	-6.15983	0.000235213	0.0160933	0	0	3.57837	102.725	10.2748	146.37
WBGene00013728	Y111B2A.2	-6.11701	3.72678e-07	7.16578e-05	0	1.20376	7.15674	195.537	40.3654	354.54
WBGene00003469	msp-142	-6.10395	0.000261104	0.0173785	1.85935	1.20376	0	8.10984	24.9532	175.644
WBGene00016695	C45H4.14	-6.10335	0.000444542	0.0263497	0	0	3.57837	17.1208	24.9532	208.17
WBGene00194703	F26B1.8	-6.0505	0.000988367	0.0449459	0	1.20376	2.14702	23.4284	0.733917	204.918
WBGene00011176	R09E10.6	-6.02868	0.000202899	0.0146753	0.929674	1.20376	0.715674	42.3514	3.66958	143.117
WBGene00017386	nspd-5	-5.93729	3.87387e-06	0.000558644	1.85935	1.20376	1.43135	36.0437	34.4941	204.918
WBGene00001044	dnj-26	-5.84182	0.000541442	0.0300805	0	0	4.29404	47.7579	16.8801	185.402
WBGene00003464	msp-77	-5.839	0.000993201	0.0449459	0	1.20376	2.14702	40.5492	1.46783	156.128
WBGene00003424	msp-3	-5.82948	2.06918e-06	0.00033309	1.85935	1.20376	2.14702	100.021	20.5497	175.644
WBGene00021398	Y38C1AA.7	-5.72904	0.000611345	0.0322796	0	0.601882	2.14702	25.2306	18.3479	107.338
WBGene00019606	clec-88	-5.69302	3.07584e-11	1.06455e-08	3.71869	10.232	12.1665	395.58	78.5291	894.482
WBGene00003432	msp-36	-5.68128	6.27975e-06	0.000853577	4.64837	3.00941	3.57837	263.119	2.93567	309.003
WBGene00017548	F18A1.7	-5.61019	3.39967e-09	8.34738e-07	3.71869	1.80565	9.30376	413.602	65.3186	243.95
WBGene00004241	puf-5	-5.53246	1.24995e-10	3.76182e-08	3.71869	27.6866	17.8918	560.48	120.362	1626.33
WBGene00022822	ZK813.3	-5.53085	0.000139332	0.010776	0	15.0471	0.715674	145.076	9.54092	588.732
WBGene00010492	meg-1	-5.48001	5.76678e-05	0.00539427	0.929674	2.40753	1.43135	54.9667	14.6783	149.622	Yes
WBGene00006927	vit-3	-5.41812	2.17812e-12	8.14969e-10	38.1166	6.01882	32.2053	1016.43	214.304	2019.9
WBGene00012276	his-74	-5.3649	2.07766e-08	4.79385e-06	4.64837	11.4358	1.43135	327.998	66.0525	338.277
WBGene00022820	ZK813.1	-5.333	1.817e-05	0.00208533	7.43739	1.20376	2.14702	111.736	13.2105	302.497
WBGene00022357	kbp-4	-5.2861	0.000127738	0.0103415	0.929674	0.601882	7.87241	92.8126	11.0088	266.718
WBGene00012481	Y18D10A.11	-5.25165	1.383e-05	0.00166489	4.64837	0.601882	5.72539	239.691	17.614	156.128
WBGene00011834	dvc-1	-5.23811	1.1676e-06	0.000199559	0.929674	14.4452	5.00972	143.274	54.3099	588.732
WBGene00002032	htp-1	-5.22584	9.38935e-06	0.00118491	2.78902	0.601882	9.30376	104.527	37.4298	335.024
WBGene00016638	perm-4	-5.22253	1.32257e-07	2.77419e-05	4.64837	13.8433	2.14702	365.844	44.7689	370.803
WBGene00003435	msp-40	-5.20674	0.000858046	0.0408206	0.929674	1.80565	2.14702	73.8896	2.20175	107.338
WBGene00010007	F53H4.2	-5.18588	0.000743319	0.0369136	0	8.42635	0	117.142	39.6315	159.38
WBGene00000866	cyb-2.1	-5.15484	4.5493e-05	0.00453098	2.78902	0.601882	9.30376	284.745	13.9444	152.875
WBGene00006929	vit-5	-5.11046	1.30057e-18	1.80051e-14	52.9914	60.1882	53.6755	1903.11	453.561	3418.55
WBGene00000474	cey-3	-5.0811	3.30819e-10	9.34666e-08	8.36706	28.8904	61.5479	1294.87	151.187	1912.56
WBGene00003467	msp-81	-5.04543	1.43422e-07	2.9199e-05	4.64837	4.81506	2.14702	211.757	82.1987	87.8219
WBGene00010234	ttr-50	-5.03303	5.56725e-05	0.00527897	0	3.61129	14.3135	428.92	38.1637	123.601
WBGene00011155	R09B3.2	-5.01349	3.11375e-12	1.13439e-09	70.6552	34.9092	15.0291	1949.96	234.853	1697.89
WBGene00021649	Y47G6A.25	-5.00047	7.88042e-05	0.00699337	1.85935	18.6584	0.715674	93.7137	32.2923	565.963
WBGene00016636	perm-2	-4.99312	7.60155e-05	0.00683349	0	7.82447	5.00972	270.328	25.6871	120.348
WBGene00000693	col-119	-4.99227	2.0154e-10	5.93642e-08	18.5935	40.3261	30.0583	869.555	99.8127	1876.79
WBGene00000716	col-143	-4.98366	1.07441e-07	2.28833e-05	1.85935	10.232	4.29404	245.998	72.6578	211.423
WBGene00000754	col-181	-4.96405	7.7176e-10	2.13685e-07	47.4134	31.8998	12.8821	799.269	112.289	1964.61
WBGene00016534	C39D10.7	-4.9592	0.000768552	0.0378642	0.929674	16.2508	0	74.7907	20.5497	448.867
WBGene00004044	plk-3	-4.93894	5.14061e-07	9.36403e-05	4.64837	4.81506	14.3135	374.855	32.2923	325.266
WBGene00011489	T05F1.2	-4.86438	2.8361e-07	5.60899e-05	5.57804	8.42635	14.3135	333.404	32.2923	465.131
WBGene00020896	T28D9.4	-4.82354	4.1763e-05	0.00425123	0.929674	1.20376	14.3135	91.0104	79.997	299.245
WBGene00006930	vit-6	-4.7706	4.11565e-06	0.000587393	351.417	130.007	116.655	4165.75	816.85	11338.8
WBGene00006926	vit-2	-4.71225	1.427e-15	4.93886e-12	223.122	118.571	148.144	3917.05	838.133	8082.86
WBGene00006925	vit-1	-4.71143	1.49264e-11	5.29848e-09	39.0463	31.2979	57.2539	1049.77	181.277	2117.48
WBGene00008170	C48B4.7	-4.61787	0.000597448	0.0318118	0	7.22259	12.8821	267.625	9.54092	221.181
WBGene00014117	clec-91	-4.61443	8.61042e-05	0.00745016	0.929674	15.6489	2.14702	300.064	49.1724	117.096
WBGene00022043	psf-3	-4.6108	0.000240526	0.0162431	2.78902	12.6395	2.14702	121.648	9.54092	305.75
WBGene00000388	cdc-25.3	-4.59385	0.000523132	0.0294133	1.85935	15.0471	0.715674	55.8678	27.1549	351.287
WBGene00002064	iff-1	-4.54677	0.000255185	0.0171028	12.0858	63.7995	135.978	1952.67	168.067	2836.32
WBGene00015083	egg-1	-4.49574	1.86386e-06	0.000307181	10.2264	11.4358	21.4702	218.966	38.1637	722.091
WBGene00010424	H36L18.2	-4.47272	0.000147426	0.0112761	1.85935	3.00941	23.6172	411.799	24.2193	198.412
WBGene00015150	B0336.13	-4.45326	0.000577321	0.0308588	0	22.8715	12.1665	214.46	14.6783	546.447
WBGene00021795	Y52E8A.2	-4.398	0.000921381	0.0425255	0	9.63012	3.57837	162.197	33.7602	87.8219
WBGene00008825	F14H3.6	-4.39628	0.000205012	0.0147056	4.64837	21.0659	2.86269	183.823	12.4766	413.088
WBGene00021541	Y42H9B.3	-4.36546	5.71328e-06	0.000790946	1.85935	15.0471	12.8821	268.526	57.9794	295.992
WBGene00003975	pen-2	-4.28464	0.000906265	0.0422436	0	12.0376	15.0291	220.768	16.1462	295.992
WBGene00000868	cyb-3	-4.22708	3.03637e-07	5.92049e-05	13.0154	13.8433	58.6852	637.073	111.555	858.703
WBGene00015102	cpg-2	-4.21832	9.87863e-13	4.78253e-10	46.4837	55.3732	53.6755	1355.24	257.605	1288.05
WBGene00000680	col-106	-4.21396	7.82878e-07	0.000137192	10.2264	28.8904	17.1762	487.491	54.3099	510.668
WBGene00044431	W03G9.8	-4.19978	7.33737e-05	0.00663912	0.929674	28.2885	25.7642	324.393	50.6403	644.027
WBGene00003864	oma-1	-4.18653	1.94005e-05	0.00214865	3.71869	15.0471	29.3426	236.086	49.1724	598.49	Yes
WBGene00011063	cpg-3	-4.17528	6.47038e-06	0.00086967	0.929674	24.6772	25.0486	385.668	147.517	390.319
WBGene00009035	gfat-2	-4.16579	7.8911e-06	0.00104042	3.71869	31.2979	23.6172	309.075	67.5204	686.312
WBGene00022452	Y110A2AR.1	-4.07284	6.03284e-05	0.00560528	3.71869	21.0659	10.0194	294.657	30.8245	266.718
WBGene00019247	syp-4	-4.06737	0.000376416	0.0234734	0.929674	12.0376	20.0389	108.131	38.8976	413.088
WBGene00000696	col-122	-4.05334	1.75816e-06	0.000293252	53.9211	21.0659	15.0291	419.909	77.7952	995.314
WBGene00009069	F23A7.4	-4.00982	1.32331e-09	3.59214e-07	38.1166	38.5205	48.6658	919.115	150.453	953.03
WBGene00016586	C42C1.8	-3.98189	0.000134779	0.0105417	0.929674	11.4358	17.1762	262.218	74.8595	133.359
WBGene00011741	T12G3.6	-3.97666	0.000203529	0.0146753	2.78902	11.4358	23.6172	146.878	32.2923	422.846
WBGene00001647	gna-2	-3.91658	0.000562558	0.0305414	12.0858	2.40753	12.1665	239.691	17.614	143.117
WBGene00003231	mex-6	-3.90238	0.000264531	0.0174389	4.64837	3.00941	40.7934	260.416	63.8508	403.33
WBGene00012650	orc-1	-3.87129	1.89746e-05	0.00213565	21.3825	7.22259	29.3426	160.395	75.5934	614.753
WBGene00007171	B0393.6	-3.86286	0.000631246	0.0331022	0.929674	12.0376	10.0194	73.8896	52.1081	214.676
WBGene00009186	trcs-1	-3.83821	3.47947e-06	0.000517955	52.9914	11.4358	31.4896	447.843	89.5379	832.681
WBGene00044638	F23A7.8	-3.83708	3.43687e-09	8.34738e-07	58.5694	45.1412	39.362	655.996	182.745	1209.99
WBGene00007797	C29A12.1	-3.68987	0.000743926	0.0369136	2.78902	12.0376	5.72539	107.23	32.2923	130.106
WBGene00000752	col-179	-3.66802	9.80912e-05	0.00823015	4.64837	7.22259	15.7448	135.164	59.4473	159.38
WBGene00000865	cyb-1	-3.59884	1.54337e-05	0.00181229	46.4837	18.0565	30.0583	478.48	55.7777	611.5
WBGene00000473	cey-2	-3.58542	8.30871e-08	1.88567e-05	166.412	109.543	105.204	2451.87	206.965	1915.82
WBGene00000712	col-139	-3.57085	1.3694e-05	0.00166298	10.2264	12.0376	20.0389	134.263	83.6665	289.487
WBGene00000751	col-178	-3.55648	2.75295e-06	0.000423464	58.5694	37.9186	17.8918	608.238	102.748	634.269
WBGene00001973	hmg-3	-3.52365	0.000136609	0.0106248	5.57804	72.8278	22.9016	459.557	92.4735	621.258
WBGene00016178	mesp-1	-3.51685	0.000208111	0.014851	3.71869	43.3355	30.0583	436.129	65.3186	387.067
WBGene00023069	rncs-1	-3.45461	0.000150443	0.0114436	10.2264	55.9751	17.1762	139.669	113.757	670.048	Yes
WBGene00022257	puf-11	-3.36449	5.24985e-05	0.00508244	46.4837	19.2602	25.0486	245.998	69.7221	621.258
WBGene00000713	col-140	-3.35829	4.2164e-07	7.84551e-05	93.897	32.5016	52.9598	799.269	185.681	852.197
WBGene00011376	gla-3	-3.33557	0.000811219	0.0394464	2.78902	19.2602	17.8918	155.889	53.5759	198.412
WBGene00000608	col-19	-3.28164	0.000218304	0.015398	31.6089	34.3073	55.1069	402.789	33.7602	744.859
WBGene00000386	cdc-25.1	-3.24125	0.000235982	0.0160933	4.64837	48.1506	54.3912	482.986	115.959	419.593
WBGene00000597	col-8	-3.237	5.70263e-05	0.00537056	48.343	38.5205	12.1665	412.701	85.8683	435.857
WBGene00077732	szy-4	-3.22973	0.000423581	0.0256637	35.3276	10.8339	12.8821	252.306	46.2368	253.708
WBGene00013241	ung-1	-3.22505	0.000550671	0.0303242	22.3122	10.8339	12.1665	163.098	36.6958	224.434
WBGene00004078	pos-1	-3.2148	1.19379e-05	0.0014889	59.4991	24.0753	27.9113	599.227	122.564	309.003	Yes
WBGene00013894	ZC434.8	-3.19251	0.000403826	0.0249579	54.8507	15.0471	10.0194	343.316	68.9882	315.508
WBGene00003865	oma-2	-3.14719	0.000801451	0.0392784	9.29674	26.4828	71.5674	389.272	52.1081	513.92
WBGene00020376	T09B4.2	-3.1396	0.000109146	0.00910254	15.8045	33.1035	26.4799	155.889	82.9326	432.604
WBGene00001595	gld-1	-3.11972	4.88963e-05	0.00480085	12.0858	42.1318	81.5868	585.71	165.865	432.604	Yes
WBGene00010351	cbd-1	-3.10945	2.00523e-06	0.000326594	134.803	123.988	76.5771	987.598	198.158	1714.15
WBGene00021035	W05F2.3	-3.08718	0.00060078	0.0318667	72.5145	14.4452	15.7448	284.745	76.3274	510.668
WBGene00004984	spn-4	-3.07151	0.000702177	0.0354779	132.014	19.8621	17.1762	353.228	126.968	940.019	Yes
WBGene00007709	clec-87	-3.04097	0.000216132	0.0153442	122.717	27.6866	52.9598	844.324	79.263	748.112
WBGene00001607	gln-6	-2.94979	0.000235393	0.0160933	23.2418	46.9468	75.8614	520.832	71.9239	539.942
WBGene00011038	R05H5.3	-2.90384	0.000613228	0.0322796	66.0068	10.232	52.2442	526.238	94.6753	338.277
WBGene00000698	col-124	-2.85097	4.19565e-07	7.84551e-05	94.8267	98.1068	87.3122	789.357	236.321	1001.82
WBGene00008218	nasp-2	-2.76288	2.32677e-05	0.00251654	64.1475	132.414	70.8517	803.775	165.131	852.197
WBGene00022830	ZK973.1	-2.7587	0.000321246	0.0204006	14.8748	95.0974	69.4203	356.833	175.406	689.564
WBGene00000863	cya-1	-2.74922	0.000134264	0.0105417	52.0617	42.1318	42.2247	180.219	131.371	611.5
WBGene00304812	ZK380.6	-2.614	0.000144218	0.011092	133.873	137.229	118.802	658.699	148.251	1587.3
WBGene00000465	cpg-1	-2.57441	0.00012223	0.00995386	168.271	61.9939	166.752	570.392	248.064	1551.52
WBGene00000496	chs-1	-2.56872	0.000424516	0.0256637	53.9211	48.1506	69.4203	265.822	100.547	657.038
WBGene00017691	ilys-5	-2.55167	2.90143e-05	0.00302011	139.451	152.878	98.763	1252.52	209.166	832.681
WBGene00011156	R09B3.3	-2.51037	0.000371962	0.0234065	66.0068	52.3638	90.1749	356.833	111.555	725.343
WBGene00195016	ZC155.8	-2.48409	2.71819e-05	0.00285255	230.559	207.649	299.152	736.193	504.935	2894.87
WBGene00003955	pcn-1	-2.415	0.000473904	0.0273364	88.319	58.3826	175.34	516.326	172.47	1034.35
WBGene00004798	sip-1	-2.37101	3.62347e-06	0.000533652	194.302	182.972	215.418	1450.76	366.225	1252.27
WBGene00016192	bcl-1	-2.31346	0.00055233	0.0303242	47.4134	46.3449	58.6852	218.064	118.895	426.099
WBGene00011061	wago-1	-2.28468	0.000114841	0.00946341	171.06	119.173	87.3122	478.48	267.88	1099.4
WBGene00020588	T19H12.2	-2.27357	0.000488403	0.0278975	104.123	74.6334	123.096	628.062	132.105	702.575
WBGene00012615	dct-16	-2.22628	2.03717e-07	4.08732e-05	536.422	359.926	329.926	2647.41	918.13	2172.78
WBGene00195017	R144.15	-2.16786	1.91904e-05	0.00214252	390.463	229.317	289.132	1089.42	595.941	2406.97
WBGene00007867	C32H11.4	-2.14856	0.000262613	0.0173953	798.59	406.873	274.103	2906.93	3116.21	526.931
WBGene00004422	rpl-11.1	-2.12006	1.32641e-05	0.00162503	520.617	417.105	326.347	2363.57	637.774	2498.04
WBGene00008459	mrpl-53	-2.04324	0.00110549	0.0487401	83.6706	53.5675	84.4495	221.669	176.874	520.426
WBGene00002073	ima-2	-1.99016	0.000725175	0.0363743	59.4991	84.8654	83.0181	427.118	159.26	318.761
WBGene00001393	fat-1	-1.93418	0.000178698	0.0132294	91.108	102.922	122.38	364.943	252.467	598.49
WBGene00004387	rnp-4	-1.86032	0.000556112	0.0303242	117.139	210.057	174.624	455.953	338.336	1037.6
WBGene00010958	ndfl-4	-1.83859	0.000460677	0.0269098	106.912	104.126	67.989	350.525	224.579	426.099
WBGene00003157	mcm-5	-1.82725	0.000839181	0.040292	98.5454	99.3106	114.508	356.833	198.158	559.458
WBGene00001386	far-2	-1.67768	9.31305e-05	0.00789598	422.072	368.954	453.021	1418.32	637.774	1932.08
WBGene00015913	C17F4.7	-1.66068	0.00028204	0.0182812	1191.84	994.912	372.866	3185.36	1524.35	3386.02
WBGene00015608	math-3	-1.63366	0.00108384	0.0482467	172.919	81.856	100.91	353.228	361.821	387.067
WBGene00014454	MTCE.7	-1.38646	0.000990822	0.0449459	2820.63	3410.27	3476.74	5849.89	4173.79	15372.1
WBGene00010896	snu-13	-1.16844	0.000651008	0.0336289	793.941	879.35	682.753	1874.27	1111.88	2319.15
WBGene00044728	Y53F4B.45	-1.16258	3.82575e-06	0.000557512	2747.19	2018.71	1761.99	4438.78	5227.69	4944.05
WBGene00010960	atp-6	-1.09396	0.000393945	0.0244564	8842.13	6370.93	5170.74	13526.3	10229.3	19766.4
WBGene00001394	fat-2	-1.08277	7.85558e-05	0.00699337	1329.43	820.366	1079.24	2336.53	2213.49	2286.62
WBGene00010967	nduo-5	-0.897209	0.000421903	0.0256637	5700.76	5557.18	4146.61	10400.4	7242.29	11055.8
WBGene00001423	fib-1	-0.750577	0.000672255	0.0342158	3883.25	3070.8	2983.64	6021.1	5003.11	5695.41
