# Supplementary material for: The kinase GSK-3 alters the RNA-binding protein landscape of lipid metabolism transcripts leading to altered expression in the C. elegans nervous system
Source: Nucleic Acids Res. 2025 Aug 19;53(15):gkaf785. doi: 10.1093/nar/gkaf785 (PMC12362252; doi:10.1093/nar/gkaf785)
Supplement: gkaf785_Supplemental_Files [file gkaf785_supplemental_files.zip › Supplementary Table S3.xlsx]

## Sheet: Mass Spec Rep 1 Raw Data
Supplementary Table S3. List of bound proteins from the mass spectrometry analysis of pqm-1 pulldown samples from control and gsk-3 neuronal RNAi treated animals in the first biological replicate. Column A indicates the identified protein in the analysis. Column B is the UniProt Accession Number, Column C is the gene name, Column D is the molecular weight of the protein in kDa, Column E is the as…
Identified Proteins (1356)	Accession Number	Alternate ID	Molecular Weight	Protein Grouping Ambiguity	EV neuronal RNAi	gsk-3 neuronal RNAi
Myosin-4 OS=Caenorhabditis elegans OX=6239 GN=unc-54 PE=1 SV=2	P02566	unc-54	225 kDa	TRUE	0	2
Keratin, type II cytoskeletal 1 CONTAMINANT OS=Homo sapiens GN=KRT1 PE=1 SV=6	P04264		66 kDa	TRUE	110	72
Serum albumin CONTAMINANT OS=Bos taurus GN=ALB PE=1 SV=4	P02769		69 kDa		94	76
Vitellogenin-6 OS=Caenorhabditis elegans OX=6239 GN=vit-6 PE=1 SV=5	P18948	vit-6	193 kDa		1	2
Vitellogenin-2 OS=Caenorhabditis elegans OX=6239 GN=vit-2 PE=1 SV=5	P05690	vit-2	188 kDa	TRUE	0	2
Elongation factor 1-alpha OS=Caenorhabditis elegans OX=6239 GN=eft-3 PE=3 SV=1	P53013	eft-3	51 kDa		1	5
Vitellogenin-5 OS=Caenorhabditis elegans OX=6239 GN=vit-5 PE=2 SV=2	P06125	vit-5	186 kDa	TRUE	1	0
Vitellogenin-3 OS=Caenorhabditis elegans OX=6239 GN=vit-3 PE=1 SV=1	Q9N4J2	vit-3	187 kDa	TRUE	1	0
Vitellogenin-4 OS=Caenorhabditis elegans OX=6239 GN=vit-4 PE=1 SV=3	P18947	vit-4	186 kDa	TRUE	0	0
Elongation factor 2 OS=Caenorhabditis elegans OX=6239 GN=eef-2 PE=1 SV=4	P29691	eef-2	95 kDa		0	0
Trypsin CONTAMINANT OS=Sus scrofa PE=1 SV=1	P00761		24 kDa		58	44
Actin-1 OS=Caenorhabditis elegans OX=6239 GN=act-1 PE=1 SV=1	P0DM41	act-1	42 kDa	TRUE	1	3
Myosin-3 OS=Caenorhabditis elegans OX=6239 GN=myo-3 PE=2 SV=1	P12844	myo-3	226 kDa	TRUE	0	0
Vitellogenin-1 OS=Caenorhabditis elegans OX=6239 GN=vit-1 PE=1 SV=2	P55155	vit-1	188 kDa	TRUE	0	2
ATP synthase subunit beta, mitochondrial OS=Caenorhabditis elegans OX=6239 GN=atp-2 PE=1 SV=2	P46561	atp-2	58 kDa		0	1
Nesprin-1 OS=Caenorhabditis elegans OX=6239 GN=vab-10 PE=1 SV=2	G5EFM4	vab-10	404 kDa	TRUE	0	0
Myosin-2 OS=Caenorhabditis elegans OX=6239 GN=myo-2 PE=1 SV=2	P12845	myo-2	223 kDa	TRUE	0	0
Keratin, type I cytoskeletal 10 CONTAMINANT OS=Homo sapiens GN=KRT10 PE=1 SV=6	P13645		59 kDa	TRUE	34	30
Keratin, type I cytoskeletal 9 CONTAMINANT OS=Homo sapiens GN=KRT9 PE=1 SV=3	P35527		62 kDa	TRUE	36	28
Myosin-1 OS=Caenorhabditis elegans OX=6239 GN=myo-1 PE=1 SV=3	P02567	myo-1	223 kDa	TRUE	0	0
Tubulin beta-2 chain OS=Caenorhabditis elegans OX=6239 GN=tbb-2 PE=1 SV=1	P52275	tbb-2	50 kDa	TRUE	0	0
Paramyosin OS=Caenorhabditis elegans OX=6239 GN=unc-15 PE=1 SV=2	P10567	unc-15	101 kDa		0	5
Tubulin beta chain OS=Caenorhabditis elegans OX=6239 GN=tbb-1 PE=1 SV=1	O17921	tbb-1	50 kDa	TRUE	0	0
Tubulin alpha-2 chain OS=Caenorhabditis elegans OX=6239 GN=tba-2 PE=1 SV=1	P34690	tba-2	50 kDa	TRUE	0	1
ATP synthase subunit alpha, mitochondrial OS=Caenorhabditis elegans OX=6239 GN=atp-1 PE=1 SV=1	Q9XXK1	atp-1	58 kDa		1	3
Tubulin alpha chain OS=Caenorhabditis elegans OX=6239 GN=tba-1 PE=1 SV=1	H2L2E8	tba-1	51 kDa	TRUE	0	0
Heat shock protein hsp-1 OS=Caenorhabditis elegans OX=6239 GN=hsp-1 PE=1 SV=2	P09446	hsp-1	70 kDa	TRUE	0	2
Probable clathrin heavy chain 1 OS=Caenorhabditis elegans OX=6239 GN=chc-1 PE=1 SV=1	P34574	chc-1	192 kDa		0	0
Spectrin alpha chain OS=Caenorhabditis elegans OX=6239 GN=spc-1 PE=1 SV=2	G4S034	spc-1	282 kDa		0	0
Chaperonin homolog Hsp-60, mitochondrial OS=Caenorhabditis elegans OX=6239 GN=hsp-60 PE=2 SV=2	P50140	hsp-60	60 kDa		1	3
Large ribosomal subunit protein uL4 OS=Caenorhabditis elegans OX=6239 GN=rpl-4 PE=1 SV=3	O02056	rpl-4	39 kDa		0	0
Heat shock protein 90 OS=Caenorhabditis elegans OX=6239 GN=daf-21 PE=1 SV=1	Q18688	daf-21	80 kDa	TRUE	0	2
Large ribosomal subunit protein eL8 OS=Caenorhabditis elegans OX=6239 GN=rpl-7A PE=1 SV=3	Q966C6	rpl-7A	30 kDa		0	1
Keratin, type II cytoskeletal 2 epidermal CONTAMINANT OS=Homo sapiens GN=KRT2 PE=1 SV=2	P35908		65 kDa	TRUE	21	22
Calponin-homology (CH) domain-containing protein OS=Caenorhabditis elegans OX=6239 GN=anc-1 PE=1 SV=1	A0A2C9C3A7 (+1)	anc-1	956 kDa		0	6
Histone H4 OS=Caenorhabditis elegans OX=6239 GN=his-1 PE=1 SV=2	P62784	his-1	11 kDa	TRUE	2	0
Malate dehydrogenase, mitochondrial OS=Caenorhabditis elegans OX=6239 GN=mdh-2 PE=1 SV=1	O02640	mdh-2	35 kDa		1	0
Tubulin beta chain OS=Caenorhabditis elegans OX=6239 GN=ben-1 PE=1 SV=3	Q18817	ben-1	49 kDa	TRUE	0	0
Fibronectin type-III domain-containing protein OS=Caenorhabditis elegans OX=6239 GN=let-805 PE=1 SV=1	Q9UB28	let-805	497 kDa		0	0
Protein disulfide-isomerase 2 OS=Caenorhabditis elegans OX=6239 GN=pdi-2 PE=1 SV=1	Q17770	pdi-2	55 kDa		0	3
ADP/ATP translocase OS=Caenorhabditis elegans OX=6239 GN=ant-1.1 PE=1 SV=1	O45865	ant-1	33 kDa	TRUE	0	0
Staphylococcal nuclease domain-containing protein 1 OS=Caenorhabditis elegans OX=6239 GN=tsn-1 PE=1 SV=1	Q19328	tsn-1	101 kDa		0	0
Tropomyosin isoforms a/b/d/f OS=Caenorhabditis elegans OX=6239 GN=lev-11 PE=1 SV=1	Q22866	lev-11	33 kDa	TRUE	0	13
Large ribosomal subunit protein uL3 OS=Caenorhabditis elegans OX=6239 GN=rpl-3 PE=2 SV=1	P50880	rpl-3	46 kDa		0	1
K Homology domain-containing protein OS=Caenorhabditis elegans OX=6239 GN=vgln-1 PE=1 SV=2	Q17832	vgln-1	134 kDa		0	0
Transitional endoplasmic reticulum ATPase homolog 1 OS=Caenorhabditis elegans OX=6239 GN=cdc-48.1 PE=1 SV=1	P54811	cdc-48	90 kDa	TRUE	0	0
Histone H2B 1 OS=Caenorhabditis elegans OX=6239 GN=his-11 PE=1 SV=4	P04255 (+1)	his-11	14 kDa	TRUE	1	0
V-type proton ATPase catalytic subunit A OS=Caenorhabditis elegans OX=6239 GN=vha-13 PE=1 SV=3	Q9XW92	vha-13	66 kDa		0	0
Intermediate filament protein ifb-2 OS=Caenorhabditis elegans OX=6239 GN=ifb-2 PE=1 SV=1	M1Z854 (+1)	ifb-2	66 kDa	TRUE	0	0
Sodium/potassium-transporting ATPase subunit alpha OS=Caenorhabditis elegans OX=6239 GN=eat-6 PE=1 SV=1	P90735	eat-6	111 kDa	TRUE	0	0
Tropomyosin OS=Caenorhabditis elegans OX=6239 GN=lev-11 PE=1 SV=1	A0A0K3AUC2	lev-11	33 kDa	TRUE	0	0
Transitional endoplasmic reticulum ATPase homolog 2 OS=Caenorhabditis elegans OX=6239 GN=cdc-48.2 PE=1 SV=2	P54812	cdc-48	90 kDa	TRUE	0	0
Small ribosomal subunit protein eS4 OS=Caenorhabditis elegans OX=6239 GN=rps-4 PE=1 SV=1	Q9N3X2	rps-4	29 kDa		0	1
Heat shock 70 kDa protein C OS=Caenorhabditis elegans OX=6239 GN=hsp-3 PE=1 SV=2	P27420	hsp-3	73 kDa	TRUE	0	4
Actin OS=Caenorhabditis elegans OX=6239 GN=act-5 PE=1 SV=1	O45815	act-5	42 kDa	TRUE	0	0
Large ribosomal subunit protein uL18 OS=Caenorhabditis elegans OX=6239 GN=rpl-5 PE=3 SV=1	P49405	rpl-5	33 kDa		0	2
Large ribosomal subunit protein uL10 OS=Caenorhabditis elegans OX=6239 GN=rla-0 PE=1 SV=3	Q93572	rla-0	34 kDa	TRUE	0	1
Intermediate filament protein ifb-1 OS=Caenorhabditis elegans OX=6239 GN=ifb-1 PE=1 SV=1	Q19289	ifb-1	67 kDa	TRUE	0	0
Spectrin beta chain OS=Caenorhabditis elegans OX=6239 GN=unc-70 PE=1 SV=1	Q9U9J8	unc-70	267 kDa		0	0
V-type proton ATPase subunit B 1 OS=Caenorhabditis elegans OX=6239 GN=vha-12 PE=1 SV=1	Q19626	vha-12	55 kDa		0	0
Tubulin beta-4 chain OS=Caenorhabditis elegans OX=6239 GN=tbb-4 PE=3 SV=1	P41937	tbb-4	50 kDa	TRUE	0	0
Glutamate dehydrogenase OS=Caenorhabditis elegans OX=6239 GN=gdh-1 PE=1 SV=1	Q23621	gdh-1	59 kDa		0	0
Histone H2A OS=Caenorhabditis elegans OX=6239 GN=his-57 PE=3 SV=1	J7SA65	his-57	16 kDa	TRUE	0	3
Eukaryotic initiation factor 4A OS=Caenorhabditis elegans OX=6239 GN=inf-1 PE=2 SV=1	P27639	inf-1	45 kDa	TRUE	0	0
MYOsin heavy chain structural genes OS=Caenorhabditis elegans OX=6239 GN=myo-5 PE=1 SV=1	Q21000	myo-5	227 kDa	TRUE	0	0
Alpha-1,4 glucan phosphorylase OS=Caenorhabditis elegans OX=6239 GN=pygl-1 PE=1 SV=1	Q9N5U1	pygl-1	102 kDa		0	0
phosphoenolpyruvate carboxykinase (GTP) OS=Caenorhabditis elegans OX=6239 GN=pck-2 PE=1 SV=1	O02286	pck-2	73 kDa	TRUE	0	0
Small ribosomal subunit protein eS8 OS=Caenorhabditis elegans OX=6239 GN=rps-8 PE=3 SV=1	P48156	rps-8	24 kDa		1	0
Heat shock protein hsp-6 OS=Caenorhabditis elegans OX=6239 GN=hsp-6 PE=1 SV=2	P11141	hsp-6	71 kDa		0	0
Small ribosomal subunit protein uS3 OS=Caenorhabditis elegans OX=6239 GN=rps-3 PE=3 SV=1	P48152	rps-3	27 kDa		0	0
Bifunctional glyoxylate cycle protein OS=Caenorhabditis elegans OX=6239 GN=icl-1 PE=1 SV=2	Q10663	icl-1	109 kDa		0	0
Large ribosomal subunit protein eL18 OS=Caenorhabditis elegans OX=6239 GN=rpl-18 PE=3 SV=1	O45946	rpl-18	21 kDa		1	1
Spectrin beta chain OS=Caenorhabditis elegans OX=6239 GN=vab-10 PE=1 SV=1	A0A1N7SYN9	vab-10	560 kDa	TRUE	0	0
Basement membrane-specific heparan sulfate proteoglycan core protein OS=Caenorhabditis elegans OX=6239 GN=unc-52 PE=1 SV=2	G5EEI5	unc-52	448 kDa	TRUE	0	0
Glyceraldehyde-3-phosphate dehydrogenase 3 OS=Caenorhabditis elegans OX=6239 GN=gpd-3 PE=3 SV=1	P17330	gpd-3	36 kDa	TRUE	0	0
AO66 ankyrin OS=Caenorhabditis elegans OX=6239 GN=unc-44 PE=1 SV=2	Q17490	unc-44	775 kDa	TRUE	0	0
Large ribosomal subunit protein uL30 OS=Caenorhabditis elegans OX=6239 GN=rpl-7 PE=3 SV=1	O01802	rpl-7	28 kDa		0	0
Adenosylhomocysteinase OS=Caenorhabditis elegans OX=6239 GN=ahcy-1 PE=3 SV=1	P27604	ahcy-1	48 kDa		1	3
DNA topoisomerase 2 top-2 OS=Caenorhabditis elegans OX=6239 GN=top-2 PE=1 SV=2	Q23670	top-2	172 kDa		0	0
Fatty acid synthase OS=Caenorhabditis elegans OX=6239 GN=fasn-1 PE=1 SV=2	P91871	fasn-1	289 kDa		0	0
Tropomyosin OS=Caenorhabditis elegans OX=6239 GN=lev-11 PE=1 SV=1	A0A0K3ARB5	lev-11	30 kDa	TRUE	0	5
Myosin, essential light chain OS=Caenorhabditis elegans OX=6239 GN=mlc-3 PE=4 SV=1	P53014	mlc-3	17 kDa		0	3
Small ribosomal subunit protein uS2 OS=Caenorhabditis elegans OX=6239 GN=rps-0 PE=1 SV=3	P46769	rps-0	31 kDa		0	0
TOG domain-containing protein OS=Caenorhabditis elegans OX=6239 GN=gcn-1 PE=1 SV=3	B3CJ34	gcn-1	290 kDa		0	0
Tropomyosin isoforms c/e OS=Caenorhabditis elegans OX=6239 GN=lev-11 PE=1 SV=1	Q27249	lev-11	30 kDa	TRUE	0	5
Ribosomal Protein, Small subunit OS=Caenorhabditis elegans OX=6239 GN=rps-15a PE=1 SV=1	O17218	rps-15a	15 kDa		0	0
Glyceraldehyde-3-phosphate dehydrogenase 1 OS=Caenorhabditis elegans OX=6239 GN=gpd-1 PE=3 SV=1	P04970 (+1)	gpd-1	36 kDa	TRUE	0	0
Heat shock protein 110 OS=Caenorhabditis elegans OX=6239 GN=hsp-110 PE=3 SV=1	Q05036	hsp-110	87 kDa		0	0
Peptidase M24 domain-containing protein OS=Caenorhabditis elegans OX=6239 GN=CELE_W08E12.7 PE=1 SV=1	Q9N5B3	CELE_W08E12	43 kDa		0	0
phosphoenolpyruvate carboxykinase (GTP) OS=Caenorhabditis elegans OX=6239 GN=pck-1 PE=1 SV=2	O44906	pck-1	73 kDa	TRUE	0	0
Dynein heavy chain, cytoplasmic OS=Caenorhabditis elegans OX=6239 GN=dhc-1 PE=1 SV=1	Q19020	dhc-1	522 kDa		0	0
Small ribosomal subunit protein RACK1 OS=Caenorhabditis elegans OX=6239 GN=rack-1 PE=1 SV=3	Q21215	rack-1	36 kDa		0	3
T-complex protein 1 subunit beta OS=Caenorhabditis elegans OX=6239 GN=cct-2 PE=1 SV=2	P47207	cct-2	57 kDa		0	0
Small ribosomal subunit protein eS7 OS=Caenorhabditis elegans OX=6239 GN=rps-7 PE=3 SV=1	Q23312	rps-7	22 kDa		0	0
Probable aconitate hydratase, mitochondrial OS=Caenorhabditis elegans OX=6239 GN=aco-2 PE=3 SV=2	P34455	aco-2	84 kDa		0	0
HECT-type E3 ubiquitin transferase OS=Caenorhabditis elegans OX=6239 GN=eel-1 PE=1 SV=1	U4PBY0 (+1)	eel-1	466 kDa		5	1
ATP synthase subunit gamma, mitochondrial OS=Caenorhabditis elegans OX=6239 GN=CELE_Y69A2AR.18 PE=1 SV=1	Q95XJ0	CELE_Y69A2AR	32 kDa		0	0
Endoplasmic reticulum chaperone BiP homolog OS=Caenorhabditis elegans OX=6239 GN=hsp-4 PE=1 SV=2	P20163	hsp-4	72 kDa	TRUE	0	3
Calcium-transporting ATPase OS=Caenorhabditis elegans OX=6239 GN=sca-1 PE=1 SV=1	Q9XU13	sca-1	110 kDa		0	0
Cytoplasmic aconitate hydratase OS=Caenorhabditis elegans OX=6239 GN=aco-1 PE=1 SV=1	Q23500	aco-1	97 kDa		0	0
3-ketoacyl-CoA thiolase, mitochondrial OS=Caenorhabditis elegans OX=6239 GN=acaa-2 PE=1 SV=2	O45552	acaa-2	41 kDa		0	0
Large ribosomal subunit protein uL2 OS=Caenorhabditis elegans OX=6239 GN=rpl-2 PE=3 SV=1	Q9XVF7	rpl-2	28 kDa		0	0
14-3-3-like protein 2 OS=Caenorhabditis elegans OX=6239 GN=ftt-2 PE=1 SV=1	Q20655	ftt-2	28 kDa	TRUE	0	7
Small ribosomal subunit protein eS1 OS=Caenorhabditis elegans OX=6239 GN=rps-1 PE=3 SV=2	P48154	rps-1	29 kDa		0	0
Disks large homolog 1 OS=Caenorhabditis elegans OX=6239 GN=dlg-1 PE=1 SV=1	G5ECY0	dlg-1	107 kDa		0	0
Fructose-bisphosphate aldolase 2 OS=Caenorhabditis elegans OX=6239 GN=aldo-2 PE=2 SV=1	P46563	aldo-2	39 kDa		0	0
Twitchin OS=Caenorhabditis elegans OX=6239 GN=unc-22 PE=1 SV=3	Q23551	unc-22	789 kDa		0	0
Kettin homolog OS=Caenorhabditis elegans OX=6239 GN=ketn-1 PE=1 SV=1	V6CLP5	ketn-1	555 kDa		0	0
Laminin-like protein epi-1 OS=Caenorhabditis elegans OX=6239 GN=epi-1 PE=1 SV=1	A0A061AD21 (+5)	epi-1	407 kDa		0	0
Cytochrome b-c1 complex subunit 1, mitochondrial OS=Caenorhabditis elegans OX=6239 GN=ucr-1 PE=3 SV=2	P98080	ucr-1	52 kDa		0	0
Polyadenylate-binding protein OS=Caenorhabditis elegans OX=6239 GN=pab-1 PE=1 SV=1	Q9U302	pab-1	72 kDa	TRUE	0	0
Propionyl-CoA carboxylase alpha chain, mitochondrial OS=Caenorhabditis elegans OX=6239 GN=pcca-1 PE=1 SV=1	Q19842	pcca-1	80 kDa		0	0
Transcription factor BTF3 homolog OS=Caenorhabditis elegans OX=6239 GN=icd-1 PE=1 SV=1	Q18885	icd-1	18 kDa		0	1
Galectin domain-containing protein OS=Caenorhabditis elegans OX=6239 GN=lec-2 PE=1 SV=2	Q20684	lec-2	132 kDa	TRUE	0	0
T-complex protein 1 subunit theta OS=Caenorhabditis elegans OX=6239 GN=cct-8 PE=1 SV=3	Q9N358	cct-8	60 kDa		0	0
V-type proton ATPase subunit E OS=Caenorhabditis elegans OX=6239 GN=vha-8 PE=1 SV=1	Q95X44	vha-8	26 kDa		0	0
Probable serine/threonine-protein phosphatase PP2A regulatory subunit OS=Caenorhabditis elegans OX=6239 GN=paa-1 PE=1 SV=2	Q09543	paa-1	66 kDa		0	0
FERM domain-containing protein OS=Caenorhabditis elegans OX=6239 GN=tln-1 PE=1 SV=1	G5EGK1	tln-1	279 kDa		0	0
Large ribosomal subunit protein P2 OS=Caenorhabditis elegans OX=6239 GN=C37A2.7 PE=3 SV=2	O01504	C37A2	11 kDa	TRUE	0	1
Coatomer subunit alpha OS=Caenorhabditis elegans OX=6239 GN=copa-1 PE=1 SV=2	Q9N4H7	copa-1	138 kDa		0	0
14-3-3-like protein 1 OS=Caenorhabditis elegans OX=6239 GN=par-5 PE=1 SV=2	P41932	par-5	28 kDa	TRUE	0	4
Small ribosomal subunit protein uS19 OS=Caenorhabditis elegans OX=6239 GN=rps-15 PE=1 SV=3	Q9XVP0	rps-15	17 kDa		0	0
Large ribosomal subunit protein eL36 OS=Caenorhabditis elegans OX=6239 GN=rpl-36 PE=1 SV=3	P49181	rpl-36	12 kDa		8	2
Large ribosomal subunit protein uL16 OS=Caenorhabditis elegans OX=6239 GN=rpl-10 PE=3 SV=1	Q09533	rpl-10	25 kDa		0	1
Small ribosomal subunit protein uS7 OS=Caenorhabditis elegans OX=6239 GN=rps-5 PE=3 SV=1	P49041	rps-5	23 kDa		0	0
Vinculin OS=Caenorhabditis elegans OX=6239 GN=deb-1 PE=1 SV=2	P19826	deb-1	121 kDa		0	0
Protein disulfide-isomerase 1 OS=Caenorhabditis elegans OX=6239 GN=pdi-1 PE=3 SV=1	Q17967	pdi-1	53 kDa		0	4
T-complex protein 1 subunit delta OS=Caenorhabditis elegans OX=6239 GN=cct-4 PE=2 SV=1	P47208	cct-4	58 kDa		0	0
Large ribosomal subunit protein uL6 OS=Caenorhabditis elegans OX=6239 GN=rpl-9 PE=3 SV=1	Q95Y90	rpl-9	22 kDa		0	0
E1 ubiquitin-activating enzyme OS=Caenorhabditis elegans OX=6239 GN=uba-1 PE=1 SV=1	C1P636 (+1)	uba-1	124 kDa		0	0
Myosin regulatory light chain 1 OS=Caenorhabditis elegans OX=6239 GN=mlc-1 PE=4 SV=1	P19625	mlc-1	19 kDa	TRUE	0	0
Small ribosomal subunit protein uS9 OS=Caenorhabditis elegans OX=6239 GN=rps-16 PE=1 SV=3	Q22054	rps-16	16 kDa		0	0
glutamate synthase (NADH) OS=Caenorhabditis elegans OX=6239 GN=CELE_W07E11.1 PE=1 SV=1	G5EF05	CELE_W07E11	241 kDa		0	0
Large ribosomal subunit protein eL6 OS=Caenorhabditis elegans OX=6239 GN=rpl-6 PE=1 SV=1	P47991	rpl-6	24 kDa		0	0
Pyruvate carboxylase 1 OS=Caenorhabditis elegans OX=6239 GN=pyc-1 PE=1 SV=1	O17732	pyc-1	129 kDa		0	0
Large ribosomal subunit protein P2 OS=Caenorhabditis elegans OX=6239 GN=rplp-2.2 PE=1 SV=1	Q9U1X9	rplp-2	11 kDa	TRUE	0	1
NADH-ubiquinone oxidoreductase 75 kDa subunit, mitochondrial OS=Caenorhabditis elegans OX=6239 GN=nuo-5 PE=1 SV=1	Q9N4Y8	nuo-5	79 kDa		0	0
Small ribosomal subunit protein eS6 OS=Caenorhabditis elegans OX=6239 GN=rps-6 PE=1 SV=1	Q9NEN6	rps-6	28 kDa		0	0
Protein disulfide-isomerase OS=Caenorhabditis elegans OX=6239 GN=pdi-3 PE=1 SV=1	G5ED07	pdi-3	55 kDa		0	0
Probable elongation factor 1-beta/1-delta 2 OS=Caenorhabditis elegans OX=6239 GN=eef-1B.2 PE=1 SV=4	Q9U2H9	eef-1B	28 kDa	TRUE	0	0
Large ribosomal subunit protein eL13 OS=Caenorhabditis elegans OX=6239 GN=rpl-13 PE=3 SV=1	P91128	rpl-13	24 kDa		1	1
Enolase OS=Caenorhabditis elegans OX=6239 GN=enol-1 PE=1 SV=3	Q27527	enol-1	47 kDa		1	1
T-complex protein 1 subunit epsilon OS=Caenorhabditis elegans OX=6239 GN=cct-5 PE=2 SV=1	P47209	cct-5	59 kDa		0	0
Probable elongation factor 1-beta/1-delta 1 OS=Caenorhabditis elegans OX=6239 GN=eef-1B.1 PE=1 SV=1	P34460	eef-1B	23 kDa	TRUE	0	1
Small ribosomal subunit protein uS5 OS=Caenorhabditis elegans OX=6239 GN=rps-2 PE=1 SV=1	P51403	rps-2	29 kDa		0	0
Endoplasmin homolog OS=Caenorhabditis elegans OX=6239 GN=enpl-1 PE=3 SV=1	Q22235	enpl-1	87 kDa	TRUE	0	0
Enoyl-CoA hydratase OS=Caenorhabditis elegans OX=6239 GN=ech-1.2 PE=1 SV=1	Q9BIC3	ech-1	81 kDa	TRUE	0	0
T-complex protein 1 subunit eta OS=Caenorhabditis elegans OX=6239 GN=cct-7 PE=1 SV=2	Q9TZS5	cct-7	58 kDa		0	0
RRM domain-containing protein OS=Caenorhabditis elegans OX=6239 GN=hrpr-1 PE=1 SV=2	Q9NLD1	hrpr-1	66 kDa		0	0
U5 small nuclear ribonucleoprotein 200 kDa helicase OS=Caenorhabditis elegans OX=6239 GN=snrp-200 PE=3 SV=1	Q9U2G0	snrp-200	244 kDa		0	0
Small ribosomal subunit protein uS4 OS=Caenorhabditis elegans OX=6239 GN=rps-9 PE=3 SV=1	Q20228	rps-9	22 kDa		0	1
Calponin-homology (CH) domain-containing protein OS=Caenorhabditis elegans OX=6239 GN=fln-1 PE=1 SV=1	D0IMZ5 (+3)	fln-1	246 kDa		0	0
Small ribosomal subunit protein eS17 OS=Caenorhabditis elegans OX=6239 GN=rps-17 PE=3 SV=2	O01692	rps-17	15 kDa		0	0
Probable elongation factor 1-gamma OS=Caenorhabditis elegans OX=6239 GN=eef-1G PE=1 SV=1	P54412	eef-1G	44 kDa		0	0
Small ribosomal subunit protein uS13 OS=Caenorhabditis elegans OX=6239 GN=rps-18 PE=1 SV=1	O18240	rps-18	18 kDa		0	0
Calponin-like protein OV9M OS=Caenorhabditis elegans OX=6239 GN=clik-1 PE=1 SV=1	Q23050	clik-1	44 kDa		0	2
ATP-dependent RNA helicase laf-1 OS=Caenorhabditis elegans OX=6239 GN=laf-1 PE=1 SV=1	D0PV95	laf-1	76 kDa	TRUE	0	0
Puromycin-sensitive aminopeptidase OS=Caenorhabditis elegans OX=6239 GN=pam-1 PE=1 SV=1	Q4TT88	pam-1	107 kDa		0	0
Dimethylglycine dehydrogenase, mitochondrial OS=Caenorhabditis elegans OX=6239 GN=CELE_Y37E3.17 PE=1 SV=1	A0A486WV52 (+3)	CELE_Y37E3	92 kDa		0	0
Large ribosomal subunit protein uL13 OS=Caenorhabditis elegans OX=6239 GN=rpl-16 PE=2 SV=1	Q27389	rpl-16	23 kDa		0	0
Probable citrate synthase, mitochondrial OS=Caenorhabditis elegans OX=6239 GN=cts-1 PE=3 SV=1	P34575	cts-1	52 kDa		0	0
Large ribosomal subunit protein eL30 OS=Caenorhabditis elegans OX=6239 GN=rpl-30 PE=1 SV=2	Q9XWS4	rpl-30	12 kDa		0	0
Spliceosome RNA helicase DDX39B homolog OS=Caenorhabditis elegans OX=6239 GN=hel-1 PE=1 SV=1	Q18212	hel-1	48 kDa		0	1
Large ribosomal subunit protein uL1 OS=Caenorhabditis elegans OX=6239 GN=rpl-1 PE=3 SV=1	Q9N4I4	rpl-1	24 kDa		0	0
Large ribosomal subunit protein uL22 OS=Caenorhabditis elegans OX=6239 GN=rpl-17 PE=3 SV=1	Q9BL19	rpl-17	22 kDa		0	1
Translationally-controlled tumor protein homolog OS=Caenorhabditis elegans OX=6239 GN=tct-1 PE=1 SV=1	Q93573	tct-1	21 kDa		0	1
Laminin-like protein lam-2 OS=Caenorhabditis elegans OX=6239 GN=lam-2 PE=1 SV=3	Q18823	lam-2	181 kDa		0	0
Lamin-1 OS=Caenorhabditis elegans OX=6239 GN=lmn-1 PE=1 SV=2	Q21443	lmn-1	64 kDa		0	0
Intermediate filament protein A OS=Caenorhabditis elegans OX=6239 GN=ifa-1 PE=1 SV=1	A0A4V0IIR6 (+1)	ifa-1	70 kDa	TRUE	0	0
Probable 26S proteasome regulatory subunit 10B OS=Caenorhabditis elegans OX=6239 GN=rpt-4 PE=1 SV=2	O17071	rpt-4	46 kDa		0	0
Probable arginine kinase F46H5.3 OS=Caenorhabditis elegans OX=6239 GN=F46H5.3 PE=3 SV=2	Q10454	F46H5	44 kDa		0	0
Large ribosomal subunit protein eL22 OS=Caenorhabditis elegans OX=6239 GN=rpl-22 PE=1 SV=3	P52819	rpl-22	15 kDa		0	0
Large ribosomal subunit protein eL27 OS=Caenorhabditis elegans OX=6239 GN=rpl-27 PE=2 SV=1	P91914	rpl-27	16 kDa		0	0
Probable V-type proton ATPase subunit H 2 OS=Caenorhabditis elegans OX=6239 GN=vha-15 PE=3 SV=1	Q22494	vha-15	54 kDa		0	0
RRM domain-containing protein OS=Caenorhabditis elegans OX=6239 GN=rbm-3.2 PE=1 SV=1	O45713	rbm-3	9 kDa		0	2
Nucleolar protein 56 OS=Caenorhabditis elegans OX=6239 GN=nol-56 PE=3 SV=1	Q21276	nol-56	55 kDa		0	0
transketolase OS=Caenorhabditis elegans OX=6239 GN=tkt-1 PE=1 SV=1	O17759	tkt-1	66 kDa		0	0
Nucleosome assembly protein 1-like 1 OS=Caenorhabditis elegans OX=6239 GN=nap-1 PE=1 SV=1	Q19007	nap-1	36 kDa		0	0
Elongation factor Tu, mitochondrial OS=Caenorhabditis elegans OX=6239 GN=tufm-1 PE=1 SV=1	G5ECM6	tufm-1	55 kDa		0	0
26S proteasome regulatory subunit 7 OS=Caenorhabditis elegans OX=6239 GN=rpt-1 PE=1 SV=1	Q18787	rpt-1	49 kDa	TRUE	0	0
Propionyl-CoA carboxylase beta chain, mitochondrial OS=Caenorhabditis elegans OX=6239 GN=pccb-1 PE=1 SV=1	Q20676	pccb-1	58 kDa		0	0
Probable voltage-dependent anion-selective channel OS=Caenorhabditis elegans OX=6239 GN=vdac-1 PE=3 SV=2	Q21752	vdac-1	30 kDa		0	0
Nop domain-containing protein OS=Caenorhabditis elegans OX=6239 GN=nol-58 PE=1 SV=1	O45012	nol-58	55 kDa		0	0
Keratin, type I cytoskeletal 15 CONTAMINANT OS=Ovis aries GN=KRT15 PE=2 SV=1	O77727		49 kDa	TRUE	8	3
Laminin subunit beta-1 OS=Caenorhabditis elegans OX=6239 GN=lam-1 PE=1 SV=3	O44565	lam-1	198 kDa		0	0
32 kDa beta-galactoside-binding lectin OS=Caenorhabditis elegans OX=6239 GN=lec-1 PE=1 SV=1	P36573	lec-1	32 kDa	TRUE	0	0
26S proteasome non-ATPase regulatory subunit 2 OS=Caenorhabditis elegans OX=6239 GN=rpn-1 PE=1 SV=1	Q9GZH5	rpn-1	107 kDa		0	0
Peroxiredoxin prdx-2 OS=Caenorhabditis elegans OX=6239 GN=prdx-2 PE=1 SV=1	A0A0K3AUJ9	prdx-2	22 kDa		0	1
Nascent polypeptide-associated complex subunit alpha OS=Caenorhabditis elegans OX=6239 GN=icd-2 PE=1 SV=2	Q86S66	icd-2	22 kDa		0	0
Small ribosomal subunit protein uS15 OS=Caenorhabditis elegans OX=6239 GN=rps-13 PE=3 SV=2	P51404	rps-13	17 kDa		0	0
V-type proton ATPase subunit C OS=Caenorhabditis elegans OX=6239 GN=vha-11 PE=1 SV=1	Q9XXU9	vha-11	43 kDa		0	0
Probable phosphoglycerate kinase OS=Caenorhabditis elegans OX=6239 GN=pgk-1 PE=3 SV=1	P91427	pgk-1	44 kDa		0	0
Large ribosomal subunit protein eL20 OS=Caenorhabditis elegans OX=6239 GN=rpl-20 PE=3 SV=2	O44480	rpl-20	21 kDa		0	0
Valine--tRNA ligase OS=Caenorhabditis elegans OX=6239 GN=glp-4 PE=1 SV=1	Q9U1Q4	glp-4	119 kDa		0	0
Dolichyl-diphosphooligosaccharide--protein glycosyltransferase subunit 1 OS=Caenorhabditis elegans OX=6239 GN=ribo-1 PE=3 SV=2	Q9GZH4	ribo-1	66 kDa		0	0
Peptidyl-prolyl cis-trans isomerase 7 OS=Caenorhabditis elegans OX=6239 GN=cyn-7 PE=1 SV=2	P52015	cyn-7	18 kDa	TRUE	0	2
Cullin-associated NEDD8-dissociated protein 1 OS=Caenorhabditis elegans OX=6239 GN=cand-1 PE=1 SV=1	G5ED41	cand-1	142 kDa		0	0
Disorganized muscle protein 1 OS=Caenorhabditis elegans OX=6239 GN=dim-1 PE=1 SV=3	Q18066	dim-1	72 kDa		0	0
T-complex protein 1 subunit zeta OS=Caenorhabditis elegans OX=6239 GN=cct-6 PE=1 SV=1	P46550	cct-6	59 kDa		0	0
T-complex protein 1 subunit alpha OS=Caenorhabditis elegans OX=6239 GN=cct-1 PE=3 SV=2	P41988	cct-1	59 kDa		0	0
rRNA 2'-O-methyltransferase fibrillarin OS=Caenorhabditis elegans OX=6239 GN=fib-1 PE=2 SV=1	Q22053	fib-1	36 kDa		0	0
Large ribosomal subunit protein P1 OS=Caenorhabditis elegans OX=6239 GN=rla-1 PE=3 SV=2	P91913	rla-1	11 kDa	TRUE	2	4
Plectin/S10 N-terminal domain-containing protein OS=Caenorhabditis elegans OX=6239 GN=rps-10 PE=1 SV=1	O01869	rps-10	17 kDa		0	2
Probable coatomer subunit beta' OS=Caenorhabditis elegans OX=6239 GN=copb-2 PE=3 SV=3	Q20168	copb-2	111 kDa		0	0
Protein unc-87 OS=Caenorhabditis elegans OX=6239 GN=unc-87 PE=1 SV=3	P37806	unc-87	63 kDa		0	1
Very long-chain specific acyl-CoA dehydrogenase, mitochondrial OS=Caenorhabditis elegans OX=6239 GN=acdh-12 PE=1 SV=1	Q19057	acdh-12	66 kDa		0	0
Eukaryotic translation initiation factor 3 subunit A OS=Caenorhabditis elegans OX=6239 GN=egl-45 PE=3 SV=1	P34339	egl-45	124 kDa		0	0
Leucine--tRNA ligase OS=Caenorhabditis elegans OX=6239 GN=lars-1 PE=3 SV=2	Q09996	lars-1	135 kDa		0	0
Intermediate filament protein ifc-2 OS=Caenorhabditis elegans OX=6239 GN=ifc-2 PE=1 SV=1	A0A5E4LYE2	ifc-2	152 kDa	TRUE	0	0
Eukaryotic translation initiation factor 5A-1 OS=Caenorhabditis elegans OX=6239 GN=iff-1 PE=1 SV=1	P34563	iff-1	18 kDa	TRUE	0	0
Profilin-1 OS=Caenorhabditis elegans OX=6239 GN=pfn-1 PE=2 SV=1	Q9XW16	pfn-1	14 kDa		0	0
Large ribosomal subunit protein uL11 OS=Caenorhabditis elegans OX=6239 GN=rpl-12 PE=3 SV=1	P61866	rpl-12	18 kDa		0	0
Importin N-terminal domain-containing protein OS=Caenorhabditis elegans OX=6239 GN=imb-3 PE=1 SV=2	Q9N5V3	imb-3	122 kDa		0	0
Obg-like ATPase 1 OS=Caenorhabditis elegans OX=6239 GN=ola-1 PE=1 SV=1	P91917	ola-1	44 kDa		0	0
Nucleoside diphosphate kinase OS=Caenorhabditis elegans OX=6239 GN=ndk-1 PE=1 SV=1	Q93576	ndk-1	17 kDa		0	2
Small ribosomal subunit protein uS10 OS=Caenorhabditis elegans OX=6239 GN=rps-20 PE=1 SV=1	Q8WQA8	rps-20	13 kDa		0	1
Small ribosomal subunit protein eS28 OS=Caenorhabditis elegans OX=6239 GN=rps-28 PE=3 SV=1	Q95Y04	rps-28	7 kDa		0	1
Small ribosomal subunit protein eS12 OS=Caenorhabditis elegans OX=6239 GN=rps-12 PE=3 SV=2	P49196	rps-12	15 kDa		0	2
Large ribosomal subunit protein eL32 OS=Caenorhabditis elegans OX=6239 GN=rpl-32 PE=1 SV=1	Q22716	rpl-32	16 kDa		2	0
DNA-directed RNA polymerase II subunit RPB1 OS=Caenorhabditis elegans OX=6239 GN=ama-1 PE=1 SV=3	P16356	ama-1	205 kDa	TRUE	0	0
Hyaluronan/mRNA-binding protein domain-containing protein OS=Caenorhabditis elegans OX=6239 GN=vig-1 PE=1 SV=1	H2KYR1	vig-1	40 kDa		0	2
Serine hydroxymethyltransferase OS=Caenorhabditis elegans OX=6239 GN=mel-32 PE=1 SV=2	P50432	mel-32	56 kDa		0	0
Uncharacterized protein OS=Caenorhabditis elegans OX=6239 GN=CELE_T09B4.5 PE=1 SV=1	O02155	CELE_T09B4	36 kDa		0	0
Coatomer subunit gamma OS=Caenorhabditis elegans OX=6239 GN=copg-1 PE=1 SV=1	F5GUA3 (+1)	copg-1	98 kDa		0	0
Small ribosomal subunit protein eS19 OS=Caenorhabditis elegans OX=6239 GN=rps-19 PE=2 SV=1	O18650	rps-19	16 kDa		1	0
Histone H3 OS=Caenorhabditis elegans OX=6239 GN=his-40 PE=1 SV=1	K7ZUH9	his-40	15 kDa	TRUE	1	0
SH3 domain-containing protein OS=Caenorhabditis elegans OX=6239 GN=eps-8 PE=1 SV=3	O18250	eps-8	99 kDa		0	0
glutamate--tRNA ligase OS=Caenorhabditis elegans OX=6239 GN=ears-1 PE=1 SV=1	Q23315	ears-1	125 kDa		0	0
Intermediate filament protein ifp-1 OS=Caenorhabditis elegans OX=6239 GN=ifp-1 PE=3 SV=1	Q09501	ifp-1	89 kDa		0	0
Protein irg-7 OS=Caenorhabditis elegans OX=6239 GN=irg-7 PE=2 SV=1	A0A131MBU3	irg-7	244 kDa	TRUE	0	0
Large ribosomal subunit protein eL19 OS=Caenorhabditis elegans OX=6239 GN=rpl-19 PE=3 SV=1	O02639	rpl-19	24 kDa		0	0
T-complex protein 1 subunit gamma OS=Caenorhabditis elegans OX=6239 GN=cct-3 PE=3 SV=3	Q9N4J8	cct-3	60 kDa		0	0
Probable glutamine--tRNA ligase OS=Caenorhabditis elegans OX=6239 GN=qars-1 PE=3 SV=1	O62431	qars-1	88 kDa		0	0
Large ribosomal subunit protein uL14 OS=Caenorhabditis elegans OX=6239 GN=rpl-23 PE=3 SV=1	P48158	rpl-23	15 kDa		0	0
Troponin T OS=Caenorhabditis elegans OX=6239 GN=mup-2 PE=2 SV=1	Q27371	mup-2	47 kDa	TRUE	0	1
ATP synthase subunit O, mitochondrial OS=Caenorhabditis elegans OX=6239 GN=atp-3 PE=1 SV=1	P91283	atp-3	22 kDa		0	0
2-oxoglutarate dehydrogenase, mitochondrial OS=Caenorhabditis elegans OX=6239 GN=ogdh-1 PE=1 SV=2	O61199	ogdh-1	116 kDa		0	0
Saccharopine dehydrogenase OS=Caenorhabditis elegans OX=6239 GN=aass-1 PE=1 SV=1	U4PFH6	aass-1	106 kDa		0	0
Papilin OS=Caenorhabditis elegans OX=6239 GN=mig-6 PE=1 SV=1	O76840	mig-6	238 kDa		0	0
26S proteasome non-ATPase regulatory subunit 1 OS=Caenorhabditis elegans OX=6239 GN=rpn-2 PE=3 SV=4	Q18115	rpn-2	106 kDa		0	0
Acetyl-CoA hydrolase OS=Caenorhabditis elegans OX=6239 GN=acer-1 PE=1 SV=3	Q18599	acer-1	51 kDa	TRUE	0	0
ATP synthase subunit d, mitochondrial OS=Caenorhabditis elegans OX=6239 GN=atp-5 PE=1 SV=2	Q17763	atp-5	22 kDa		0	0
Protein argonaute-2 OS=Caenorhabditis elegans OX=6239 GN=alg-1 PE=1 SV=1	G5EES3 (+1)	alg-1	113 kDa	TRUE	0	0
Probable 26S proteasome regulatory subunit 4 OS=Caenorhabditis elegans OX=6239 GN=rpt-2 PE=3 SV=1	O16368	rpt-2	50 kDa		0	0
Probable isocitrate dehydrogenase [NAD] subunit alpha, mitochondrial OS=Caenorhabditis elegans OX=6239 GN=idha-1 PE=3 SV=3	Q93714	idha-1	38 kDa		0	0
Putative aminopeptidase W07G4.4 OS=Caenorhabditis elegans OX=6239 GN=lap-2 PE=3 SV=1	Q27245	lap-2	56 kDa		0	0
Large ribosomal subunit protein eL15 OS=Caenorhabditis elegans OX=6239 GN=rpl-15 PE=3 SV=1	P91374	rpl-15	24 kDa		0	0
Small ribosomal subunit protein uS17 OS=Caenorhabditis elegans OX=6239 GN=rps-11 PE=1 SV=1	Q20206	rps-11	18 kDa		0	0
Succinate dehydrogenase [ubiquinone] flavoprotein subunit, mitochondrial OS=Caenorhabditis elegans OX=6239 GN=sdha-1 PE=2 SV=3	Q09508	sdha-1	70 kDa	TRUE	0	0
Uncharacterized helicase C28H8.3 OS=Caenorhabditis elegans OX=6239 GN=C28H8.3 PE=3 SV=2	Q09475	C28H8	194 kDa		0	0
Small ribosomal subunit protein eS24 OS=Caenorhabditis elegans OX=6239 GN=rps-24 PE=1 SV=1	Q1XFY9	rps-24	15 kDa		3	0
D-3-phosphoglycerate dehydrogenase OS=Caenorhabditis elegans OX=6239 GN=phdh-1 PE=1 SV=1	O17626	phdh-1	35 kDa		0	1
Alanine--tRNA ligase, cytoplasmic OS=Caenorhabditis elegans OX=6239 GN=aars-2 PE=2 SV=1	O01541	aars-2	107 kDa		0	0
NADP-dependent oxidoreductase domain-containing protein OS=Caenorhabditis elegans OX=6239 GN=C07D8.6 PE=1 SV=1	P91020	C07D8	35 kDa		0	0
Probable electron transfer flavoprotein subunit alpha, mitochondrial OS=Caenorhabditis elegans OX=6239 GN=F27D4.1 PE=3 SV=2	Q93615	F27D4	34 kDa		0	0
Probable arginine--tRNA ligase, cytoplasmic OS=Caenorhabditis elegans OX=6239 GN=rars-1 PE=3 SV=2	Q19825	rars-1	81 kDa		0	0
Mitochondrial prohibitin complex protein 1 OS=Caenorhabditis elegans OX=6239 GN=phb-1 PE=1 SV=1	Q9BKU4	phb-1	30 kDa		0	0
Muscle M-line assembly protein unc-89 OS=Caenorhabditis elegans OX=6239 GN=unc-89 PE=1 SV=3	O01761	unc-89	894 kDa		0	0
Large ribosomal subunit protein uL24 OS=Caenorhabditis elegans OX=6239 GN=rpl-26 PE=3 SV=1	Q19869	rpl-26	16 kDa		0	0
Dynamin OS=Caenorhabditis elegans OX=6239 GN=dyn-1 PE=1 SV=3	P39055	dyn-1	93 kDa		0	0
Large ribosomal subunit protein uL5A OS=Caenorhabditis elegans OX=6239 GN=rpl-11.1 PE=3 SV=1	Q94300	rpl-11	23 kDa	TRUE	0	0
Moesin/ezrin/radixin homolog 1 OS=Caenorhabditis elegans OX=6239 GN=erm-1 PE=1 SV=1	G5EBK3	erm-1	66 kDa		0	0
K Homology domain-containing protein OS=Caenorhabditis elegans OX=6239 GN=nova-1 PE=1 SV=1	Q9GRY9	nova-1	42 kDa		0	0
Calponin-homology (CH) domain-containing protein OS=Caenorhabditis elegans OX=6239 GN=cpn-3 PE=1 SV=1	O01542	cpn-3	16 kDa		0	0
Signal recognition particle subunit SRP72 OS=Caenorhabditis elegans OX=6239 GN=srpa-72 PE=3 SV=2	P91240	srpa-72	71 kDa		0	0
Protein disulfide-isomerase A6 homolog OS=Caenorhabditis elegans OX=6239 GN=pdi-6 PE=3 SV=1	Q11067	pdi-6	48 kDa		0	0
Aspartate--tRNA ligase, cytoplasmic OS=Caenorhabditis elegans OX=6239 GN=dars-1 PE=3 SV=1	Q03577	dars-1	60 kDa		0	0
RNA helicase OS=Caenorhabditis elegans OX=6239 GN=ddx-17 PE=1 SV=1	Q9XUW5	ddx-17	60 kDa		0	0
Large ribosomal subunit protein eL33 OS=Caenorhabditis elegans OX=6239 GN=rpl-33 PE=1 SV=3	P49180	rpl-33	14 kDa		0	0
Large ribosomal subunit protein uL29 OS=Caenorhabditis elegans OX=6239 GN=rpl-35 PE=3 SV=1	P34662	rpl-35	14 kDa		1	0
Lin-5 (Five) Interacting protein OS=Caenorhabditis elegans OX=6239 GN=lfi-1 PE=1 SV=1	A0A5E4LWV7	lfi-1	275 kDa		0	0
Moesin/ezrin/radixin homolog 1 OS=Caenorhabditis elegans OX=6239 GN=frm-1 PE=1 SV=1	G5EEG8	frm-1	526 kDa		0	0
Peptidase_M13_N domain-containing protein OS=Caenorhabditis elegans OX=6239 GN=nep-17 PE=1 SV=1	O45569	nep-17	178 kDa		0	0
Clustered mitochondria protein homolog OS=Caenorhabditis elegans OX=6239 GN=clu-1 PE=3 SV=1	P34466	clu-1	140 kDa		0	0
Large ribosomal subunit protein eL14 OS=Caenorhabditis elegans OX=6239 GN=rpl-14 PE=1 SV=1	Q9XVE9	rpl-14	15 kDa	TRUE	0	0
Small ribosomal subunit protein eS21 OS=Caenorhabditis elegans OX=6239 GN=rps-21 PE=1 SV=1	P49197	rps-21	10 kDa		0	1
UTP--glucose-1-phosphate uridylyltransferase OS=Caenorhabditis elegans OX=6239 GN=rml-1 PE=1 SV=1	Q86D12	rml-1	55 kDa		0	0
Pyruvate kinase OS=Caenorhabditis elegans OX=6239 GN=pyk-1 PE=1 SV=1	O17836	pyk-1	61 kDa	TRUE	0	0
Calreticulin OS=Caenorhabditis elegans OX=6239 GN=crt-1 PE=1 SV=1	P27798	crt-1	46 kDa		1	0
Large ribosomal subunit protein eL21 OS=Caenorhabditis elegans OX=6239 GN=rpl-21 PE=3 SV=3	P34334	rpl-21	18 kDa		0	0
proline--tRNA ligase OS=Caenorhabditis elegans OX=6239 GN=pars-1 PE=1 SV=1	Q22620	pars-1	66 kDa	TRUE	0	0
Glycine--tRNA ligase OS=Caenorhabditis elegans OX=6239 GN=gars-1 PE=1 SV=2	Q10039	gars-1	84 kDa		0	0
Small ribosomal subunit protein eS25 OS=Caenorhabditis elegans OX=6239 GN=rps-25 PE=3 SV=1	P52821	rps-25	13 kDa		0	0
Probable methylmalonate-semialdehyde/malonate-semialdehyde dehydrogenase [acylating], mitochondrial OS=Caenorhabditis elegans OX=6239 GN=alh-8 PE=3 SV=1	P52713	alh-8	56 kDa		0	0
Isoleucine--tRNA ligase, cytoplasmic OS=Caenorhabditis elegans OX=6239 GN=iars-1 PE=3 SV=1	Q21926	iars-1	130 kDa		0	0
ATP-dependent RNA helicase cgh-1 OS=Caenorhabditis elegans OX=6239 GN=cgh-1 PE=1 SV=1	Q95YF3	cgh-1	49 kDa		0	0
ATP synthase subunit delta, mitochondrial OS=Caenorhabditis elegans OX=6239 GN=F58F12.1 PE=1 SV=1	Q09544	F58F12	17 kDa		0	0
Succinate--CoA ligase [ADP-forming] subunit beta, mitochondrial OS=Caenorhabditis elegans OX=6239 GN=suca-1 PE=3 SV=1	P53588	suca-1	47 kDa		0	0
Galectin OS=Caenorhabditis elegans OX=6239 GN=lec-5 PE=1 SV=1	G5EFI4	lec-5	35 kDa		0	0
Heterogeneous nuclear ribonucleoprotein A1 OS=Caenorhabditis elegans OX=6239 GN=hrp-1 PE=1 SV=1	Q22037	hrp-1	36 kDa		0	0
Small ribosomal subunit protein uS11 OS=Caenorhabditis elegans OX=6239 GN=rps-14 PE=3 SV=1	P48150	rps-14	16 kDa		0	0
Eukaryotic translation initiation factor 5A-2 OS=Caenorhabditis elegans OX=6239 GN=iff-2 PE=2 SV=1	Q20751	iff-2	18 kDa	TRUE	0	0
BIG2 domain-containing protein OS=Caenorhabditis elegans OX=6239 GN=npp-12 PE=1 SV=1	P91495	npp-12	200 kDa		0	0
10-formyltetrahydrofolate dehydrogenase OS=Caenorhabditis elegans OX=6239 GN=alh-3 PE=1 SV=1	G5ECV9	alh-3	99 kDa		0	0
Pre-mRNA-splicing factor 8 homolog OS=Caenorhabditis elegans OX=6239 GN=prp-8 PE=1 SV=1	P34369	prp-8	272 kDa		0	0
Insulin-degrading enzyme OS=Caenorhabditis elegans OX=6239 GN=CELE_F44E7.4 PE=1 SV=1	O16249	CELE_F44E7	122 kDa	TRUE	0	0
Galectin OS=Caenorhabditis elegans OX=6239 GN=lec-3 PE=1 SV=1	I2HAG1	lec-3	38 kDa		0	0
Carboxypeptidase OS=Caenorhabditis elegans OX=6239 GN=ctsa-2 PE=1 SV=2	Q94269	ctsa-2	256 kDa		0	0
Coatomer subunit beta OS=Caenorhabditis elegans OX=6239 GN=copb-1 PE=1 SV=1	Q9TYL9	copb-1	108 kDa	TRUE	0	0
Dihydrolipoyllysine-residue succinyltransferase component of 2-oxoglutarate dehydrogenase complex, mitochondrial OS=Caenorhabditis elegans OX=6239 GN=dlst-1 PE=1 SV=2	O45148	dlst-1	50 kDa		0	0
Pre-mRNA-processing factor 19 OS=Caenorhabditis elegans OX=6239 GN=prp-19 PE=3 SV=2	Q10051	prp-19	53 kDa		0	0
Fructose-bisphosphate aldolase 1 OS=Caenorhabditis elegans OX=6239 GN=aldo-1 PE=1 SV=1	P54216	aldo-1	39 kDa		0	0
Probable delta-1-pyrroline-5-carboxylate synthase OS=Caenorhabditis elegans OX=6239 GN=alh-13 PE=3 SV=2	P54889	alh-13	87 kDa		0	0
Probable enoyl-CoA hydratase, mitochondrial OS=Caenorhabditis elegans OX=6239 GN=ech-6 PE=3 SV=1	P34559	ech-6	31 kDa		0	0
Probable 26S proteasome regulatory subunit rpn-6.1 OS=Caenorhabditis elegans OX=6239 GN=rpn-6.1 PE=2 SV=2	Q20938	rpn-6	49 kDa		0	0
Guanine nucleotide-binding protein G(o) subunit alpha OS=Caenorhabditis elegans OX=6239 GN=goa-1 PE=1 SV=3	P51875	goa-1	40 kDa	TRUE	0	0
Proteasome subunit alpha type-5 OS=Caenorhabditis elegans OX=6239 GN=pas-5 PE=1 SV=1	Q95008	pas-5	27 kDa		0	0
Bifunctional L-3-cyanoalanine synthase/cysteine synthase OS=Caenorhabditis elegans OX=6239 GN=cysl-2 PE=1 SV=1	O45679	cysl-2	36 kDa	TRUE	0	0
Threonine--tRNA ligase, cytoplasmic OS=Caenorhabditis elegans OX=6239 GN=tars-1 PE=3 SV=1	P52709	tars-1	84 kDa		0	0
Electron transfer flavoprotein subunit beta OS=Caenorhabditis elegans OX=6239 GN=CELE_F23C8.5 PE=1 SV=2	Q9TXI4	CELE_F23C8	28 kDa		0	0
26S proteasome regulatory subunit 8 OS=Caenorhabditis elegans OX=6239 GN=rpt-6 PE=1 SV=1	Q9XTT9	rpt-6	46 kDa	TRUE	0	0
SCP2 domain-containing protein OS=Caenorhabditis elegans OX=6239 GN=dhs-28 PE=1 SV=1	Q21481	dhs-28	46 kDa		0	0
Protein arginine N-methyltransferase 1 OS=Caenorhabditis elegans OX=6239 GN=prmt-1 PE=1 SV=1	Q9U2X0	prmt-1	40 kDa		0	0
Polyadenylate-binding protein OS=Caenorhabditis elegans OX=6239 GN=pab-2 PE=1 SV=1	Q19579	pab-2	76 kDa	TRUE	0	0
Aldehyde dehydrogenase domain-containing protein OS=Caenorhabditis elegans OX=6239 GN=alh-1 PE=1 SV=3	Q20780	alh-1	55 kDa		0	0
Histone 24 OS=Caenorhabditis elegans OX=6239 GN=his-24 PE=1 SV=4	P10771	his-24	21 kDa		0	1
Alpha-actinin, sarcomeric OS=Caenorhabditis elegans OX=6239 GN=atn-1 PE=1 SV=1	Q23158 (+1)	atn-1	107 kDa		0	0
Nucleolar protein 16 OS=Caenorhabditis elegans OX=6239 GN=CELE_F49E2.5 PE=1 SV=1	A0A4V0IJD5 (+1)	CELE_F49E2	142 kDa		0	0
Stress-induced protein 1 OS=Caenorhabditis elegans OX=6239 GN=sip-1 PE=1 SV=1	Q20363	sip-1	18 kDa		1	0
HMG box domain-containing protein OS=Caenorhabditis elegans OX=6239 GN=hmg-1.1 PE=1 SV=1	G5EFV4	hmg-1	11 kDa		0	0
Actin-depolymerizing factor 1, isoforms a/b OS=Caenorhabditis elegans OX=6239 GN=unc-60 PE=1 SV=2	Q07750	unc-60	24 kDa	TRUE	0	2
MICOS complex subunit MIC60-1 OS=Caenorhabditis elegans OX=6239 GN=immt-1 PE=2 SV=2	Q22505	immt-1	76 kDa		0	0
Guanine nucleotide-binding protein subunit beta-1 OS=Caenorhabditis elegans OX=6239 GN=gpb-1 PE=1 SV=2	P17343	gpb-1	37 kDa		0	0
Phosphate carrier protein, mitochondrial OS=Caenorhabditis elegans OX=6239 GN=CELE_F01G4.6 PE=1 SV=1	G5ECU3	CELE_F01G4	42 kDa	TRUE	0	0
Tubulin alpha-3 chain OS=Caenorhabditis elegans OX=6239 GN=mec-12 PE=1 SV=1	P91910	mec-12	50 kDa	TRUE	0	0
Nicotinic receptor-associated protein 4 OS=Caenorhabditis elegans OX=6239 GN=nra-4 PE=1 SV=1	H2KYE0	nra-4	122 kDa		0	0
Methionine--tRNA ligase, cytoplasmic OS=Caenorhabditis elegans OX=6239 GN=mars-1 PE=3 SV=1	Q20970	mars-1	102 kDa	TRUE	0	0
Eukaryotic translation initiation factor 2 subunit 1 OS=Caenorhabditis elegans OX=6239 GN=eif-2alpha PE=1 SV=2	Q9BKU3	eif-2alpha	39 kDa		0	0
Dihydrolipoyl dehydrogenase, mitochondrial OS=Caenorhabditis elegans OX=6239 GN=dld-1 PE=3 SV=2	O17953	dld-1	53 kDa		0	0
Large ribosomal subunit protein eL24 OS=Caenorhabditis elegans OX=6239 GN=rpl-24.1 PE=3 SV=1	O01868	rpl-24	18 kDa		0	0
Dolichyl-diphosphooligosaccharide--protein glycosyltransferase 48 kDa subunit OS=Caenorhabditis elegans OX=6239 GN=ostb-1 PE=3 SV=1	P45971	ostb-1	49 kDa		0	0
Large ribosomal subunit protein eL28 OS=Caenorhabditis elegans OX=6239 GN=rpl-28 PE=1 SV=3	Q21930	rpl-28	14 kDa		4	3
Calponin-homology (CH) domain-containing protein OS=Caenorhabditis elegans OX=6239 GN=fln-2 PE=1 SV=4	D0VWL6	fln-2	397 kDa		0	0
TPR_MLP1_2 domain-containing protein OS=Caenorhabditis elegans OX=6239 GN=npp-21 PE=1 SV=2	Q5WRT9	npp-21	222 kDa		0	0
TPR_REGION domain-containing protein OS=Caenorhabditis elegans OX=6239 GN=rmd-2 PE=1 SV=1	B2D6P1	rmd-2	25 kDa		0	1
Lysine--tRNA ligase OS=Caenorhabditis elegans OX=6239 GN=kars-1 PE=3 SV=1	Q22099	kars-1	65 kDa		0	0
10 kDa heat shock protein, mitochondrial OS=Caenorhabditis elegans OX=6239 GN=CELE_Y22D7AL.10 PE=1 SV=1	Q965Q1	CELE_Y22D7AL	12 kDa		0	1
Apical junction molecule OS=Caenorhabditis elegans OX=6239 GN=ajm-1 PE=1 SV=1	A0A1C3NSL9	ajm-1	193 kDa		0	0
Intermediate filament protein ifc-1 OS=Caenorhabditis elegans OX=6239 GN=ifc-1 PE=3 SV=2	O45168	ifc-1	56 kDa	TRUE	0	0
Short/branched chain specific acyl-CoA dehydrogenase, mitochondrial OS=Caenorhabditis elegans OX=6239 GN=acdh-3 PE=1 SV=1	O44549	acdh-3	46 kDa	TRUE	0	0
ATP synthase-coupling factor 6, mitochondrial OS=Caenorhabditis elegans OX=6239 GN=atp-4 PE=1 SV=1	O16517	atp-4	14 kDa		0	0
Phenylalanine--tRNA ligase beta subunit OS=Caenorhabditis elegans OX=6239 GN=fars-3 PE=3 SV=2	Q19713	fars-3	66 kDa		0	0
Pyruvate dehydrogenase E1 component subunit alpha OS=Caenorhabditis elegans OX=6239 GN=pdha-1 PE=1 SV=1	Q8I111	pdha-1	46 kDa		0	0
Calcium-transporting ATPase OS=Caenorhabditis elegans OX=6239 GN=mca-3 PE=1 SV=1	Q95XP6	mca-3	127 kDa	TRUE	0	0
Protein transport protein Sec24C OS=Caenorhabditis elegans OX=6239 GN=sec-24.1 PE=1 SV=1	Q19371	sec-24	121 kDa		0	0
Calponin homology domain-containing protein OS=Caenorhabditis elegans OX=6239 GN=chdp-1 PE=1 SV=1	P91027	chdp-1	36 kDa		0	0
26S proteasome non-ATPase regulatory subunit 3 OS=Caenorhabditis elegans OX=6239 GN=rpn-3 PE=1 SV=1	Q04908	rpn-3	58 kDa		0	0
Probable fumarate hydratase, mitochondrial OS=Caenorhabditis elegans OX=6239 GN=fum-1 PE=3 SV=1	O17214	fum-1	54 kDa		0	0
UV excision repair protein RAD23 OS=Caenorhabditis elegans OX=6239 GN=rad-23 PE=1 SV=2	Q23451	rad-23	35 kDa		0	0
Histidine--tRNA ligase OS=Caenorhabditis elegans OX=6239 GN=hars-1 PE=2 SV=3	P34183	hars-1	59 kDa		0	0
Ras GTPase-activating protein-binding protein gtbp-1 OS=Caenorhabditis elegans OX=6239 GN=gtbp-1 PE=1 SV=2	Q21351	gtbp-1	52 kDa		0	0
Ubiquitin carboxyl-terminal hydrolase 7 OS=Caenorhabditis elegans OX=6239 GN=math-33 PE=1 SV=1	G3MU79 (+15)	math-33	131 kDa		0	0
cAMP-dependent protein kinase regulatory subunit OS=Caenorhabditis elegans OX=6239 GN=kin-2 PE=1 SV=3	P30625	kin-2	41 kDa		0	0
Isocitrate dehydrogenase [NADP] OS=Caenorhabditis elegans OX=6239 GN=idh-1 PE=1 SV=1	H9G2T4	idh-1	49 kDa		0	0
RuvB-like 1 OS=Caenorhabditis elegans OX=6239 GN=ruvb-1 PE=1 SV=2	O17607	ruvb-1	53 kDa		0	0
Eukaryotic translation initiation factor 3 subunit C OS=Caenorhabditis elegans OX=6239 GN=eif-3.C PE=3 SV=2	O02328	eif-3	104 kDa		0	0
Asparagine--tRNA ligase, cytoplasmic OS=Caenorhabditis elegans OX=6239 GN=nars-1 PE=3 SV=1	Q19722	nars-1	61 kDa		0	0
RAB family OS=Caenorhabditis elegans OX=6239 GN=rab-1 PE=1 SV=1	Q9UAQ6	rab-1	23 kDa	TRUE	0	0
Proteasome subunit alpha type-7 OS=Caenorhabditis elegans OX=6239 GN=pas-4 PE=1 SV=1	Q95005	pas-4	28 kDa		0	0
ATPase family AAA domain-containing protein 3 OS=Caenorhabditis elegans OX=6239 GN=atad-3 PE=1 SV=2	Q20748	atad-3	67 kDa		0	0
Histone H2A.V OS=Caenorhabditis elegans OX=6239 GN=htz-1 PE=1 SV=3	Q27511	htz-1	15 kDa	TRUE	0	2
Mitochondrial prohibitin complex protein 2 OS=Caenorhabditis elegans OX=6239 GN=phb-2 PE=1 SV=2	P50093	phb-2	33 kDa		0	0
Serine carboxypeptidase ctsa-1.1 OS=Caenorhabditis elegans OX=6239 GN=ctsa-1.1 PE=1 SV=1	P52717	ctsa-1	54 kDa		0	0
RRM domain-containing protein OS=Caenorhabditis elegans OX=6239 GN=sup-46 PE=1 SV=1	Q9XVS2	sup-46	49 kDa		0	0
Aspartate aminotransferase OS=Caenorhabditis elegans OX=6239 GN=got-2.2 PE=1 SV=1	Q17994	got-2	46 kDa	TRUE	0	0
Probable 3-ketoacyl-CoA thiolase OS=Caenorhabditis elegans OX=6239 GN=B0303.3 PE=3 SV=1	P34255	B0303	48 kDa		0	0
Ubiquitin carboxyl-terminal hydrolase 14 OS=Caenorhabditis elegans OX=6239 GN=usp-14 PE=2 SV=2	Q17361	usp-14	56 kDa		0	0
Large ribosomal subunit protein uL5B OS=Caenorhabditis elegans OX=6239 GN=rpl-11.2 PE=3 SV=1	Q19162	rpl-11	23 kDa	TRUE	0	0
cGMP-dependent protein kinase egl-4 OS=Caenorhabditis elegans OX=6239 GN=egl-4 PE=1 SV=2	O76360	egl-4	87 kDa	TRUE	0	0
Reticulon-like protein OS=Caenorhabditis elegans OX=6239 GN=ret-1 PE=1 SV=1	G5ECZ2	ret-1	362 kDa		0	0
Poly [ADP-ribose] polymerase tankyrase OS=Caenorhabditis elegans OX=6239 GN=tank-1 PE=2 SV=1	Q9TXQ1	tank-1	255 kDa		0	0
Aggrecan core protein OS=Caenorhabditis elegans OX=6239 GN=CELE_T23E7.2 PE=1 SV=1	Q8MXJ1	CELE_T23E7	98 kDa		0	0
Malate dehydrogenase, cytoplasmic OS=Caenorhabditis elegans OX=6239 GN=mdh-1 PE=1 SV=1	Q9UAV5	mdh-1	36 kDa		0	1
Dynamin-type G domain-containing protein OS=Caenorhabditis elegans OX=6239 GN=rme-1 PE=1 SV=1	Q9N5B7	rme-1	89 kDa		0	0
Transcriptional activator plp-1 OS=Caenorhabditis elegans OX=6239 GN=plp-1 PE=1 SV=1	Q94230	plp-1	26 kDa	TRUE	0	0
Calmodulin OS=Caenorhabditis elegans OX=6239 GN=cmd-1 PE=1 SV=3	O16305	cmd-1	17 kDa		0	0
Kinesin heavy chain OS=Caenorhabditis elegans OX=6239 GN=unc-116 PE=2 SV=2	P34540	unc-116	92 kDa		0	0
ATP-citrate synthase OS=Caenorhabditis elegans OX=6239 GN=acly-2 PE=1 SV=1	P90731	acly-2	121 kDa	TRUE	0	0
Alkyldihydroxyacetonephosphate synthase OS=Caenorhabditis elegans OX=6239 GN=ads-1 PE=2 SV=1	O45218	ads-1	67 kDa		0	0
phosphoglucomutase (alpha-D-glucose-1,6-bisphosphate-dependent) OS=Caenorhabditis elegans OX=6239 GN=pgm-1 PE=1 SV=1	Q21742	pgm-1	62 kDa		0	0
SAP domain-containing protein OS=Caenorhabditis elegans OX=6239 GN=ccar-1 PE=1 SV=1	A0A0S4XR43	ccar-1	135 kDa		0	0
Stress-induced-phosphoprotein 1 OS=Caenorhabditis elegans OX=6239 GN=sti-1 PE=1 SV=1	O16259	sti-1	37 kDa		0	0
PCI domain-containing protein OS=Caenorhabditis elegans OX=6239 GN=rpn-5 PE=1 SV=1	Q19324	rpn-5	56 kDa		0	0
26S protease regulatory subunit 6A OS=Caenorhabditis elegans OX=6239 GN=rpt-5 PE=1 SV=1	O76371	rpt-5	48 kDa		0	0
Probable UDP-N-acetylglucosamine pyrophosphorylase OS=Caenorhabditis elegans OX=6239 GN=C36A4.4 PE=3 SV=2	Q18493	C36A4	53 kDa		0	0
Probable peroxiredoxin prdx-3 OS=Caenorhabditis elegans OX=6239 GN=prdx-3 PE=3 SV=1	Q21824	prdx-3	25 kDa		0	0
Microtubule-associated protein futsch OS=Caenorhabditis elegans OX=6239 GN=maph-1.2 PE=1 SV=1	A9UJN7	maph-1	92 kDa	TRUE	0	0
Eukaryotic translation initiation factor 3 subunit B OS=Caenorhabditis elegans OX=6239 GN=eif-3.B PE=3 SV=2	Q9XWI6	eif-3	83 kDa		0	0
Probable glutathione S-transferase 7 OS=Caenorhabditis elegans OX=6239 GN=gst-7 PE=3 SV=1	P91253	gst-7	23 kDa		0	0
alanine transaminase OS=Caenorhabditis elegans OX=6239 GN=C32F10.8 PE=1 SV=2	O01685	C32F10	56 kDa		0	0
Eukaryotic translation initiation factor 3 subunit L OS=Caenorhabditis elegans OX=6239 GN=eif-3.L PE=3 SV=1	Q95QW0	eif-3	62 kDa		0	0
Alcohol dehydrogenase 1 OS=Caenorhabditis elegans OX=6239 GN=sodh-1 PE=2 SV=2	Q17334	sodh-1	38 kDa		0	0
Isocitrate dehydrogenase [NAD] subunit, mitochondrial OS=Caenorhabditis elegans OX=6239 GN=idhg-1 PE=1 SV=2	Q20049	idhg-1	44 kDa		0	0
RNA helicase OS=Caenorhabditis elegans OX=6239 GN=CELE_F33D11.10 PE=1 SV=1	O44781 (+1)	CELE_F33D11	45 kDa	TRUE	0	0
Transaldolase OS=Caenorhabditis elegans OX=6239 GN=tald-1 PE=1 SV=1	Q966C7	tald-1	35 kDa		0	0
Eukaryotic translation initiation factor 3 subunit D OS=Caenorhabditis elegans OX=6239 GN=eif-3.D PE=1 SV=1	P30642	eif-3	64 kDa		0	0
Globin-like protein OS=Caenorhabditis elegans OX=6239 GN=glb-1 PE=1 SV=2	P30627	glb-1	19 kDa		0	0
Lupus La protein OS=Caenorhabditis elegans OX=6239 GN=ssb-1 PE=1 SV=1	O01806	ssb-1	44 kDa		0	0
Peptidyl-prolyl cis-trans isomerase 3 OS=Caenorhabditis elegans OX=6239 GN=cyn-3 PE=1 SV=1	P52011	cyn-3	19 kDa	TRUE	0	0
Adenosine kinase OS=Caenorhabditis elegans OX=6239 GN=adk-1 PE=1 SV=1	Q93934	adk-1	37 kDa		0	0
Acidic leucine-rich nuclear phosphoprotein 32-related protein 1 OS=Caenorhabditis elegans OX=6239 GN=F33H2.3 PE=3 SV=1	O62220	F33H2	25 kDa	TRUE	0	0
Probable glycylpeptide N-tetradecanoyltransferase OS=Caenorhabditis elegans OX=6239 GN=nmt-1 PE=3 SV=1	P46548 (+1)	nmt-1	51 kDa		0	0
Titin homolog OS=Caenorhabditis elegans OX=6239 GN=ttn-1 PE=1 SV=2	G4SLH0	ttn-1	2057 kDa		0	0
UDP-Glucose Glycoprotein glucosylTransferase OS=Caenorhabditis elegans OX=6239 GN=uggt-1 PE=1 SV=1	Q9GPA0	uggt-1	168 kDa		0	0
Putative aldehyde dehydrogenase family 7 member A1 homolog OS=Caenorhabditis elegans OX=6239 GN=alh-9 PE=3 SV=2	P46562	alh-9	57 kDa		0	0
Intron-binding protein aquarius OS=Caenorhabditis elegans OX=6239 GN=emb-4 PE=1 SV=4	Q9U1Q7	emb-4	170 kDa		0	0
Protein let-418 OS=Caenorhabditis elegans OX=6239 GN=let-418 PE=1 SV=1	G5EBZ4	let-418	209 kDa	TRUE	0	0
Structural maintenance of chromosomes protein 1 OS=Caenorhabditis elegans OX=6239 GN=him-1 PE=1 SV=4	O01789	him-1	144 kDa		0	0
Probable 4-aminobutyrate aminotransferase, mitochondrial OS=Caenorhabditis elegans OX=6239 GN=gta-1 PE=3 SV=1	Q21217	gta-1	53 kDa		0	0
Annexin OS=Caenorhabditis elegans OX=6239 GN=nex-1 PE=1 SV=1	G5EEA8	nex-1	36 kDa		0	0
FH2 domain-containing protein OS=Caenorhabditis elegans OX=6239 GN=CELE_Y55F3AM.13 PE=1 SV=1	Q9N362	CELE_Y55F3AM	38 kDa		0	0
RRM domain-containing protein OS=Caenorhabditis elegans OX=6239 GN=sup-26 PE=1 SV=1	D5MCQ5 (+1)	sup-26	51 kDa	TRUE	0	0
long-chain-fatty-acid--CoA ligase OS=Caenorhabditis elegans OX=6239 GN=acs-4 PE=1 SV=2	Q20121	acs-4	81 kDa		0	0
UNC-45 OS=Caenorhabditis elegans OX=6239 GN=unc-45 PE=1 SV=1	G5EG62	unc-45	107 kDa		0	0
Probable glycerol-3-phosphate dehydrogenase, mitochondrial OS=Caenorhabditis elegans OX=6239 GN=gpdh-3 PE=3 SV=2	P90795	gpdh-3	81 kDa		0	0
protein-synthesizing GTPase OS=Caenorhabditis elegans OX=6239 GN=eif-2gamma PE=1 SV=1	Q95XR0	eif-2gamma	51 kDa		0	0
Probable coatomer subunit delta OS=Caenorhabditis elegans OX=6239 GN=copd-1 PE=3 SV=1	Q09236	copd-1	57 kDa		0	0
Protein LSM14 homolog car-1 OS=Caenorhabditis elegans OX=6239 GN=car-1 PE=1 SV=1	Q9XW17	car-1	38 kDa		0	0
Proteasome subunit alpha type-1 OS=Caenorhabditis elegans OX=6239 GN=pas-6 PE=1 SV=1	O44156	pas-6	28 kDa		0	0
NAD(P)-binding protein OS=Caenorhabditis elegans OX=6239 GN=dhs-12 PE=1 SV=1	G5EG13	dhs-12	27 kDa		0	0
Probable arginine kinase ZC434.8 OS=Caenorhabditis elegans OX=6239 GN=ZC434.8 PE=3 SV=1	Q27535	ZC434	40 kDa		0	0
Probable medium-chain specific acyl-CoA dehydrogenase 10, mitochondrial OS=Caenorhabditis elegans OX=6239 GN=acdh-10 PE=2 SV=1	Q22347	acdh-10	45 kDa		0	0
Probable U2 small nuclear ribonucleoprotein A' OS=Caenorhabditis elegans OX=6239 GN=mog-2 PE=1 SV=1	Q9BLB6	mog-2	29 kDa		0	0
Large ribosomal subunit protein eL39 OS=Caenorhabditis elegans OX=6239 GN=rpl-39 PE=3 SV=1	P52814	rpl-39	6 kDa		5	0
Mesocentin OS=Caenorhabditis elegans OX=6239 GN=dig-1 PE=1 SV=1	A0A679L8M9 (+1)	dig-1	1372 kDa		0	0
Small ribosomal subunit protein eS26 OS=Caenorhabditis elegans OX=6239 GN=rps-26 PE=3 SV=1	O45499	rps-26	13 kDa		1	0
Probable methylmalonyl-CoA mutase, mitochondrial OS=Caenorhabditis elegans OX=6239 GN=mmcm-1 PE=3 SV=2	Q23381	mmcm-1	82 kDa		0	0
Myosin motor domain-containing protein OS=Caenorhabditis elegans OX=6239 GN=myo-6 PE=1 SV=2	O62244	myo-6	143 kDa	TRUE	0	0
Protein hsr-9 OS=Caenorhabditis elegans OX=6239 GN=hsr-9 PE=2 SV=1	Q7JKP6	hsr-9	128 kDa		0	0
SGTA homodimerisation domain-containing protein OS=Caenorhabditis elegans OX=6239 GN=sgt-1 PE=1 SV=1	Q21746	sgt-1	36 kDa		0	1
Large ribosomal subunit protein uL15 OS=Caenorhabditis elegans OX=6239 GN=rpl-27a PE=1 SV=1	Q9BKU5	rpl-27a	16 kDa		0	1
Tripeptidyl-peptidase 2 OS=Caenorhabditis elegans OX=6239 GN=tpp-2 PE=2 SV=1	Q09541	tpp-2	151 kDa		0	0
Transmembrane matrix receptor MUP-4 OS=Caenorhabditis elegans OX=6239 GN=mup-4 PE=1 SV=4	Q21281	mup-4	230 kDa		0	0
Peptidyl-prolyl cis-trans isomerase 5 OS=Caenorhabditis elegans OX=6239 GN=cyn-5 PE=1 SV=2	P52013	cyn-5	22 kDa	TRUE	0	2
protein-disulfide reductase OS=Caenorhabditis elegans OX=6239 GN=CELE_R05H5.3 PE=1 SV=1	Q21763	CELE_R05H5	17 kDa		0	1
V-type proton ATPase subunit D OS=Caenorhabditis elegans OX=6239 GN=vha-14 PE=3 SV=1	P34462	vha-14	29 kDa		0	1
DIOX_N domain-containing protein OS=Caenorhabditis elegans OX=6239 GN=lin-40 PE=1 SV=1	Q76NP4	lin-40	96 kDa		0	0
G domain-containing protein OS=Caenorhabditis elegans OX=6239 GN=C18B2.5 PE=1 SV=1	H2KYV3 (+1)	C18B2	78 kDa		0	0
Dihydrolipoyllysine-residue acetyltransferase component of pyruvate dehydrogenase complex, mitochondrial OS=Caenorhabditis elegans OX=6239 GN=dlat-1 PE=1 SV=1	Q19749	dlat-1	53 kDa		0	0
Histone H1.2 OS=Caenorhabditis elegans OX=6239 GN=hil-2 PE=1 SV=3	P15796	hil-2	20 kDa	TRUE	0	0
Serrate RNA effector molecule homolog OS=Caenorhabditis elegans OX=6239 GN=E01A2.2 PE=3 SV=1	Q966L5	E01A2	81 kDa		0	0
2-hydroxyacyl-CoA lyase OS=Caenorhabditis elegans OX=6239 GN=hacl-1 PE=1 SV=2	Q17475	hacl-1	61 kDa		0	0
Intermediate filament protein ifd-1 OS=Caenorhabditis elegans OX=6239 GN=ifd-1 PE=3 SV=2	Q86DC6	ifd-1	67 kDa	TRUE	0	0
Uncharacterized protein C53C9.2 OS=Caenorhabditis elegans OX=6239 GN=C53C9.2 PE=3 SV=2	Q09936	C53C9	45 kDa		0	0
Protein transport protein SEC23 OS=Caenorhabditis elegans OX=6239 GN=sec-23 PE=1 SV=2	Q9U2Z1	sec-23	90 kDa		0	0
fructose-bisphosphatase OS=Caenorhabditis elegans OX=6239 GN=fbp-1 PE=1 SV=1	G5EBJ7	fbp-1	37 kDa		0	0
RNA helicase OS=Caenorhabditis elegans OX=6239 GN=vbh-1 PE=1 SV=1	Q65XX1 (+2)	vbh-1	71 kDa	TRUE	0	0
Integrin-linked protein kinase homolog pat-4 OS=Caenorhabditis elegans OX=6239 GN=pat-4 PE=1 SV=1	Q9TZC4	pat-4	52 kDa		0	0
Glutathione reductase, mitochondrial OS=Caenorhabditis elegans OX=6239 GN=gsr-1 PE=1 SV=2	Q93379	gsr-1	51 kDa		0	0
Acetyl-CoA acetyltransferase homolog, mitochondrial OS=Caenorhabditis elegans OX=6239 GN=kat-1 PE=1 SV=2	Q22100	kat-1	42 kDa		0	0
ABC transporter domain-containing protein OS=Caenorhabditis elegans OX=6239 GN=abcf-2 PE=1 SV=1	G5EFG4	abcf-2	70 kDa		0	0
SWI/SNF complex subunit SMARCC2 OS=Caenorhabditis elegans OX=6239 GN=swsn-1 PE=1 SV=1	G5EF87 (+1)	swsn-1	85 kDa		0	0
RRM domain-containing protein OS=Caenorhabditis elegans OX=6239 GN=sqd-1 PE=1 SV=1	Q8MXR6	sqd-1	33 kDa		0	0
acylaminoacyl-peptidase OS=Caenorhabditis elegans OX=6239 GN=dpf-5 PE=1 SV=2	Q9TYX1	dpf-5	82 kDa		0	0
RuvB-like 2 OS=Caenorhabditis elegans OX=6239 GN=ruvb-2 PE=1 SV=1	Q9GZH2	ruvb-2	49 kDa		0	0
Probable 3-hydroxyacyl-CoA dehydrogenase B0272.3 OS=Caenorhabditis elegans OX=6239 GN=B0272.3 PE=3 SV=1	P41938	B0272	33 kDa		0	0
Stomatin-like protein stl-1 OS=Caenorhabditis elegans OX=6239 GN=stl-1 PE=2 SV=1	H2FLJ1	stl-1	36 kDa		0	0
Triosephosphate isomerase OS=Caenorhabditis elegans OX=6239 GN=tpi-1 PE=1 SV=2	Q10657	tpi-1	27 kDa		0	0
Heterogeneous nuclear ribonucleoprotein K homolog OS=Caenorhabditis elegans OX=6239 GN=hrpk-1 PE=1 SV=1	P91277	hrpk-1	42 kDa		0	0
Cytochrome c oxidase subunit 5A, mitochondrial OS=Caenorhabditis elegans OX=6239 GN=cox-5A PE=1 SV=2	P55954	cox-5A	20 kDa		0	0
K Homology domain-containing protein OS=Caenorhabditis elegans OX=6239 GN=CELE_E02D9.1 PE=1 SV=1	Q8MXD9	CELE_E02D9	33 kDa		0	0
CSD domain-containing protein OS=Caenorhabditis elegans OX=6239 GN=cey-4 PE=1 SV=1	G5EDV3	cey-4	32 kDa		0	0
Aspartic protease 1 OS=Caenorhabditis elegans OX=6239 GN=asp-1 PE=1 SV=1	G5EEI4	asp-1	43 kDa		0	0
Putative 6-phosphogluconolactonase OS=Caenorhabditis elegans OX=6239 GN=Y57G11C.3 PE=3 SV=2	O18229	Y57G11C	30 kDa		0	0
Troponin I 4 OS=Caenorhabditis elegans OX=6239 GN=tni-4 PE=2 SV=2	O44572	tni-4	23 kDa	TRUE	0	0
Probable splicing factor, arginine/serine-rich 3 OS=Caenorhabditis elegans OX=6239 GN=rsp-3 PE=1 SV=2	Q9NEW6	rsp-3	29 kDa		0	0
Ubiquitin-like protein 1-ribosomal protein eS31 fusion protein OS=Caenorhabditis elegans OX=6239 GN=ubl-1 PE=1 SV=2	P37165	ubl-1	18 kDa		3	1
Small ribosomal subunit protein uS14 OS=Caenorhabditis elegans OX=6239 GN=rps-29 PE=1 SV=2	P90983	rps-29	7 kDa		1	1
Vacuolar protein sorting-associated protein 13 OS=Caenorhabditis elegans OX=6239 GN=vps-13 PE=1 SV=1	Q8T3D2 (+1)	vps-13	357 kDa		0	0
Ubiquitin carboxyl-terminal hydrolase OS=Caenorhabditis elegans OX=6239 GN=usp-4 PE=1 SV=1	V6CJY2	usp-4	112 kDa		0	0
Intermediate filament protein ifa-3 OS=Caenorhabditis elegans OX=6239 GN=ifa-3 PE=1 SV=1	Q21065	ifa-3	67 kDa	TRUE	0	0
Fatty-acid and retinol-binding protein 1 OS=Caenorhabditis elegans OX=6239 GN=far-1 PE=3 SV=1	P34382	far-1	20 kDa		0	1
Putative phospholipase B-like 1 OS=Caenorhabditis elegans OX=6239 GN=Y37D8A.2 PE=1 SV=1	Q9XWV2	Y37D8A	65 kDa		0	0
Large ribosomal subunit protein uL23B OS=Caenorhabditis elegans OX=6239 GN=rpl-25.2 PE=3 SV=1	Q20647	rpl-25	16 kDa	TRUE	0	0
Leucine-rich PPR motif-containing protein, mitochondrial OS=Caenorhabditis elegans OX=6239 GN=mma-1 PE=1 SV=1	Q17974	mma-1	119 kDa		0	0
Superoxide dismutase [Cu-Zn] OS=Caenorhabditis elegans OX=6239 GN=sod-1 PE=1 SV=2	P34697	sod-1	19 kDa		0	2
Large ribosomal subunit protein eL34 OS=Caenorhabditis elegans OX=6239 GN=rpl-34 PE=1 SV=1	A3QMC5	rpl-34	13 kDa		0	1
Protein unc-112 OS=Caenorhabditis elegans OX=6239 GN=unc-112 PE=1 SV=1	Q18685	unc-112	82 kDa		0	0
RRM domain-containing protein OS=Caenorhabditis elegans OX=6239 GN=hrpf-1 PE=1 SV=1	Q9BIB7	hrpf-1	62 kDa		0	0
Neuroglian OS=Caenorhabditis elegans OX=6239 GN=sax-7 PE=1 SV=1	Q4PIU9 (+1)	sax-7	149 kDa		0	0
peptidylprolyl isomerase OS=Caenorhabditis elegans OX=6239 GN=fkb-6 PE=1 SV=1	O45418	fkb-6	48 kDa		0	0
AP complex subunit beta OS=Caenorhabditis elegans OX=6239 GN=apb-1 PE=1 SV=2	Q9N4F3	apb-1	105 kDa		0	0
Eukaryotic peptide chain release factor subunit 1 OS=Caenorhabditis elegans OX=6239 GN=erfa-1 PE=3 SV=3	O16520	erfa-1	66 kDa		0	0
Ubiquitin carboxyl-terminal hydrolase OS=Caenorhabditis elegans OX=6239 GN=usp-5 PE=1 SV=1	A0A8D9I6U5	usp-5	89 kDa		0	0
glutamine--fructose-6-phosphate transaminase (isomerizing) OS=Caenorhabditis elegans OX=6239 GN=gfat-1 PE=1 SV=1	Q19130 (+1)	gfat-1	81 kDa	TRUE	0	0
Methylcrotonoyl-CoA carboxylase subunit alpha, mitochondrial OS=Caenorhabditis elegans OX=6239 GN=mccc-1 PE=1 SV=2	O45430	mccc-1	74 kDa		0	0
Microtubule-associated protein homolog maph-1.1 OS=Caenorhabditis elegans OX=6239 GN=maph-1.1 PE=1 SV=1	P91859	maph-1	92 kDa	TRUE	0	0
Rab GDP dissociation inhibitor OS=Caenorhabditis elegans OX=6239 GN=gdi-1 PE=1 SV=1	G5EBR1 (+1)	gdi-1	50 kDa		0	0
Phosphoacetylglucosamine mutase OS=Caenorhabditis elegans OX=6239 GN=pgm-3 PE=1 SV=1	Q19680	pgm-3	61 kDa		0	0
Probable serine--tRNA ligase, cytoplasmic OS=Caenorhabditis elegans OX=6239 GN=sars-1 PE=3 SV=1	Q18678	sars-1	55 kDa		0	0
GMP reductase OS=Caenorhabditis elegans OX=6239 GN=F32D1.5 PE=3 SV=1	O16294	F32D1	39 kDa		0	0
J domain-containing protein OS=Caenorhabditis elegans OX=6239 GN=dnj-13 PE=1 SV=1	Q20774	dnj-13	36 kDa	TRUE	0	0
Sodium/potassium-transporting ATPase subunit beta-1 OS=Caenorhabditis elegans OX=6239 GN=nkb-1 PE=1 SV=1	Q93235	nkb-1	37 kDa	TRUE	0	0
Activator of Hsp90 ATPase AHSA1-like N-terminal domain-containing protein OS=Caenorhabditis elegans OX=6239 GN=ahsa-1 PE=1 SV=1	Q93168	ahsa-1	39 kDa		0	0
UDP-glucose 6-dehydrogenase OS=Caenorhabditis elegans OX=6239 GN=sqv-4 PE=1 SV=1	Q19905	sqv-4	53 kDa		0	0
Aspartic protease 4 OS=Caenorhabditis elegans OX=6239 GN=asp-4 PE=2 SV=1	Q21966	asp-4	49 kDa		0	0
Troponin I 1 OS=Caenorhabditis elegans OX=6239 GN=tni-1 PE=2 SV=1	Q20334	tni-1	29 kDa	TRUE	0	0
MPN domain-containing protein OS=Caenorhabditis elegans OX=6239 GN=rpn-8 PE=1 SV=1	O61792	rpn-8	41 kDa		0	0
Proteasome subunit alpha type-4 OS=Caenorhabditis elegans OX=6239 GN=pas-3 PE=3 SV=2	Q9N599	pas-3	28 kDa		0	0
Succinate dehydrogenase [ubiquinone] flavoprotein subunit, mitochondrial OS=Caenorhabditis elegans OX=6239 GN=sdha-2 PE=1 SV=1	O44954	sdha-2	70 kDa	TRUE	0	0
Glucosidase II subunit alpha OS=Caenorhabditis elegans OX=6239 GN=aagr-3 PE=1 SV=1	Q9U3F8	aagr-3	104 kDa		0	0
GTP-binding protein 128up OS=Caenorhabditis elegans OX=6239 GN=CELE_T28D6.6 PE=1 SV=1	G5EGL2	CELE_T28D6	41 kDa		0	0
Cysteine synthase 1 OS=Caenorhabditis elegans OX=6239 GN=cysl-1 PE=1 SV=2	Q93244	cysl-1	36 kDa		0	0
KASH (Klarsicht/ANC-1/Syne Homology) Domain Protein OS=Caenorhabditis elegans OX=6239 GN=kdp-1 PE=1 SV=1	Q95PZ1	kdp-1	16 kDa		0	0
Tr-type G domain-containing protein OS=Caenorhabditis elegans OX=6239 GN=eftu-2 PE=1 SV=1	Q23463	eftu-2	110 kDa		0	0
Proteasome subunit beta OS=Caenorhabditis elegans OX=6239 GN=pbs-1 PE=1 SV=2	Q966I8	pbs-1	26 kDa		0	0
Medium-chain specific acyl-CoA dehydrogenase, mitochondrial OS=Caenorhabditis elegans OX=6239 GN=acdh-7 PE=1 SV=2	Q22781	acdh-7	45 kDa		0	0
Probable isocitrate dehydrogenase [NAD] subunit beta, mitochondrial OS=Caenorhabditis elegans OX=6239 GN=idhb-1 PE=3 SV=1	Q93353	idhb-1	42 kDa		0	0
3-hydroxyacyl-CoA dehydrogenase type-2 OS=Caenorhabditis elegans OX=6239 GN=ard-1 PE=1 SV=1	Q19102	ard-1	27 kDa		0	0
Malic enzyme OS=Caenorhabditis elegans OX=6239 GN=men-1 PE=1 SV=1	Q9U296	men-1	70 kDa		0	0
Large ribosomal subunit protein eL38 OS=Caenorhabditis elegans OX=6239 GN=rpl-38 PE=3 SV=2	O17570	rpl-38	8 kDa		0	0
Pyruvate dehydrogenase E1 component subunit beta, mitochondrial OS=Caenorhabditis elegans OX=6239 GN=pdhb-1 PE=1 SV=2	O44451	pdhb-1	38 kDa		0	0
Thioredoxin domain-containing protein OS=Caenorhabditis elegans OX=6239 GN=C35B1.5 PE=1 SV=1	O45060	C35B1	17 kDa	TRUE	0	0
Eukaryotic translation initiation factor 3 subunit E OS=Caenorhabditis elegans OX=6239 GN=eif-3.E PE=3 SV=1	O61820	eif-3	51 kDa		0	0
Peptidyl-prolyl cis-trans isomerase 1 OS=Caenorhabditis elegans OX=6239 GN=cyn-1 PE=2 SV=1	P52009	cyn-1	21 kDa	TRUE	0	0
ATP synthase F(0) complex subunit B2, mitochondrial OS=Caenorhabditis elegans OX=6239 GN=asb-2 PE=2 SV=1	Q19126	asb-2	35 kDa	TRUE	0	0
Cytochrome b-c1 complex subunit 7 OS=Caenorhabditis elegans OX=6239 GN=CELE_T02H6.11 PE=1 SV=1	Q9N5E4	CELE_T02H6	15 kDa		0	0
Small ribosomal subunit protein eS27 OS=Caenorhabditis elegans OX=6239 GN=rps-27 PE=1 SV=3	Q9TXP0	rps-27	9 kDa		0	0
Ribosomal protein L37 OS=Caenorhabditis elegans OX=6239 GN=rpl-37.1 PE=1 SV=1	O62388	rpl-37	11 kDa		1	1
Large ribosomal subunit protein eL42 OS=Caenorhabditis elegans OX=6239 GN=rpl-36.A PE=3 SV=2	P48166	rpl-36	12 kDa		5	2
Vesicle-fusing ATPase OS=Caenorhabditis elegans OX=6239 GN=nsf-1 PE=1 SV=2	Q94392	nsf-1	91 kDa	TRUE	0	0
Hydroxysteroid dehydrogenase-like protein 2 OS=Caenorhabditis elegans OX=6239 GN=dhs-6 PE=1 SV=3	Q09979	dhs-6	45 kDa	TRUE	0	0
Myosin-11 OS=Caenorhabditis elegans OX=6239 GN=nmy-1 PE=1 SV=1	A0A5E4LXR0 (+1)	nmy-1	229 kDa		0	0
Ubiquitin-ribosomal protein eL40 fusion protein OS=Caenorhabditis elegans OX=6239 GN=ubq-2 PE=3 SV=2	P49632	ubq-2	15 kDa		0	0
SWI/SNF chromatin remodeling complex core catalytic subunit swsn-4 OS=Caenorhabditis elegans OX=6239 GN=swsn-4 PE=1 SV=1	G5EF53	swsn-4	171 kDa	TRUE	0	0
Splicing factor 3B subunit 1 domain-containing protein OS=Caenorhabditis elegans OX=6239 GN=sftb-1 PE=1 SV=1	G5EEQ8	sftb-1	147 kDa		0	0
Probable V-type proton ATPase subunit G OS=Caenorhabditis elegans OX=6239 GN=vha-10 PE=1 SV=1	P91303	vha-10	14 kDa		0	1
Cysteine--tRNA ligase, cytoplasmic OS=Caenorhabditis elegans OX=6239 GN=cars-1 PE=1 SV=1	O76618 (+1)	cars-1	105 kDa		0	0
MIF4G domain-containing protein OS=Caenorhabditis elegans OX=6239 GN=ifg-1 PE=1 SV=1	A0A486WX07 (+4)	ifg-1	130 kDa		0	0
peptidylprolyl isomerase OS=Caenorhabditis elegans OX=6239 GN=fkb-2 PE=1 SV=1	Q9U2Q8	fkb-2	12 kDa		0	0
Splicing factor U2AF 65 kDa subunit OS=Caenorhabditis elegans OX=6239 GN=uaf-1 PE=2 SV=2	P90978	uaf-1	55 kDa	TRUE	0	0
Phosphoglucomutase-2 OS=Caenorhabditis elegans OX=6239 GN=pgm-2 PE=1 SV=1	O45934	pgm-2	67 kDa		0	0
AMP deaminase OS=Caenorhabditis elegans OX=6239 GN=ampd-1 PE=1 SV=1	A0A2C9C377	ampd-1	108 kDa		0	0
Nuclear Pore complex Protein OS=Caenorhabditis elegans OX=6239 GN=npp-9 PE=1 SV=2	Q21021 (+1)	npp-9	93 kDa		0	0
Catalase-2 OS=Caenorhabditis elegans OX=6239 GN=ctl-1 PE=1 SV=3	O61235	ctl-1	57 kDa	TRUE	0	0
B30.2/SPRY domain-containing protein OS=Caenorhabditis elegans OX=6239 GN=CELE_F45D11.15 PE=4 SV=1	G5EFS5 (+1)	CELE_F45D11	59 kDa		0	0
Collagen alpha-2(IV) chain OS=Caenorhabditis elegans OX=6239 GN=let-2 PE=1 SV=2	P17140	let-2	168 kDa		0	0
Ribosome-binding protein 1 OS=Caenorhabditis elegans OX=6239 GN=tcc-1 PE=1 SV=1	Q9GRZ9	tcc-1	76 kDa		0	0
NADPH--cytochrome P450 reductase OS=Caenorhabditis elegans OX=6239 GN=emb-8 PE=1 SV=1	Q09590	emb-8	75 kDa		0	0
tryptophan--tRNA ligase OS=Caenorhabditis elegans OX=6239 GN=wars-1 PE=1 SV=1	G5EDY2	wars-1	47 kDa		0	0
26S proteasome non-ATPase regulatory subunit 6 OS=Caenorhabditis elegans OX=6239 GN=rpn-7 PE=2 SV=1	Q20585	rpn-7	48 kDa		0	0
COP9/Signalosome and eIF3 complex-shared subunit 1 OS=Caenorhabditis elegans OX=6239 GN=cif-1 PE=1 SV=1	Q94261	cif-1	44 kDa		0	0
TOM1-like protein 2 OS=Caenorhabditis elegans OX=6239 GN=C07A12.7 PE=1 SV=1	H2KYH5	C07A12	45 kDa		0	0
Cytochrome c 2.1 OS=Caenorhabditis elegans OX=6239 GN=cyc-2.1 PE=1 SV=2	P19974	cyc-2	12 kDa		0	0
Probable 26S proteasome regulatory subunit 6B OS=Caenorhabditis elegans OX=6239 GN=rpt-3 PE=3 SV=1	P46502	rpt-3	46 kDa		0	0
ABC transporter, class E OS=Caenorhabditis elegans OX=6239 GN=abce-1 PE=1 SV=1	Q9U2K8	abce-1	69 kDa		0	0
Aspartate aminotransferase, cytoplasmic OS=Caenorhabditis elegans OX=6239 GN=got-1.2 PE=1 SV=1	Q22067	got-1	45 kDa		0	0
VWFA domain-containing protein OS=Caenorhabditis elegans OX=6239 GN=CELE_T19D12.4 PE=1 SV=1	O76836 (+1)	CELE_T19D12	113 kDa		0	0
Succinate dehydrogenase [ubiquinone] iron-sulfur subunit, mitochondrial OS=Caenorhabditis elegans OX=6239 GN=sdhb-1 PE=2 SV=1	Q09545	sdhb-1	33 kDa		0	0
Mevalonate kinase OS=Caenorhabditis elegans OX=6239 GN=mvk-1 PE=1 SV=1	A0A8S4QD84 (+1)	mvk-1	67 kDa		0	0
Peroxisomal catalase 1 OS=Caenorhabditis elegans OX=6239 GN=ctl-2 PE=1 SV=3	Q27487	ctl-2	57 kDa	TRUE	0	0
Eukaryotic translation initiation factor 3 subunit H OS=Caenorhabditis elegans OX=6239 GN=eif-3.H PE=3 SV=2	O01974	eif-3	41 kDa		0	0
Aspartic protease 6 OS=Caenorhabditis elegans OX=6239 GN=asp-6 PE=1 SV=1	O01530	asp-6	42 kDa		0	0
Chromo domain-containing protein cec-1 OS=Caenorhabditis elegans OX=6239 GN=cec-1 PE=2 SV=1	P34618	cec-1	34 kDa		0	0
Small nuclear ribonucleoprotein Sm D3 OS=Caenorhabditis elegans OX=6239 GN=snr-1 PE=2 SV=2	Q17348	snr-1	15 kDa		0	0
K Homology domain-containing protein OS=Caenorhabditis elegans OX=6239 GN=fubl-2 PE=1 SV=1	Q7Z145	fubl-2	54 kDa		0	0
Succinate--CoA ligase [ADP/GDP-forming] subunit alpha, mitochondrial OS=Caenorhabditis elegans OX=6239 GN=sucl-2 PE=1 SV=1	O02642	sucl-2	33 kDa	TRUE	0	0
Microsomal triglyceride transfer protein homolog OS=Caenorhabditis elegans OX=6239 GN=dsc-4 PE=1 SV=1	G5ECG7	dsc-4	101 kDa		0	0
Peptidase M16 N-terminal domain-containing protein OS=Caenorhabditis elegans OX=6239 GN=ucr-2.3 PE=1 SV=1	Q9TZ33	ucr-2	46 kDa		0	0
Proteasome subunit alpha type-2 OS=Caenorhabditis elegans OX=6239 GN=pas-2 PE=1 SV=1	Q27488	pas-2	25 kDa		0	0
Non-specific lipid-transfer protein-like 2 OS=Caenorhabditis elegans OX=6239 GN=daf-22 PE=1 SV=1	G5EDP2	daf-22	44 kDa		0	0
Calpain clp-1 OS=Caenorhabditis elegans OX=6239 GN=clp-1 PE=2 SV=4	P34308	clp-1	84 kDa		0	0
Protein tfg-1 OS=Caenorhabditis elegans OX=6239 GN=tfg-1 PE=1 SV=1	Q9U1W1	tfg-1	50 kDa		0	0
Putative ATP synthase subunit f, mitochondrial OS=Caenorhabditis elegans OX=6239 GN=R53.4 PE=3 SV=1	Q22021	R53	19 kDa		0	0
Protein phosphatase ppm-1.A OS=Caenorhabditis elegans OX=6239 GN=ppm-1.A PE=1 SV=1	Q19775	ppm-1	52 kDa		0	0
NADH dehydrogenase [ubiquinone] 1 alpha subcomplex subunit 10, mitochondrial OS=Caenorhabditis elegans OX=6239 GN=nuo-4 PE=1 SV=1	Q21233	nuo-4	51 kDa		0	0
Translocon-associated protein subunit alpha OS=Caenorhabditis elegans OX=6239 GN=trap-1 PE=1 SV=1	Q95XT5	trap-1	29 kDa		0	0
Proteasome subunit alpha type-6 OS=Caenorhabditis elegans OX=6239 GN=pas-1 PE=1 SV=1	O17586	pas-1	27 kDa		0	0
Probable histone-binding protein lin-53 OS=Caenorhabditis elegans OX=6239 GN=lin-53 PE=1 SV=2	P90916	lin-53	47 kDa		0	0
Adenylyl cyclase-associated protein OS=Caenorhabditis elegans OX=6239 GN=cas-1 PE=1 SV=1	H2L023	cas-1	53 kDa		0	0
Proteasome subunit beta type-1 OS=Caenorhabditis elegans OX=6239 GN=pbs-6 PE=1 SV=2	P34286	pbs-6	29 kDa		0	0
6-phosphogluconate dehydrogenase, decarboxylating OS=Caenorhabditis elegans OX=6239 GN=T25B9.9 PE=3 SV=2	Q17761	T25B9	53 kDa		0	0
Heat shock protein Hsp-12.2 OS=Caenorhabditis elegans OX=6239 GN=hsp-12.2 PE=3 SV=1	P34328	hsp-12	12 kDa		0	2
Protein pat-12 OS=Caenorhabditis elegans OX=6239 GN=pat-12 PE=1 SV=1	Q95QA6	pat-12	77 kDa		0	0
Eukaryotic translation initiation factor 2A OS=Caenorhabditis elegans OX=6239 GN=eif-2A PE=3 SV=2	Q19052	eif-2A	64 kDa		0	0
formate--tetrahydrofolate ligase OS=Caenorhabditis elegans OX=6239 GN=CELE_K07E3.4 PE=1 SV=2	Q21284	CELE_K07E3	69 kDa		0	0
GTP-binding nuclear protein ran-1 OS=Caenorhabditis elegans OX=6239 GN=ran-1 PE=1 SV=1	O17915	ran-1	24 kDa		0	0
2,3-bisphosphoglycerate-independent phosphoglycerate mutase OS=Caenorhabditis elegans OX=6239 GN=ipgm-1 PE=1 SV=1	G5EFZ1	ipgm-1	59 kDa		0	0
Eukaryotic translation initiation factor 5B OS=Caenorhabditis elegans OX=6239 GN=iffb-1 PE=1 SV=1	G5EGT7	iffb-1	120 kDa		0	0
Host cell factor homolog hcf-1 OS=Caenorhabditis elegans OX=6239 GN=hcf-1 PE=1 SV=1	G5EC23	hcf-1	87 kDa		0	0
Actin OS=Caenorhabditis elegans OX=6239 GN=arp-1 PE=1 SV=2	Q9NA98	arp-1	42 kDa		0	0
DNA-directed RNA polymerase II subunit RPB2 OS=Caenorhabditis elegans OX=6239 GN=rpb-2 PE=2 SV=2	Q10578	rpb-2	135 kDa		0	0
Uncharacterized protein ZK1073.1 OS=Caenorhabditis elegans OX=6239 GN=ZK1073.1 PE=3 SV=1	O02485	ZK1073	36 kDa		0	0
tRNA (cytosine(34)-C(5))-methyltransferase OS=Caenorhabditis elegans OX=6239 GN=nsun-2 PE=1 SV=4	Q9BL15	nsun-2	79 kDa		0	0
PAN domain protein OS=Caenorhabditis elegans OX=6239 GN=noah-2 PE=1 SV=1	Q9XUE5	noah-2	82 kDa		0	0
Large ribosomal subunit protein uL23A OS=Caenorhabditis elegans OX=6239 GN=rpl-25.1 PE=3 SV=1	P48162	rpl-25	17 kDa	TRUE	0	0
Mitochondrial carrier OS=Caenorhabditis elegans OX=6239 GN=mtch-1 PE=1 SV=1	H2KYJ5	mtch-1	37 kDa		0	0
Apoptosis-linked gene 2-interacting protein X 1 OS=Caenorhabditis elegans OX=6239 GN=alx-1 PE=2 SV=3	P34552	alx-1	98 kDa		0	0
Splicing factor 3B subunit 3 OS=Caenorhabditis elegans OX=6239 GN=teg-4 PE=1 SV=1	O44985	teg-4	135 kDa		0	0
Exportin-2 OS=Caenorhabditis elegans OX=6239 GN=xpo-2 PE=1 SV=1	Q965V4	xpo-2	105 kDa		0	0
Guanine nucleotide-binding protein-like 3 homolog OS=Caenorhabditis elegans OX=6239 GN=nst-1 PE=3 SV=1	Q21086	nst-1	62 kDa		0	0
Xaa-Pro aminopeptidase app-1 OS=Caenorhabditis elegans OX=6239 GN=app-1 PE=1 SV=1	O44750	app-1	69 kDa		0	0
alpha-glucosidase OS=Caenorhabditis elegans OX=6239 GN=atgp-1 PE=1 SV=2	Q9XVU3	atgp-1	69 kDa		0	0
AP-2 complex subunit alpha OS=Caenorhabditis elegans OX=6239 GN=apa-2 PE=1 SV=2	Q22601	apa-2	104 kDa		0	0
Succinate--CoA ligase [GDP-forming] subunit beta, mitochondrial OS=Caenorhabditis elegans OX=6239 GN=sucg-1 PE=3 SV=1	P53589	sucg-1	45 kDa		0	0
Uncharacterized protein R09E10.5 OS=Caenorhabditis elegans OX=6239 GN=R09E10.5 PE=1 SV=2	Q21874	R09E10	163 kDa	TRUE	0	0
Electron transfer flavoprotein-ubiquinone oxidoreductase, mitochondrial OS=Caenorhabditis elegans OX=6239 GN=let-721 PE=3 SV=2	Q11190	let-721	65 kDa		0	0
Phosphoethanolamine N-methyltransferase 2 OS=Caenorhabditis elegans OX=6239 GN=pmt-2 PE=1 SV=1	Q22993	pmt-2	50 kDa		0	0
La-related protein 1 OS=Caenorhabditis elegans OX=6239 GN=larp-1 PE=4 SV=2	D5MCN2	larp-1	128 kDa		0	0
C-type LECtin OS=Caenorhabditis elegans OX=6239 GN=CELE_F28B4.3 PE=1 SV=1	Q19853	CELE_F28B4	245 kDa	TRUE	0	0
V-type proton ATPase subunit OS=Caenorhabditis elegans OX=6239 GN=vha-16 PE=1 SV=1	Q95YD5	vha-16	40 kDa		0	0
Probable NADH dehydrogenase [ubiquinone] flavoprotein 2, mitochondrial OS=Caenorhabditis elegans OX=6239 GN=F53F4.10 PE=3 SV=1	Q20719	F53F4	26 kDa		0	0
Small ribosomal subunit protein uS12 OS=Caenorhabditis elegans OX=6239 GN=rps-23 PE=3 SV=1	Q19877	rps-23	16 kDa		0	0
C-type LECtin OS=Caenorhabditis elegans OX=6239 GN=CELE_T25C12.3 PE=1 SV=1	G5ECR0	CELE_T25C12	231 kDa		0	0
Alcohol dehydrogenase class-3 OS=Caenorhabditis elegans OX=6239 GN=H24K24.3 PE=1 SV=1	Q17335	H24K24	41 kDa		0	0
GST N-terminal domain-containing protein OS=Caenorhabditis elegans OX=6239 GN=faxc-1 PE=1 SV=1	Q9NA74	faxc-1	31 kDa		0	0
26S proteasome non-ATPase regulatory subunit 13 OS=Caenorhabditis elegans OX=6239 GN=rpn-9 PE=1 SV=1	Q22253	rpn-9	44 kDa		0	0
Chromatin target of PRMT1 protein C-terminal domain-containing protein OS=Caenorhabditis elegans OX=6239 GN=aly-1 PE=1 SV=1	Q17561	aly-1	24 kDa		0	0
Proteasome subunit beta type-2 OS=Caenorhabditis elegans OX=6239 GN=pbs-4 PE=3 SV=2	P91477	pbs-4	23 kDa		0	0
BPI1 domain-containing protein OS=Caenorhabditis elegans OX=6239 GN=CELE_F10D11.6 PE=1 SV=1	H9G2Z8	CELE_F10D11	87 kDa		0	0
Tubulin polymerization-promoting protein homolog OS=Caenorhabditis elegans OX=6239 GN=tppp-1 PE=1 SV=1	P91127	tppp-1	19 kDa		0	0
U6 snRNA-associated Sm-like protein LSm3 OS=Caenorhabditis elegans OX=6239 GN=lsm-3 PE=1 SV=2	Q9U1W8	lsm-3	12 kDa		0	0
ATP synthase F(0) complex subunit B1, mitochondrial OS=Caenorhabditis elegans OX=6239 GN=asb-1 PE=2 SV=1	Q20053	asb-1	34 kDa	TRUE	0	0
Glucose-6-phosphate isomerase OS=Caenorhabditis elegans OX=6239 GN=gpi-1 PE=1 SV=1	Q9U1Q2	gpi-1	61 kDa		0	0
ATP synthase subunit e, mitochondrial OS=Caenorhabditis elegans OX=6239 GN=CELE_R04F11.2 PE=1 SV=1	Q21732	CELE_R04F11	12 kDa		0	0
Proteasome subunit beta type-3 OS=Caenorhabditis elegans OX=6239 GN=pbs-3 PE=1 SV=1	Q23237	pbs-3	23 kDa		0	0
Probable V-type proton ATPase subunit F OS=Caenorhabditis elegans OX=6239 GN=vha-9 PE=3 SV=1	Q23680	vha-9	13 kDa		0	0
Glycogen [starch] synthase OS=Caenorhabditis elegans OX=6239 GN=gsy-1 PE=1 SV=1	Q9U2D9	gsy-1	76 kDa		0	0
MICOS complex subunit MIC60-2 OS=Caenorhabditis elegans OX=6239 GN=immt-2 PE=2 SV=2	Q9XXN2	immt-2	73 kDa		0	0
Multifunctional protein pyr-1 OS=Caenorhabditis elegans OX=6239 GN=pyr-1 PE=1 SV=2	Q18990	pyr-1	243 kDa		0	0
Myosin-11 OS=Caenorhabditis elegans OX=6239 GN=nmy-2 PE=1 SV=1	G5EBY3	nmy-2	231 kDa		0	0
WW domain-containing protein OS=Caenorhabditis elegans OX=6239 GN=tcer-1 PE=1 SV=1	Q95PX7 (+1)	tcer-1	104 kDa		0	0
Zygote defective protein 9 OS=Caenorhabditis elegans OX=6239 GN=zyg-9 PE=1 SV=1	G5EEM5	zyg-9	156 kDa		0	0
Bromo domain-containing protein OS=Caenorhabditis elegans OX=6239 GN=pbrm-1 PE=1 SV=1	G5EEY5	pbrm-1	217 kDa		0	0
Suppressor of Ty 6 homolog OS=Caenorhabditis elegans OX=6239 GN=emb-5 PE=1 SV=1	P34703	emb-5	176 kDa		0	0
dTDP-4-dehydrorhamnose 3,5-epimerase OS=Caenorhabditis elegans OX=6239 GN=rml-3 PE=1 SV=1	Q17993	rml-3	22 kDa		0	0
ABC transporter domain-containing protein OS=Caenorhabditis elegans OX=6239 GN=abcf-1 PE=1 SV=1	Q19554	abcf-1	69 kDa		0	0
Nuclear pore complex protein Nup98-Nup96 OS=Caenorhabditis elegans OX=6239 GN=npp-10 PE=1 SV=1	G5EEH9	npp-10	180 kDa		0	0
FHA domain-containing protein OS=Caenorhabditis elegans OX=6239 GN=edc-4 PE=1 SV=1	Q8ITV6 (+1)	edc-4	95 kDa		0	0
Cysteine synthase 3 OS=Caenorhabditis elegans OX=6239 GN=cysl-3 PE=1 SV=1	O01592	cysl-3	36 kDa	TRUE	0	1
Conserved regulator of innate immunity protein 3 OS=Caenorhabditis elegans OX=6239 GN=cri-3 PE=1 SV=2	Q21018	cri-3	26 kDa		0	1
Eukaryotic peptide chain release factor GTP-binding subunit OS=Caenorhabditis elegans OX=6239 GN=erfa-3 PE=1 SV=2	O45622	erfa-3	59 kDa		0	0
Troponin C, isoform 2 OS=Caenorhabditis elegans OX=6239 GN=tnc-2 PE=2 SV=1	Q09665	tnc-2	18 kDa		0	0
Serine/threonine-protein kinase par-1 OS=Caenorhabditis elegans OX=6239 GN=par-1 PE=1 SV=1	Q9TW45	par-1	126 kDa		0	0
Histidine kinase/HSP90-like ATPase domain-containing protein OS=Caenorhabditis elegans OX=6239 GN=hsp-75 PE=1 SV=1	Q2L6Y6	hsp-75	77 kDa		0	0
Antitoxin OS=Caenorhabditis elegans OX=6239 GN=tpan-1 PE=1 SV=1	Q9XXE2	tpan-1	7 kDa		0	0
NADH dehydrogenase [ubiquinone] iron-sulfur protein 3, mitochondrial OS=Caenorhabditis elegans OX=6239 GN=nuo-2 PE=1 SV=1	Q86NC2	nuo-2	31 kDa		0	0
Probable protein disulfide-isomerase A4 OS=Caenorhabditis elegans OX=6239 GN=C14B9.2 PE=3 SV=2	P34329	C14B9	70 kDa		0	0
Probable methylcrotonoyl-CoA carboxylase beta chain, mitochondrial OS=Caenorhabditis elegans OX=6239 GN=F02A9.10 PE=3 SV=1	P34385	F02A9	67 kDa		0	0
Uncharacterized protein F07F6.4 OS=Caenorhabditis elegans OX=6239 GN=F07F6.4 PE=4 SV=2	Q09531	F07F6	58 kDa		0	0
Acetyl-CoA C-acetyltransferase OS=Caenorhabditis elegans OX=6239 GN=CELE_T02G5.7 PE=1 SV=1	Q22101	CELE_T02G5	41 kDa		0	0
CUE domain-containing protein OS=Caenorhabditis elegans OX=6239 GN=CELE_Y71F9AL.9 PE=1 SV=1	Q9N4I3	CELE_Y71F9AL	32 kDa		0	0
Peptidase M20 dimerisation domain-containing protein OS=Caenorhabditis elegans OX=6239 GN=pes-9 PE=1 SV=1	O18000	pes-9	53 kDa		0	0
SUMO-activating enzyme subunit uba-2 OS=Caenorhabditis elegans OX=6239 GN=uba-2 PE=3 SV=3	Q9NAN1	uba-2	65 kDa		0	0
Acyl-CoA dehydrogenase family member 11 OS=Caenorhabditis elegans OX=6239 GN=acdh-11 PE=1 SV=1	Q9XWZ2	acdh-11	68 kDa		0	0
K Homology domain-containing protein OS=Caenorhabditis elegans OX=6239 GN=fubl-1 PE=1 SV=1	Q17935	fubl-1	63 kDa		0	0
Protein F37C4.5 OS=Caenorhabditis elegans OX=6239 GN=F37C4.5 PE=1 SV=3	O44400	F37C4	61 kDa		0	0
Importin N-terminal domain-containing protein OS=Caenorhabditis elegans OX=6239 GN=xpo-1 PE=1 SV=2	Q23089	xpo-1	124 kDa		0	0
J domain-containing protein OS=Caenorhabditis elegans OX=6239 GN=dnj-29 PE=1 SV=1	Q9U1V9	dnj-29	87 kDa		0	0
Delta(3,5)-Delta(2,4)-dienoyl-CoA isomerase, mitochondrial OS=Caenorhabditis elegans OX=6239 GN=CELE_Y25C1A.13 PE=1 SV=1	Q9TYL2	CELE_Y25C1A	33 kDa		0	0
Prolyl 4-hydroxylase subunit alpha-2 OS=Caenorhabditis elegans OX=6239 GN=phy-2 PE=1 SV=1	Q20065	phy-2	62 kDa		0	0
Actin-related protein 2 OS=Caenorhabditis elegans OX=6239 GN=arx-2 PE=1 SV=1	P53489	arx-2	45 kDa		0	0
Dynein light chain 1, cytoplasmic OS=Caenorhabditis elegans OX=6239 GN=dlc-1 PE=1 SV=1	Q22799	dlc-1	10 kDa		0	0
pyrroline-5-carboxylate reductase OS=Caenorhabditis elegans OX=6239 GN=pycr-1 PE=1 SV=2	Q21544	pycr-1	31 kDa		0	0
Acetylcholine regulator unc-18 OS=Caenorhabditis elegans OX=6239 GN=unc-18 PE=1 SV=4	P34815	unc-18	67 kDa		0	0
peptidylprolyl isomerase OS=Caenorhabditis elegans OX=6239 GN=fkb-5 PE=1 SV=1	P91180 (+1)	fkb-5	30 kDa		0	0
Nidogen OS=Caenorhabditis elegans OX=6239 GN=nid-1 PE=1 SV=1	C7FZU3 (+2)	nid-1	168 kDa		0	0
Stomatin-1 OS=Caenorhabditis elegans OX=6239 GN=sto-1 PE=3 SV=2	Q19200	sto-1	36 kDa	TRUE	0	0
Eukaryotic translation initiation factor 5 OS=Caenorhabditis elegans OX=6239 GN=C37C3.2 PE=3 SV=2	Q22918	C37C3	49 kDa		0	0
RRM domain-containing protein OS=Caenorhabditis elegans OX=6239 GN=tiar-1 PE=1 SV=1	Q95QV7	tiar-1	42 kDa		0	0
2-oxoisovalerate dehydrogenase subunit alpha OS=Caenorhabditis elegans OX=6239 GN=bckd-1a PE=1 SV=1	Q4A1S8	bckd-1a	49 kDa		0	0
Inorganic pyrophosphatase 1 OS=Caenorhabditis elegans OX=6239 GN=pyp-1 PE=1 SV=5	Q18680	pyp-1	46 kDa		0	0
Chromo domain-containing protein OS=Caenorhabditis elegans OX=6239 GN=cec-5 PE=1 SV=1	Q19973	cec-5	42 kDa		0	0
Coatomer subunit epsilon OS=Caenorhabditis elegans OX=6239 GN=cope-1 PE=3 SV=1	O62246	cope-1	33 kDa		0	0
Aspartyl aminopeptidase OS=Caenorhabditis elegans OX=6239 GN=dnpp-1 PE=1 SV=1	Q19087	dnpp-1	51 kDa		0	0
Serine/threonine-protein phosphatase 2A catalytic subunit OS=Caenorhabditis elegans OX=6239 GN=let-92 PE=1 SV=1	G5EGK8	let-92	36 kDa	TRUE	0	0
NADH dehydrogenase [ubiquinone] flavoprotein 1, mitochondrial OS=Caenorhabditis elegans OX=6239 GN=nuo-1 PE=1 SV=1	Q17880	nuo-1	52 kDa		0	0
1,4-alpha-glucan branching enzyme OS=Caenorhabditis elegans OX=6239 GN=CELE_T04A8.7 PE=1 SV=1	Q22137	CELE_T04A8	79 kDa		0	0
4-hydroxyphenylpyruvate dioxygenase OS=Caenorhabditis elegans OX=6239 GN=hpd-1 PE=2 SV=1	Q22633	hpd-1	44 kDa		0	0
Eukaryotic translation initiation factor 2 subunit 2 OS=Caenorhabditis elegans OX=6239 GN=eif-2beta PE=3 SV=4	Q21230	eif-2beta	28 kDa		0	0
F-actin-capping protein subunit alpha OS=Caenorhabditis elegans OX=6239 GN=cap-1 PE=2 SV=1	P34685	cap-1	32 kDa		0	0
Nicalin OS=Caenorhabditis elegans OX=6239 GN=nra-2 PE=1 SV=1	A5JYX8	nra-2	62 kDa		0	0
Proteasomal ubiquitin receptor ADRM1 OS=Caenorhabditis elegans OX=6239 GN=rpn-13 PE=1 SV=1	A0A2K5ATW5 (+1)	rpn-13	43 kDa		0	0
Leucine aminopeptidase 1 OS=Caenorhabditis elegans OX=6239 GN=lap-1 PE=1 SV=1	P34629	lap-1	52 kDa		0	0
26S proteasome non-ATPase regulatory subunit 14 OS=Caenorhabditis elegans OX=6239 GN=rpn-11 PE=1 SV=1	O76577	rpn-11	35 kDa		0	0
Mitochondrial import receptor subunit TOM40 homolog OS=Caenorhabditis elegans OX=6239 GN=tomm-40 PE=2 SV=1	Q18090	tomm-40	32 kDa		0	0
Small nuclear ribonucleoprotein associated homolog 13 OS=Caenorhabditis elegans OX=6239 GN=snu-13 PE=3 SV=1	Q21568	snu-13	14 kDa		0	0
NADP-dependent oxidoreductase domain-containing protein OS=Caenorhabditis elegans OX=6239 GN=CELE_Y39G8B.1 PE=1 SV=1	Q9NAI5	CELE_Y39G8B	35 kDa		0	0
Acidic leucine-rich nuclear phosphoprotein 32-related protein 2 OS=Caenorhabditis elegans OX=6239 GN=T19H12.2 PE=3 SV=1	O01615	T19H12	24 kDa	TRUE	0	0
Ubiquitin-like domain-containing protein OS=Caenorhabditis elegans OX=6239 GN=fau-1 PE=1 SV=1	Q18231	fau-1	14 kDa		3	2
26S rRNA (cytosine-C(5))-methyltransferase nsun-1 OS=Caenorhabditis elegans OX=6239 GN=nsun-1 PE=1 SV=2	Q9TYV5	nsun-1	74 kDa		0	0
RutC family protein C23G10.2 OS=Caenorhabditis elegans OX=6239 GN=C23G10.2 PE=3 SV=3	Q10121	C23G10	18 kDa		0	1
FACT complex subunit spt-16 OS=Caenorhabditis elegans OX=6239 GN=spt-16 PE=1 SV=1	Q9N5R9	spt-16	117 kDa		0	0
CCR4-NOT transcription complex subunit let-711 OS=Caenorhabditis elegans OX=6239 GN=let-711 PE=1 SV=3	Q20937	let-711	295 kDa		0	0
Carboxypeptidase OS=Caenorhabditis elegans OX=6239 GN=CELE_Y16B4A.2 PE=1 SV=1	K8ESM2	CELE_Y16B4A	240 kDa		0	0
3-hydroxyisobutyryl-CoA hydrolase, mitochondrial OS=Caenorhabditis elegans OX=6239 GN=hach-1 PE=1 SV=1	Q19278	hach-1	43 kDa		0	0
Tyrosine--tRNA ligase OS=Caenorhabditis elegans OX=6239 GN=yars-1 PE=1 SV=1	G5ED95	yars-1	81 kDa		0	0
CSD domain-containing protein OS=Caenorhabditis elegans OX=6239 GN=cey-1 PE=1 SV=1	O62213	cey-1	21 kDa		0	1
Ubiquilin OS=Caenorhabditis elegans OX=6239 GN=ubql-1 PE=2 SV=1	G5EFF7	ubql-1	54 kDa		0	0
Purine nucleoside phosphorylase OS=Caenorhabditis elegans OX=6239 GN=pnp-1 PE=1 SV=1	O61217 (+1)	pnp-1	32 kDa		0	0
Multifunctional fusion protein OS=Caenorhabditis elegans OX=6239 GN=alh-6 PE=1 SV=1	G5EC31	alh-6	62 kDa		0	0
Troponin I 2 OS=Caenorhabditis elegans OX=6239 GN=unc-27 PE=2 SV=2	Q9GYF1	unc-27	28 kDa	TRUE	0	0
Structural maintenance of chromosomes protein 3 OS=Caenorhabditis elegans OX=6239 GN=smc-3 PE=1 SV=1	B2FDA8	smc-3	147 kDa		0	0
Cytochrome b-c1 complex subunit Rieske, mitochondrial OS=Caenorhabditis elegans OX=6239 GN=isp-1 PE=1 SV=1	O44512	isp-1	30 kDa		0	0
Xaa-Pro dipeptidase OS=Caenorhabditis elegans OX=6239 GN=CELE_K12C11.1 PE=1 SV=2	O44995	CELE_K12C11	56 kDa		0	0
mRNA transport homolog 4 OS=Caenorhabditis elegans OX=6239 GN=mtr-4 PE=3 SV=1	Q23223	mtr-4	116 kDa		0	0
Arrestin C-terminal-like domain-containing protein OS=Caenorhabditis elegans OX=6239 GN=arrd-25 PE=1 SV=1	Q17624	arrd-25	64 kDa		0	0
Casein kinase I isoform alpha OS=Caenorhabditis elegans OX=6239 GN=kin-19 PE=3 SV=1	P42168	kin-19	39 kDa	TRUE	0	0
Integrin beta pat-3 OS=Caenorhabditis elegans OX=6239 GN=pat-3 PE=1 SV=1	Q27874	pat-3	90 kDa		0	0
Coronin-7 OS=Caenorhabditis elegans OX=6239 GN=pod-1 PE=1 SV=1	K8ESK9 (+1)	pod-1	125 kDa		0	0
Thioredoxin domain-containing protein OS=Caenorhabditis elegans OX=6239 GN=txdc-12.1 PE=1 SV=1	Q9NA78	txdc-12	21 kDa		0	0
ATP-dependent 6-phosphofructokinase 1 OS=Caenorhabditis elegans OX=6239 GN=pfk-1.1 PE=3 SV=2	Q9TZL8	pfk-1	90 kDa		0	0
Probable S-adenosylmethionine synthase 1 OS=Caenorhabditis elegans OX=6239 GN=sams-1 PE=1 SV=1	O17680	sams-1	44 kDa	TRUE	0	0
Aspartate aminotransferase OS=Caenorhabditis elegans OX=6239 GN=got-2.1 PE=1 SV=3	O01804	got-2	47 kDa	TRUE	0	0
Probable NADH dehydrogenase [ubiquinone] 1 alpha subcomplex subunit 5 OS=Caenorhabditis elegans OX=6239 GN=C33A12.1 PE=3 SV=1	Q18359	C33A12	17 kDa		0	0
ET module OS=Caenorhabditis elegans OX=6239 GN=gfi-1 PE=1 SV=1	Q94246	gfi-1	227 kDa		0	0
Nuclear cap-binding protein subunit 1 OS=Caenorhabditis elegans OX=6239 GN=ncbp-1 PE=3 SV=3	O01763	ncbp-1	93 kDa		0	0
V-type proton ATPase 116 kDa subunit a 2 OS=Caenorhabditis elegans OX=6239 GN=vha-5 PE=1 SV=1	G5EEK9	vha-5	99 kDa		0	0
Probable ornithine aminotransferase, mitochondrial OS=Caenorhabditis elegans OX=6239 GN=oatr-1 PE=3 SV=3	Q18040	oatr-1	46 kDa		0	0
PH domain-containing protein OS=Caenorhabditis elegans OX=6239 GN=CELE_F42C5.9 PE=1 SV=1	Q20329	CELE_F42C5	62 kDa		0	0
Serine/threonine-protein phosphatase 2A regulatory subunit pptr-1 OS=Caenorhabditis elegans OX=6239 GN=pptr-1 PE=1 SV=4	O18178	pptr-1	62 kDa		0	0
Actin-related protein 4 OS=Caenorhabditis elegans OX=6239 GN=swsn-6 PE=1 SV=2	Q9N4N4	swsn-6	48 kDa		0	0
Probable splicing factor, arginine/serine-rich 2 OS=Caenorhabditis elegans OX=6239 GN=rsp-2 PE=3 SV=1	Q23120	rsp-2	32 kDa		0	0
Peptidase M20 dimerisation domain-containing protein OS=Caenorhabditis elegans OX=6239 GN=CELE_Y71H2AM.11 PE=1 SV=4	Q9BL46	CELE_Y71H2AM	52 kDa		0	0
Prion-like (glutamine/asparagine-rich) domain bearing protein pqn-59 OS=Caenorhabditis elegans OX=6239 GN=pqn-59 PE=3 SV=2	O61708	pqn-59	77 kDa		0	0
NADH dehydrogenase [ubiquinone] 1 alpha subcomplex subunit 9, mitochondrial OS=Caenorhabditis elegans OX=6239 GN=nduf-9 PE=1 SV=2	Q9N3H3	nduf-9	48 kDa		0	0
RRM domain-containing protein OS=Caenorhabditis elegans OX=6239 GN=C02B10.4 PE=1 SV=1	O44444	C02B10	23 kDa		0	0
Proteasome subunit pbs-5 OS=Caenorhabditis elegans OX=6239 GN=pbs-5 PE=3 SV=1	Q9XUV0	pbs-5	31 kDa		0	0
Regulator of chromosome condensation OS=Caenorhabditis elegans OX=6239 GN=ran-3 PE=4 SV=1	Q18211	ran-3	61 kDa		0	0
Anaphase-promoting complex subunit 4-like WD40 domain-containing protein OS=Caenorhabditis elegans OX=6239 GN=aipl-1 PE=1 SV=1	O17939	aipl-1	65 kDa	TRUE	0	0
Translocon-associated protein subunit delta OS=Caenorhabditis elegans OX=6239 GN=trap-4 PE=1 SV=1	Q9U238	trap-4	17 kDa		0	0
Glutamine synthetase OS=Caenorhabditis elegans OX=6239 GN=gln-3 PE=1 SV=1	Q9U307	gln-3	44 kDa		0	0
Probable replication factor A 73 kDa subunit OS=Caenorhabditis elegans OX=6239 GN=rpa-1 PE=1 SV=1	Q19537	rpa-1	73 kDa		0	0
poly(A)-specific ribonuclease OS=Caenorhabditis elegans OX=6239 GN=ccr-4 PE=1 SV=2	Q9U1P4	ccr-4	70 kDa		0	0
G protein gamma domain-containing protein OS=Caenorhabditis elegans OX=6239 GN=gpc-2 PE=1 SV=1	G5ECT6	gpc-2	7 kDa		0	0
Probable small nuclear ribonucleoprotein Sm D1 OS=Caenorhabditis elegans OX=6239 GN=snr-3 PE=3 SV=1	Q10013	snr-3	14 kDa		0	0
Probable 3-hydroxyisobutyrate dehydrogenase, mitochondrial OS=Caenorhabditis elegans OX=6239 GN=B0250.5 PE=3 SV=1	Q9XTI0	B0250	31 kDa		0	0
ER membrane protein complex subunit 2 OS=Caenorhabditis elegans OX=6239 GN=emc-2 PE=1 SV=1	O76630	emc-2	33 kDa		0	0
Uncharacterized protein F13E6.1 OS=Caenorhabditis elegans OX=6239 GN=F13E6.1 PE=3 SV=2	P55326	F13E6	21 kDa		0	0
Cytosolic fatty-acid binding proteins domain-containing protein OS=Caenorhabditis elegans OX=6239 GN=lbp-9 PE=1 SV=1	Q3LFN1	lbp-9	15 kDa		0	0
Matrin-type domain-containing protein OS=Caenorhabditis elegans OX=6239 GN=prp-9 PE=1 SV=2	Q22469	prp-9	57 kDa		0	0
ADP-ribosylation factor OS=Caenorhabditis elegans OX=6239 GN=arf-5 PE=1 SV=1	G5EFK4	arf-5	21 kDa	TRUE	0	0
Superoxide dismutase [Mn] 1, mitochondrial OS=Caenorhabditis elegans OX=6239 GN=sod-2 PE=1 SV=1	P31161	sod-2	25 kDa		0	0
Protein phosphatase 1 regulatory subunit SDS22 homolog OS=Caenorhabditis elegans OX=6239 GN=sds-22 PE=3 SV=1	P45969	sds-22	37 kDa		0	0
Uncharacterized protein OS=Caenorhabditis elegans OX=6239 GN=C18B2.3 PE=1 SV=2	Q18074	C18B2	27 kDa		0	0
NADH dehydrogenase [ubiquinone] 1 beta subcomplex subunit 9 OS=Caenorhabditis elegans OX=6239 GN=C16A3.5 PE=1 SV=1	Q18036	C16A3	19 kDa		0	0
Very-long-chain 3-oxooacyl-coA reductase let-767 OS=Caenorhabditis elegans OX=6239 GN=let-767 PE=1 SV=2	Q09517	let-767	34 kDa	TRUE	0	0
Histone deacetylase 1 OS=Caenorhabditis elegans OX=6239 GN=hda-1 PE=1 SV=1	O17695	hda-1	52 kDa		0	0
STI1 domain-containing protein OS=Caenorhabditis elegans OX=6239 GN=hip-1 PE=1 SV=1	G5EE04	hip-1	45 kDa		0	0
MICOS complex subunit MIC19 OS=Caenorhabditis elegans OX=6239 GN=chch-3 PE=3 SV=1	Q21551	chch-3	19 kDa		0	0
ADP-ribosylation factor 1-like 2 OS=Caenorhabditis elegans OX=6239 GN=arf-1.2 PE=2 SV=2	Q10943	arf-1	21 kDa	TRUE	0	0
Tetratricopeptide SHNi-TPR domain-containing protein OS=Caenorhabditis elegans OX=6239 GN=nasp-2 PE=1 SV=1	O17687	nasp-2	63 kDa		0	0
Fatty acid-binding protein homolog 1 OS=Caenorhabditis elegans OX=6239 GN=lbp-1 PE=2 SV=1	Q20223	lbp-1	18 kDa		0	0
Serine/threonine-protein phosphatase PP1-alpha OS=Caenorhabditis elegans OX=6239 GN=gsp-1 PE=1 SV=2	Q27497	gsp-1	37 kDa	TRUE	0	0
Perilipin-1 homolog OS=Caenorhabditis elegans OX=6239 GN=plin-1 PE=1 SV=1	A8WHP8	plin-1	47 kDa		0	0
NADP-dependent oxidoreductase domain-containing protein OS=Caenorhabditis elegans OX=6239 GN=exc-15 PE=1 SV=2	Q22352	exc-15	37 kDa		0	0
GYF domain-containing protein gyf-1 OS=Caenorhabditis elegans OX=6239 GN=gyf-1 PE=4 SV=4	Q09237	gyf-1	121 kDa		0	0
Thioredoxin domain-containing protein OS=Caenorhabditis elegans OX=6239 GN=txdc-12.2 PE=1 SV=1	Q9N5S7	txdc-12	30 kDa		0	0
Prion-like-(Q/N-rich)-domain-bearing protein OS=Caenorhabditis elegans OX=6239 GN=pqn-27 PE=1 SV=1	H2L2J5 (+2)	pqn-27	54 kDa		0	0
Paralyzed arrest at two-fold protein 6 OS=Caenorhabditis elegans OX=6239 GN=pat-6 PE=1 SV=1	O16785	pat-6	43 kDa		0	0
Glutathione S-transferase P OS=Caenorhabditis elegans OX=6239 GN=gst-1 PE=1 SV=1	P10299	gst-1	24 kDa		0	0
Proteasome subunit alpha type-3 OS=Caenorhabditis elegans OX=6239 GN=pas-7 PE=1 SV=3	Q09583	pas-7	28 kDa		0	0
RNA-binding protein rnp-4 OS=Caenorhabditis elegans OX=6239 GN=rnp-4 PE=1 SV=1	Q21832	rnp-4	16 kDa		0	0
L-lactate dehydrogenase OS=Caenorhabditis elegans OX=6239 GN=ldh-1 PE=2 SV=1	Q27888	ldh-1	36 kDa		0	0
NADH dehydrogenase [ubiquinone] 1 alpha subcomplex subunit 2 OS=Caenorhabditis elegans OX=6239 GN=ndua-2 PE=1 SV=2	Q9XWG2	ndua-2	10 kDa		0	0
Probable splicing factor, arginine/serine-rich 6 OS=Caenorhabditis elegans OX=6239 GN=rsp-6 PE=3 SV=1	Q18409	rsp-6	20 kDa		0	0
Probable sodium/potassium-transporting ATPase subunit beta-3 OS=Caenorhabditis elegans OX=6239 GN=nkb-3 PE=3 SV=1	Q9XUY5 (+1)	nkb-3	36 kDa	TRUE	0	0
Low-density lipoprotein receptor-related protein OS=Caenorhabditis elegans OX=6239 GN=lrp-1 PE=1 SV=1	Q04833	lrp-1	526 kDa		0	0
ECm29 Proteasome adaptor and Scaffold OS=Caenorhabditis elegans OX=6239 GN=ecps-1 PE=1 SV=3	Q18983	ecps-1	201 kDa		0	0
SXP/RAL-2 family protein Ani s 5-like cation-binding domain-containing protein OS=Caenorhabditis elegans OX=6239 GN=srlf-1 PE=1 SV=1	Q17698	srlf-1	16 kDa		0	1
Dipeptidyl peptidase 3 OS=Caenorhabditis elegans OX=6239 GN=dpt-1 PE=1 SV=1	G5ECW7	dpt-1	84 kDa		0	0
Nuclear RNAi defective-3 protein OS=Caenorhabditis elegans OX=6239 GN=nrde-3 PE=1 SV=1	Q21691	nrde-3	120 kDa		0	0
Chromatin-remodeling complex ATPase chain isw-1 OS=Caenorhabditis elegans OX=6239 GN=isw-1 PE=1 SV=2	P41877	isw-1	117 kDa		0	0
Lon protease homolog, mitochondrial OS=Caenorhabditis elegans OX=6239 GN=lonp-1 PE=3 SV=1	O44952	lonp-1	108 kDa		0	0
ATP synthase subunit e, mitochondrial OS=Caenorhabditis elegans OX=6239 GN=CELE_F44E5.1 PE=1 SV=1	Q9XU97	CELE_F44E5	9 kDa		0	0
Inactive angiotensin-converting enzyme-related protein OS=Caenorhabditis elegans OX=6239 GN=acn-1 PE=1 SV=2	Q18581	acn-1	101 kDa		0	0
VWFA domain-containing protein OS=Caenorhabditis elegans OX=6239 GN=vwa-8 PE=1 SV=3	Q19346	vwa-8	204 kDa		0	0
DUF19 domain-containing protein OS=Caenorhabditis elegans OX=6239 GN=CELE_T19B10.2 PE=1 SV=2	Q22562	CELE_T19B10	40 kDa		0	0
Prolyl 4-hydroxylase subunit alpha-1 OS=Caenorhabditis elegans OX=6239 GN=dpy-18 PE=1 SV=2	Q10576	dpy-18	64 kDa		0	0
RRM domain-containing protein OS=Caenorhabditis elegans OX=6239 GN=nucl-1 PE=1 SV=1	O45181	nucl-1	87 kDa		0	0
Intermediate filament protein ifa-4 OS=Caenorhabditis elegans OX=6239 GN=ifa-4 PE=1 SV=3	P90900	ifa-4	66 kDa	TRUE	0	0
Protein unc-33 OS=Caenorhabditis elegans OX=6239 GN=unc-33 PE=1 SV=1	Q01630	unc-33	91 kDa		0	0
Calcium/calmodulin-dependent protein kinase type II OS=Caenorhabditis elegans OX=6239 GN=unc-43 PE=1 SV=2	O62305	unc-43	80 kDa		0	0
Anion exchange protein OS=Caenorhabditis elegans OX=6239 GN=abts-1 PE=1 SV=2	B3WFV9 (+1)	abts-1	135 kDa		0	0
Caveolin-1 OS=Caenorhabditis elegans OX=6239 GN=cav-1 PE=2 SV=1	Q94051	cav-1	26 kDa		0	0
Dynamin-1-like protein drp-1 OS=Caenorhabditis elegans OX=6239 GN=drp-1 PE=1 SV=1	Q8WQC9	drp-1	80 kDa		0	0
Cell division cycle 5-like protein OS=Caenorhabditis elegans OX=6239 GN=cdc-5l PE=1 SV=1	G5EFC4	cdc-5l	86 kDa		0	0
Dehydrogenase/reductase SDR family member 1 OS=Caenorhabditis elegans OX=6239 GN=dhs-9 PE=1 SV=1	Q9N538	dhs-9	35 kDa		0	0
Putative serine protease F56F10.1 OS=Caenorhabditis elegans OX=6239 GN=F56F10.1 PE=1 SV=2	P90893	F56F10	61 kDa		0	0
Importin N-terminal domain-containing protein OS=Caenorhabditis elegans OX=6239 GN=imb-1 PE=1 SV=3	Q9BIB8	imb-1	99 kDa		0	0
Aldehyde dehydrogenase domain-containing protein OS=Caenorhabditis elegans OX=6239 GN=alh-7 PE=1 SV=2	O02266	alh-7	53 kDa		0	0
SWI/SNF chromatin-remodeling accessory subunit 2 OS=Caenorhabditis elegans OX=6239 GN=swsn-2.2 PE=1 SV=2	O02101	swsn-2	52 kDa		0	0
RRM domain-containing protein OS=Caenorhabditis elegans OX=6239 GN=hrpu-2 PE=1 SV=2	G4SPY0 (+1)	hrpu-2	76 kDa		0	0
LEM protein 2 OS=Caenorhabditis elegans OX=6239 GN=lem-2 PE=1 SV=1	Q9XTB5	lem-2	55 kDa		0	0
V-type proton ATPase 116 kDa subunit a 1 OS=Caenorhabditis elegans OX=6239 GN=unc-32 PE=1 SV=3	P30628	unc-32	103 kDa		0	0
Integrin alpha pat-2 OS=Caenorhabditis elegans OX=6239 GN=pat-2 PE=1 SV=1	P34446	pat-2	136 kDa		0	0
Protein bicaudal D homolog OS=Caenorhabditis elegans OX=6239 GN=bicd-1 PE=1 SV=1	V6CJ04	bicd-1	84 kDa		0	0
Probable prefoldin subunit 5 OS=Caenorhabditis elegans OX=6239 GN=pfd-5 PE=2 SV=1	Q21993	pfd-5	17 kDa		0	0
Uncharacterized protein F54D1.6 OS=Caenorhabditis elegans OX=6239 GN=F54D1.6 PE=1 SV=4	Q20762	F54D1	163 kDa	TRUE	0	0
Glycogen debranching enzyme OS=Caenorhabditis elegans OX=6239 GN=agl-1 PE=1 SV=1	O62334	agl-1	166 kDa		0	0
Na(+)/H(+) exchange regulatory cofactor-like protein nrfl-1 OS=Caenorhabditis elegans OX=6239 GN=nrfl-1 PE=1 SV=1	G5EDM4	nrfl-1	52 kDa		0	0
Immunoglobulin domain-containing protein F02G3.1 OS=Caenorhabditis elegans OX=6239 GN=ncam-1 PE=1 SV=3	Q19128 (+1)	ncam-1	103 kDa		0	0
Hypoxia up-regulated protein 1 OS=Caenorhabditis elegans OX=6239 GN=CELE_T14G8.3 PE=1 SV=2	Q22515	CELE_T14G8	105 kDa		0	0
EGF-like domain-containing protein OS=Caenorhabditis elegans OX=6239 GN=C49C3.4 PE=1 SV=1	Q9XUF9	C49C3	170 kDa		0	0
Calponin-homology (CH) domain-containing protein OS=Caenorhabditis elegans OX=6239 GN=plst-1 PE=1 SV=1	U4PBU8	plst-1	41 kDa		0	0
SUMO-conjugating enzyme UBC9 OS=Caenorhabditis elegans OX=6239 GN=ubc-9 PE=1 SV=1	Q95017	ubc-9	19 kDa		0	0
Chromatin target of PRMT1 protein C-terminal domain-containing protein OS=Caenorhabditis elegans OX=6239 GN=aly-3 PE=1 SV=1	Q21559	aly-3	26 kDa		0	0
Kinesin light chain OS=Caenorhabditis elegans OX=6239 GN=klc-2 PE=1 SV=2	P46822	klc-2	60 kDa		0	0
Cohesin subunit scc-3 OS=Caenorhabditis elegans OX=6239 GN=scc-3 PE=1 SV=1	Q19555	scc-3	125 kDa		0	0
Adenylosuccinate synthetase OS=Caenorhabditis elegans OX=6239 GN=adss-1 PE=3 SV=3	P91134	adss-1	50 kDa		0	0
MYG1 protein C27H6.8 OS=Caenorhabditis elegans OX=6239 GN=C27H6.8 PE=3 SV=2	O17606	C27H6	38 kDa		0	0
Ras-related protein rab-6.2 OS=Caenorhabditis elegans OX=6239 GN=rab-6.2 PE=1 SV=1	Q22782	rab-6	23 kDa		0	0
Histone-lysine N-methyltransferase set-18 OS=Caenorhabditis elegans OX=6239 GN=set-18 PE=1 SV=1	Q8I4F7	set-18	57 kDa	TRUE	0	0
Putative endoplasmic reticulum metallopeptidase 1-A OS=Caenorhabditis elegans OX=6239 GN=B0495.7 PE=1 SV=2	Q09216	B0495	102 kDa		0	0
Carnitine O-palmitoyltransferase OS=Caenorhabditis elegans OX=6239 GN=cpt-1 PE=1 SV=3	Q9U2F2	cpt-1	89 kDa		0	0
Retinol dehydrogenase 13 OS=Caenorhabditis elegans OX=6239 GN=dhs-24 PE=1 SV=3	Q9U1Y6	dhs-24	43 kDa		0	0
Dihydropyrimidine dehydrogenase [NADP(+)] OS=Caenorhabditis elegans OX=6239 GN=dpyd-1 PE=3 SV=2	Q18164	dpyd-1	115 kDa		0	0
DNaJ domain (Prokaryotic heat shock protein) OS=Caenorhabditis elegans OX=6239 GN=dnj-12 PE=1 SV=1	O45502	dnj-12	44 kDa	TRUE	0	0
L-2-hydroxyglutarate dehydrogenase, mitochondrial OS=Caenorhabditis elegans OX=6239 GN=Y45G12B.3 PE=3 SV=2	Q9N4Z0	Y45G12B	48 kDa		0	0
NAD(P)-binding domain-containing protein OS=Caenorhabditis elegans OX=6239 GN=rml-5 PE=1 SV=1	Q95XM5	rml-5	42 kDa		0	0
EF-hand domain-containing protein OS=Caenorhabditis elegans OX=6239 GN=pat-10 PE=1 SV=1	G5EF37	pat-10	19 kDa		0	0
Fatty acid-binding protein homolog 6 OS=Caenorhabditis elegans OX=6239 GN=lbp-6 PE=1 SV=1	O01812	lbp-6	16 kDa		0	0
Protein phosphatase ppm-1.G OS=Caenorhabditis elegans OX=6239 GN=ppm-1.G PE=3 SV=2	P49595	ppm-1	53 kDa		0	0
RRM domain-containing protein OS=Caenorhabditis elegans OX=6239 GN=rbm-3.1 PE=1 SV=1	O45712	rbm-3	9 kDa		0	0
RRM domain-containing protein OS=Caenorhabditis elegans OX=6239 GN=ztf-4 PE=1 SV=2	Q9TZI2	ztf-4	40 kDa		0	0
Protein SEC13 homolog OS=Caenorhabditis elegans OX=6239 GN=npp-20 PE=1 SV=1	Q9N4A7	npp-20	35 kDa		0	0
2-hydroxyacyl-CoA lyase 2 OS=Caenorhabditis elegans OX=6239 GN=T26C12.1 PE=3 SV=2	O61856	T26C12	69 kDa		0	0
AD domain-containing protein OS=Caenorhabditis elegans OX=6239 GN=CELE_M142.5 PE=1 SV=2	Q21541	CELE_M142	23 kDa		0	0
Methyltransferase domain-containing protein OS=Caenorhabditis elegans OX=6239 GN=rips-1 PE=1 SV=1	O01593	rips-1	40 kDa		0	0
Cuticlin-3 OS=Caenorhabditis elegans OX=6239 GN=cut-3 PE=2 SV=1	Q19707	cut-3	43 kDa	TRUE	0	0
Calx-beta domain-containing protein OS=Caenorhabditis elegans OX=6239 GN=ncx-2 PE=1 SV=1	H2KYP3	ncx-2	103 kDa		0	0
Probable phosphoserine aminotransferase OS=Caenorhabditis elegans OX=6239 GN=F26H9.5 PE=3 SV=1	P91856	F26H9	41 kDa		0	0
Peptidase_M16 domain-containing protein OS=Caenorhabditis elegans OX=6239 GN=ucr-2.1 PE=1 SV=1	G5ED31 (+1)	ucr-2	43 kDa		0	0
Mitochondrial Ribosomal Protein, Small OS=Caenorhabditis elegans OX=6239 GN=mrps-22 PE=1 SV=1	Q9U3Q0	mrps-22	48 kDa		0	0
Glutathione-independent glyoxalase DJR-1.1 OS=Caenorhabditis elegans OX=6239 GN=djr-1.1 PE=1 SV=1	P90994	djr-1	20 kDa		0	0
Galectin OS=Caenorhabditis elegans OX=6239 GN=lec-4 PE=1 SV=1	Q18625	lec-4	32 kDa		0	0
RRM domain-containing protein OS=Caenorhabditis elegans OX=6239 GN=nono-1 PE=1 SV=1	B3GWA1	nono-1	60 kDa		0	0
Succinate--CoA ligase [ADP/GDP-forming] subunit alpha, mitochondrial OS=Caenorhabditis elegans OX=6239 GN=sucl-1 PE=3 SV=1	P53596	sucl-1	34 kDa	TRUE	0	0
Aspartic protease 3 OS=Caenorhabditis elegans OX=6239 GN=asp-3 PE=1 SV=3	P55956	asp-3	43 kDa		0	0
Actin-depolymerizing factor 2, isoform c OS=Caenorhabditis elegans OX=6239 GN=unc-60 PE=1 SV=1	Q07749	unc-60	17 kDa	TRUE	0	0
Probable S-adenosylmethionine synthase 4 OS=Caenorhabditis elegans OX=6239 GN=sams-4 PE=1 SV=1	P50306	sams-4	44 kDa	TRUE	0	0
BTB domain-containing protein OS=Caenorhabditis elegans OX=6239 GN=CELE_F46G10.1 PE=1 SV=3	Q20476	CELE_F46G10	20 kDa		0	0
Aminomethyltransferase OS=Caenorhabditis elegans OX=6239 GN=gcst-1 PE=1 SV=1	Q22968	gcst-1	44 kDa		0	0
NADH dehydrogenase [ubiquinone] 1 beta subcomplex subunit 10 OS=Caenorhabditis elegans OX=6239 GN=ndub-10 PE=1 SV=1	Q93831	ndub-10	31 kDa		0	0
phenylalanine--tRNA ligase OS=Caenorhabditis elegans OX=6239 GN=fars-1 PE=1 SV=1	Q86B36 (+1)	fars-1	56 kDa		0	0
ATP-dependent RNA helicase glh-2 OS=Caenorhabditis elegans OX=6239 GN=glh-2 PE=1 SV=1	Q966L9	glh-2	100 kDa		0	0
Importin subunit alpha-3 OS=Caenorhabditis elegans OX=6239 GN=ima-3 PE=1 SV=2	Q19969	ima-3	56 kDa		0	0
Putative UDP-glucuronosyltransferase ugt-46 OS=Caenorhabditis elegans OX=6239 GN=ugt-46 PE=1 SV=1	Q10941	ugt-46	60 kDa		0	0
Intermediate filament protein ifa-2 OS=Caenorhabditis elegans OX=6239 GN=mua-6 PE=1 SV=1	O02365	mua-6	67 kDa	TRUE	0	0
Protein mago nashi homolog OS=Caenorhabditis elegans OX=6239 GN=mag-1 PE=1 SV=2	P49029	mag-1	18 kDa		0	0
Amyloid beta A4 protein-binding family B member 2-like OS=Caenorhabditis elegans OX=6239 GN=feh-1 PE=1 SV=1	A0A0K3ARY0 (+1)	feh-1	60 kDa		0	0
V-type proton ATPase 16 kDa proteolipid subunit c 3 OS=Caenorhabditis elegans OX=6239 GN=vha-3 PE=2 SV=1	C0HLB4	vha-3	16 kDa		0	0
Ras-related protein Rab-2 OS=Caenorhabditis elegans OX=6239 GN=unc-108 PE=1 SV=1	O01577	unc-108	24 kDa		0	0
Ras-related protein rab-11.1 OS=Caenorhabditis elegans OX=6239 GN=rab-11.1 PE=1 SV=1	O01803	rab-11	23 kDa		0	0
Eukaryotic translation initiation factor 6 OS=Caenorhabditis elegans OX=6239 GN=eif-6 PE=3 SV=1	O62106	eif-6	26 kDa		0	0
Adenylate kinase OS=Caenorhabditis elegans OX=6239 GN=let-754 PE=3 SV=2	P34346	let-754	28 kDa		0	0
Heat shock protein Hsp-16.1/Hsp-16.11 OS=Caenorhabditis elegans OX=6239 GN=hsp-16.1 PE=2 SV=1	P34696	hsp-16	16 kDa		0	0
Neuronal calcium sensor 2 OS=Caenorhabditis elegans OX=6239 GN=ncs-2 PE=2 SV=2	P36609	ncs-2	22 kDa		0	0
Proteasome subunit beta OS=Caenorhabditis elegans OX=6239 GN=pbs-7 PE=1 SV=2	P90868	pbs-7	27 kDa		0	0
Barrier-to-autointegration factor 1 OS=Caenorhabditis elegans OX=6239 GN=baf-1 PE=1 SV=3	Q03565	baf-1	10 kDa		0	0
Complex I-B14.7 OS=Caenorhabditis elegans OX=6239 GN=nduf-11 PE=1 SV=1	Q17512	nduf-11	36 kDa		0	0
WD repeat-containing protein wdr-5.1 OS=Caenorhabditis elegans OX=6239 GN=wdr-5.1 PE=1 SV=1	Q17963	wdr-5	40 kDa		0	0
Inositol monophosphatase ttx-7 OS=Caenorhabditis elegans OX=6239 GN=ttx-7 PE=1 SV=3	Q19420	ttx-7	31 kDa		0	0
Fumarylacetoacetase OS=Caenorhabditis elegans OX=6239 GN=fah-1 PE=2 SV=1	Q94272	fah-1	46 kDa		0	0
Cytochrome c oxidase subunit 4 OS=Caenorhabditis elegans OX=6239 GN=cox-4 PE=1 SV=1	Q9U329	cox-4	20 kDa		0	0
Guanine nucleotide-binding protein subunit alpha OS=Caenorhabditis elegans OX=6239 GN=egl-30 PE=1 SV=1	G5EGU1	egl-30	42 kDa		0	0
DNA replication licensing factor mcm-5 OS=Caenorhabditis elegans OX=6239 GN=mcm-5 PE=1 SV=1	Q21902	mcm-5	85 kDa		0	0
Histone-lysine N-methyltransferase set-26 OS=Caenorhabditis elegans OX=6239 GN=set-26 PE=1 SV=3	Q9U263	set-26	182 kDa	TRUE	0	0
AT hook Transcription Factor family OS=Caenorhabditis elegans OX=6239 GN=attf-2 PE=1 SV=1	O17406	attf-2	44 kDa		0	1
CRAL-TRIO domain-containing protein OS=Caenorhabditis elegans OX=6239 GN=unc-73 PE=1 SV=1	O61528	unc-73	283 kDa		0	0
HEAT repeat-containing protein 1 homolog OS=Caenorhabditis elegans OX=6239 GN=toe-1 PE=3 SV=1	Q23495	toe-1	185 kDa		0	0
Peptidase S28 OS=Caenorhabditis elegans OX=6239 GN=pcp-3 PE=1 SV=2	O02252	pcp-3	121 kDa		0	0
Laminin subunit alpha lam-3 OS=Caenorhabditis elegans OX=6239 GN=lam-3 PE=1 SV=1	G5ECE3	lam-3	344 kDa		0	0
Large ribosomal subunit protein eL31 OS=Caenorhabditis elegans OX=6239 GN=rpl-31 PE=3 SV=1	Q9U332	rpl-31	14 kDa		0	1
Innexin-6 OS=Caenorhabditis elegans OX=6239 GN=inx-6 PE=1 SV=1	Q9U3N4	inx-6	45 kDa		0	0
63 kDa sperm flagellar membrane protein OS=Caenorhabditis elegans OX=6239 GN=CELE_ZC247.1 PE=1 SV=1	G5EBP5	CELE_ZC247	496 kDa		0	0
DNA topoisomerase 1 OS=Caenorhabditis elegans OX=6239 GN=top-1 PE=2 SV=1	O17966	top-1	94 kDa		0	0
Signal recognition particle 54 kDa protein OS=Caenorhabditis elegans OX=6239 GN=CELE_F21D5.7 PE=1 SV=1	G5EE80	CELE_F21D5	55 kDa		0	0
F-actin-capping protein subunit beta OS=Caenorhabditis elegans OX=6239 GN=cap-2 PE=2 SV=1	P34686	cap-2	31 kDa		0	0
Small ubiquitin-related modifier OS=Caenorhabditis elegans OX=6239 GN=smo-1 PE=1 SV=1	P55853	smo-1	10 kDa		0	2
Thymosin beta OS=Caenorhabditis elegans OX=6239 GN=tth-1 PE=1 SV=2	O17389	tth-1	17 kDa		0	2
HMG box domain-containing protein OS=Caenorhabditis elegans OX=6239 GN=penr-1 PE=1 SV=1	O16487	penr-1	37 kDa		0	0
SRP54-type proteins GTP-binding domain-containing protein OS=Caenorhabditis elegans OX=6239 GN=CELE_F38A1.8 PE=1 SV=1	G4RYA5	CELE_F38A1	69 kDa		0	0
CID domain-containing protein OS=Caenorhabditis elegans OX=6239 GN=nrd-1 PE=1 SV=2	O01864	nrd-1	110 kDa		0	0
Yeast SEC homolog OS=Caenorhabditis elegans OX=6239 GN=sec-24.2 PE=1 SV=3	Q23368	sec-24	109 kDa		0	0
PSP proline-rich domain-containing protein OS=Caenorhabditis elegans OX=6239 GN=sftb-2 PE=1 SV=1	O16997	sftb-2	68 kDa		0	0
Plant Late Embryo Abundant (LEA) related OS=Caenorhabditis elegans OX=6239 GN=lea-1 PE=1 SV=1	A0A486WVH0 (+1)	lea-1	140 kDa		0	0
Pumilio domain-containing protein 12 OS=Caenorhabditis elegans OX=6239 GN=puf-12 PE=4 SV=1	Q09622	puf-12	87 kDa		0	0
Troponin T, skeletal muscle OS=Caenorhabditis elegans OX=6239 GN=tnt-4 PE=1 SV=1	K8ERV5 (+1)	tnt-4	44 kDa	TRUE	0	0
Zinc finger protein zfp-1 OS=Caenorhabditis elegans OX=6239 GN=zfp-1 PE=1 SV=2	P34447	zfp-1	92 kDa		0	0
Centromere/kinetochore protein zw10 homolog OS=Caenorhabditis elegans OX=6239 GN=czw-1 PE=1 SV=1	Q19642	czw-1	88 kDa		0	0
long-chain-fatty-acid--CoA ligase OS=Caenorhabditis elegans OX=6239 GN=acs-17 PE=1 SV=1	A0A4V0ING4	acs-17	80 kDa		0	0
Intersectin-1 OS=Caenorhabditis elegans OX=6239 GN=itsn-1 PE=1 SV=2	Q9U2T9	itsn-1	120 kDa		0	0
Acyl-CoA-binding protein homolog 1 OS=Caenorhabditis elegans OX=6239 GN=acbp-1 PE=3 SV=1	O01805	acbp-1	9 kDa		0	0
Casein kinase II subunit alpha OS=Caenorhabditis elegans OX=6239 GN=kin-3 PE=1 SV=1	P18334	kin-3	42 kDa		0	0
Nuclear pore complex protein npp-16 OS=Caenorhabditis elegans OX=6239 GN=npp-16 PE=1 SV=1	Q7K6X4	npp-16	52 kDa		0	0
FACT complex subunit SSRP1-A OS=Caenorhabditis elegans OX=6239 GN=hmg-4 PE=1 SV=1	P41848	hmg-4	79 kDa	TRUE	0	0
Cystathionine beta-synthase cbs-1 OS=Caenorhabditis elegans OX=6239 GN=cbs-1 PE=1 SV=1	G5EFH8	cbs-1	76 kDa		0	0
Lipoamide acyltransferase component of branched-chain alpha-keto acid dehydrogenase complex, mitochondrial OS=Caenorhabditis elegans OX=6239 GN=dbt-1 PE=2 SV=1	Q23571	dbt-1	50 kDa		0	0
Adenylosuccinate lyase OS=Caenorhabditis elegans OX=6239 GN=adsl-1 PE=1 SV=1	Q21774	adsl-1	54 kDa		0	0
Ubiquitin fusion degradation protein 3 homolog OS=Caenorhabditis elegans OX=6239 GN=ufd-3 PE=1 SV=1	G5EES6	ufd-3	94 kDa		0	0
Probable nuclear transport factor 2 OS=Caenorhabditis elegans OX=6239 GN=ran-4 PE=3 SV=1	Q21735	ran-4	15 kDa		0	0
RNA helicase OS=Caenorhabditis elegans OX=6239 GN=ddx-23 PE=1 SV=1	Q95QN2	ddx-23	85 kDa		0	0
Nuclear protein localization protein 4 homolog 1 OS=Caenorhabditis elegans OX=6239 GN=npl-4.1 PE=1 SV=1	H2KYU6 (+1)	npl-4	60 kDa		0	0
Guanyl-specific ribonuclease pgl-1 OS=Caenorhabditis elegans OX=6239 GN=pgl-1 PE=1 SV=1	Q304E5 (+1)	pgl-1	83 kDa	TRUE	0	0
Dynein light intermediate chain OS=Caenorhabditis elegans OX=6239 GN=dli-1 PE=1 SV=1	G5ECK7 (+1)	dli-1	48 kDa		0	0
Putative H/ACA ribonucleoprotein complex subunit 4 OS=Caenorhabditis elegans OX=6239 GN=K01G5.5 PE=3 SV=1	O17919	K01G5	50 kDa		0	0
NOmpA Homolog (Drosophila nompA: no mechanoreceptor potential A) OS=Caenorhabditis elegans OX=6239 GN=noah-1 PE=1 SV=2	H2KZ73 (+2)	noah-1	115 kDa		0	0
RNAi-Induced Longevity OS=Caenorhabditis elegans OX=6239 GN=ril-1 PE=1 SV=1	O17694	ril-1	16 kDa		0	0
Adenylate kinase isoenzyme 1 OS=Caenorhabditis elegans OX=6239 GN=F38B2.4 PE=2 SV=1	Q20140	F38B2	23 kDa		0	0
Glutamate--cysteine ligase OS=Caenorhabditis elegans OX=6239 GN=gcs-1 PE=1 SV=2	Q20117	gcs-1	74 kDa		0	0
MaoC-like domain-containing protein OS=Caenorhabditis elegans OX=6239 GN=maoc-1 PE=1 SV=1	Q19058	maoc-1	33 kDa		0	0
Calponin-homology (CH) domain-containing protein OS=Caenorhabditis elegans OX=6239 GN=cpt-2 PE=1 SV=2	G5ECS9	cpt-2	73 kDa		0	0
Actin-related protein 3 OS=Caenorhabditis elegans OX=6239 GN=arx-1 PE=1 SV=1	Q9N4I0	arx-1	48 kDa		0	0
Alanine--glyoxylate aminotransferase 2, mitochondrial OS=Caenorhabditis elegans OX=6239 GN=CELE_T09B4.8 PE=1 SV=3	O02158	CELE_T09B4	49 kDa		0	0
CTP synthase OS=Caenorhabditis elegans OX=6239 GN=ctps-1 PE=1 SV=1	A0A8S4QD99 (+1)	ctps-1	77 kDa		0	0
Protein sleepless OS=Caenorhabditis elegans OX=6239 GN=C15H9.9 PE=1 SV=1	Q18032	C15H9	15 kDa		0	0
Eukaryotic translation initiation factor 3 30 kDa subunit OS=Caenorhabditis elegans OX=6239 GN=eif-3.j PE=1 SV=1	Q9XWP7	eif-3	23 kDa		0	0
Profilin-3 OS=Caenorhabditis elegans OX=6239 GN=pfn-3 PE=2 SV=1	Q21193	pfn-3	14 kDa		0	0
Aldehyde dehydrogenase OS=Caenorhabditis elegans OX=6239 GN=alh-4 PE=1 SV=1	A0A486WWU7 (+1)	alh-4	56 kDa		0	0
Probable splicing factor, arginine/serine-rich 1 OS=Caenorhabditis elegans OX=6239 GN=rsp-1 PE=3 SV=1	Q23121	rsp-1	35 kDa		0	0
Peptidase M16 N-terminal domain-containing protein OS=Caenorhabditis elegans OX=6239 GN=ucr-2.2 PE=1 SV=2	Q22370	ucr-2	44 kDa		0	0
Long-chain-fatty-acid--CoA ligase OS=Caenorhabditis elegans OX=6239 GN=acs-5 PE=1 SV=1	Q9XWD1	acs-5	76 kDa		0	0
FIP (Fungus-Induced Protein) Related OS=Caenorhabditis elegans OX=6239 GN=fipr-21 PE=1 SV=1	Q20277	fipr-21	11 kDa		0	0
Pre-RNA processing 21 OS=Caenorhabditis elegans OX=6239 GN=prp-21 PE=1 SV=1	G5ECL3	prp-21	74 kDa		0	0
Dolichyl-diphosphooligosaccharide--protein glycosyltransferase subunit 2 OS=Caenorhabditis elegans OX=6239 GN=ostd-1 PE=3 SV=1	P91390	ostd-1	31 kDa		0	0
Ras-like GTP-binding protein rhoA OS=Caenorhabditis elegans OX=6239 GN=rho-1 PE=1 SV=1	Q22038	rho-1	22 kDa		0	0
Prion-like-(Q/N-rich)-domain-bearing protein OS=Caenorhabditis elegans OX=6239 GN=pqn-53 PE=1 SV=2	Q21793	pqn-53	41 kDa		0	0
small monomeric GTPase OS=Caenorhabditis elegans OX=6239 GN=rab-5 PE=1 SV=1	P91857	rab-5	23 kDa		0	0
PAT complex subunit CCDC47 OS=Caenorhabditis elegans OX=6239 GN=ccdc-47 PE=1 SV=1	Q23382	ccdc-47	51 kDa		0	0
Galectin OS=Caenorhabditis elegans OX=6239 GN=lec-9 PE=1 SV=1	G5EC10	lec-9	16 kDa		0	0
Large ribosomal subunit protein mL44 OS=Caenorhabditis elegans OX=6239 GN=mrpl-44 PE=3 SV=3	P34384	mrpl-44	44 kDa		0	0
EB1 C-terminal domain-containing protein OS=Caenorhabditis elegans OX=6239 GN=ebp-3 PE=4 SV=1	Q9GRZ0	ebp-3	20 kDa		0	0
ERGIC-53-like protein OS=Caenorhabditis elegans OX=6239 GN=ile-1 PE=1 SV=1	G5EDE8	ile-1	55 kDa		0	0
NADH dehydrogenase [ubiquinone] 1 beta subcomplex subunit 11, mitochondrial OS=Caenorhabditis elegans OX=6239 GN=ndub-11 PE=1 SV=1	O44509	ndub-11	21 kDa		0	0
DNA-directed RNA polymerases I, II, and III subunit RPABC1 OS=Caenorhabditis elegans OX=6239 GN=rpb-5 PE=3 SV=1	Q9N5K2	rpb-5	24 kDa		0	0
Probable dynactin subunit 2 OS=Caenorhabditis elegans OX=6239 GN=dnc-2 PE=1 SV=1	Q09248	dnc-2	37 kDa		0	0
Intermediate filament protein ifd-2 OS=Caenorhabditis elegans OX=6239 GN=ifd-2 PE=3 SV=1	Q19782	ifd-2	52 kDa	TRUE	0	0
ATPase asna-1 OS=Caenorhabditis elegans OX=6239 GN=asna-1 PE=1 SV=1	P30632	asna-1	38 kDa		0	0
Hypoxanthine phosphoribosyltransferase OS=Caenorhabditis elegans OX=6239 GN=hprt-1 PE=1 SV=1	Q9NF11	hprt-1	24 kDa		0	0
Co-chaperone protein daf-41 OS=Caenorhabditis elegans OX=6239 GN=daf-41 PE=2 SV=1	Q23280	daf-41	19 kDa		0	0
glycogenin glucosyltransferase OS=Caenorhabditis elegans OX=6239 GN=gyg-2 PE=1 SV=1	O45819	gyg-2	34 kDa		0	0
Elongation factor Ts, mitochondrial OS=Caenorhabditis elegans OX=6239 GN=tsfm-1 PE=2 SV=1	Q20819	tsfm-1	34 kDa		0	0
Elongin-C OS=Caenorhabditis elegans OX=6239 GN=elc-1 PE=1 SV=1	Q9BKS1	elc-1	14 kDa		0	0
Calponin homology domain-containing protein OS=Caenorhabditis elegans OX=6239 GN=ebp-2 PE=1 SV=1	Q9XXA2	ebp-2	33 kDa		0	0
Major sperm protein OS=Caenorhabditis elegans OX=6239 GN=vpr-1 PE=1 SV=1	O44782	vpr-1	27 kDa		0	0
Cathepsin L-like OS=Caenorhabditis elegans OX=6239 GN=cpl-1 PE=1 SV=1	O45734	cpl-1	38 kDa		0	0
Serine/threonine-protein phosphatase PP1-beta OS=Caenorhabditis elegans OX=6239 GN=gsp-2 PE=1 SV=1	P48727	gsp-2	38 kDa	TRUE	0	0
Glutaredoxin 3 OS=Caenorhabditis elegans OX=6239 GN=glrx-3 PE=1 SV=1	Q6EZG4	glrx-3	38 kDa		0	0
CN hydrolase domain-containing protein OS=Caenorhabditis elegans OX=6239 GN=upb-1 PE=1 SV=1	Q19437	upb-1	43 kDa		0	0
Serine/threonine-protein phosphatase 2A regulatory subunit sur-6 OS=Caenorhabditis elegans OX=6239 GN=sur-6 PE=1 SV=1	G5EDR3	sur-6	57 kDa		0	0
UBX domain-containing protein 1 OS=Caenorhabditis elegans OX=6239 GN=ubxn-1 PE=1 SV=1	Q9TXH9	ubxn-1	33 kDa		0	0
3-methyl-2-oxobutanoate dehydrogenase (2-methylpropanoyl-transferring) OS=Caenorhabditis elegans OX=6239 GN=bckd-1b PE=1 SV=1	Q93619	bckd-1b	40 kDa		0	0
SHSP domain-containing protein OS=Caenorhabditis elegans OX=6239 GN=hsp-25 PE=1 SV=1	Q17849	hsp-25	25 kDa		0	0
Short/branched chain specific acyl-CoA dehydrogenase, mitochondrial OS=Caenorhabditis elegans OX=6239 GN=acdh-1 PE=1 SV=1	H2KZG6	acdh-1	47 kDa	TRUE	0	0
Troponin T OS=Caenorhabditis elegans OX=6239 GN=tnt-2 PE=1 SV=1	Q7Z072	tnt-2	49 kDa	TRUE	0	0
Isovaleryl-CoA dehydrogenase, mitochondrial OS=Caenorhabditis elegans OX=6239 GN=ivd-1 PE=1 SV=1	G5EEH6	ivd-1	46 kDa		0	0
Thioredoxin-like protein OS=Caenorhabditis elegans OX=6239 GN=txl-1 PE=1 SV=1	G5EES9	txl-1	31 kDa		0	0
tRNA (guanine-N(7)-)-methyltransferase non-catalytic subunit OS=Caenorhabditis elegans OX=6239 GN=wdr-4 PE=1 SV=1	G8XYY6 (+1)	wdr-4	44 kDa		0	0
NADH dehydrogenase [ubiquinone] 1 alpha subcomplex subunit 7 OS=Caenorhabditis elegans OX=6239 GN=ndua-7 PE=1 SV=1	O02267	ndua-7	18 kDa		0	0
Large ribosomal subunit protein mL37 OS=Caenorhabditis elegans OX=6239 GN=mrpl-37 PE=1 SV=3	O18199	mrpl-37	49 kDa		0	0
Cytochrome c oxidase subunit 4 OS=Caenorhabditis elegans OX=6239 GN=CELE_F36A2.7 PE=1 SV=1	P90860	CELE_F36A2	20 kDa		0	0
LAMP family protein lmp-1 OS=Caenorhabditis elegans OX=6239 GN=lmp-1 PE=2 SV=1	Q11117	lmp-1	26 kDa		0	0
Probable small nuclear ribonucleoprotein Sm D2 OS=Caenorhabditis elegans OX=6239 GN=snr-4 PE=1 SV=1	Q18786	snr-4	13 kDa		0	0
Uridine and thymidine phosphorylase OS=Caenorhabditis elegans OX=6239 GN=upp-1 PE=1 SV=2	Q23588	upp-1	33 kDa		0	0
NEDD8 OS=Caenorhabditis elegans OX=6239 GN=ned-8 PE=1 SV=1	Q93725	ned-8	9 kDa		0	0
Probable NADH dehydrogenase [ubiquinone] iron-sulfur protein 7, mitochondrial OS=Caenorhabditis elegans OX=6239 GN=nduf-7 PE=3 SV=1	Q94360	nduf-7	22 kDa		0	0
U6 snRNA-associated Sm-like protein LSm8 OS=Caenorhabditis elegans OX=6239 GN=lsm-8 PE=1 SV=1	Q95XD4	lsm-8	11 kDa		0	0
Transmembrane emp24 domain-containing protein eca OS=Caenorhabditis elegans OX=6239 GN=tmed-4 PE=1 SV=1	Q9U1Z4	tmed-4	25 kDa		0	0
COLlagen structural OS=Caenorhabditis elegans OX=6239 GN=dpy-14 PE=1 SV=1	G5EEB6	dpy-14	32 kDa	TRUE	0	0
Eukaryotic translation initiation factor 3 subunit I OS=Caenorhabditis elegans OX=6239 GN=eif-3.I PE=1 SV=2	Q965S8	eif-3	37 kDa		0	0
Polysaccharide biosynthesis domain-containing protein OS=Caenorhabditis elegans OX=6239 GN=CELE_Y54E5A.5 PE=1 SV=1	Q9XWK2	CELE_Y54E5A	17 kDa		0	0
SUI1 domain-containing protein OS=Caenorhabditis elegans OX=6239 GN=eif-1 PE=1 SV=1	Q967F1	eif-1	12 kDa		0	0
26S proteasome non-ATPase regulatory subunit 4 OS=Caenorhabditis elegans OX=6239 GN=rpn-10 PE=2 SV=2	O61742	rpn-10	37 kDa		0	0
NEDD8-conjugating enzyme ubc-12 OS=Caenorhabditis elegans OX=6239 GN=ubc-12 PE=2 SV=1	Q9XVK5	ubc-12	21 kDa		0	0
Iron-binding zinc finger CDGSH type domain-containing protein OS=Caenorhabditis elegans OX=6239 GN=cisd-3.2 PE=1 SV=1	Q9BKQ9	cisd-3	17 kDa		0	0
Cytochrome c domain-containing protein OS=Caenorhabditis elegans OX=6239 GN=cyc-1 PE=1 SV=1	Q18853	cyc-1	31 kDa		0	0
Eukaryotic translation initiation factor 4E-2 OS=Caenorhabditis elegans OX=6239 GN=ife-2 PE=1 SV=1	Q21693	ife-2	26 kDa	TRUE	0	0
Myosin motor domain-containing protein OS=Caenorhabditis elegans OX=6239 GN=hum-4 PE=1 SV=6	Q20456 (+1)	hum-4	296 kDa		0	0
RAVE complex protein Rav1 C-terminal domain-containing protein OS=Caenorhabditis elegans OX=6239 GN=rbc-1 PE=1 SV=1	A0A4V0IKG1 (+7)	rbc-1	337 kDa		0	0
Long-chain-fatty-acid--CoA ligase OS=Caenorhabditis elegans OX=6239 GN=acs-13 PE=1 SV=1	Q9N302	acs-13	79 kDa		0	0
Dynactin subunit 1 OS=Caenorhabditis elegans OX=6239 GN=dnc-1 PE=1 SV=1	E2JKZ0	dnc-1	151 kDa		0	0
Condensin complex subunit 1 OS=Caenorhabditis elegans OX=6239 GN=dpy-28 PE=1 SV=2	Q9U2M1	dpy-28	171 kDa		0	0
ATP-dependent RNA helicase OS=Caenorhabditis elegans OX=6239 GN=ddx-46 PE=1 SV=1	Q965K2	ddx-46	110 kDa	TRUE	0	0
Tensin homolog OS=Caenorhabditis elegans OX=6239 GN=tns-1 PE=1 SV=2	H2L045	tns-1	151 kDa		0	0
C-type lectin domain-containing protein 87 OS=Caenorhabditis elegans OX=6239 GN=clec-87 PE=1 SV=1	Q9XVS3	clec-87	27 kDa	TRUE	0	0
Mortality factor related protein 1 OS=Caenorhabditis elegans OX=6239 GN=mrg-1 PE=1 SV=1	A7DTF0	mrg-1	38 kDa		0	0
Collagen alpha-1(IV) chain OS=Caenorhabditis elegans OX=6239 GN=emb-9 PE=1 SV=5	P17139	emb-9	171 kDa		0	0
Nematode polyprotein allergen related, post-translationnally cleaved, the diverse 14.5 kDa cleavage products bind lipids and retinol (164.6 kD) (Npa-1) OS=Caenorhabditis elegans OX=6239 GN=npa-1 PE=1 SV=1	G5EF32	npa-1	165 kDa		0	0
Dynamin-like GTPase OPA1, mitochondrial OS=Caenorhabditis elegans OX=6239 GN=eat-3 PE=1 SV=3	Q18965	eat-3	110 kDa		0	0
Uncharacterized protein Y92H12BR.3 OS=Caenorhabditis elegans OX=6239 GN=Y92H12BR.3 PE=1 SV=2	Q9BPN8	Y92H12BR	71 kDa		0	0
Probable mitochondrial import inner membrane translocase subunit tin-44 OS=Caenorhabditis elegans OX=6239 GN=tin-44 PE=3 SV=1	O02161	tin-44	49 kDa		0	0
Transmembrane GTPase fzo-1 OS=Caenorhabditis elegans OX=6239 GN=fzo-1 PE=1 SV=1	Q23424	fzo-1	87 kDa		0	0
COP9 signalosome complex subunit 3 OS=Caenorhabditis elegans OX=6239 GN=csn-3 PE=1 SV=4	Q9N425	csn-3	56 kDa		0	0
Ribosomal protein S6 kinase OS=Caenorhabditis elegans OX=6239 GN=rskn-2 PE=1 SV=1	A0A2K5ATM0 (+2)	rskn-2	86 kDa		0	0
MIF-like protein mif-2 OS=Caenorhabditis elegans OX=6239 GN=mif-2 PE=1 SV=1	G3MU38	mif-2	15 kDa		0	0
RRM domain-containing protein OS=Caenorhabditis elegans OX=6239 GN=CELE_R06C1.4 PE=1 SV=1	O62337	CELE_R06C1	9 kDa		0	0
Putative deoxyribose-phosphate aldolase OS=Caenorhabditis elegans OX=6239 GN=F09E5.3 PE=3 SV=1	Q19264	F09E5	33 kDa		0	0
Vesicle-fusing ATPase OS=Caenorhabditis elegans OX=6239 GN=vps-4 PE=1 SV=4	Q9BL83	vps-4	48 kDa		0	0
phenylalanine--tRNA ligase OS=Caenorhabditis elegans OX=6239 GN=fars-2 PE=1 SV=1	G5EEN1	fars-2	49 kDa		0	0
Mitochondrial import receptor subunit tomm-70 OS=Caenorhabditis elegans OX=6239 GN=tomm-70 PE=2 SV=3	Q02335	tomm-70	65 kDa		0	0
Uridine 5'-monophosphate synthase OS=Caenorhabditis elegans OX=6239 GN=umps-1 PE=1 SV=1	G5EDZ2	umps-1	55 kDa		0	0
Ribose-phosphate pyrophosphokinase 2 OS=Caenorhabditis elegans OX=6239 GN=prps-1 PE=1 SV=2	Q95QB6	prps-1	35 kDa		0	0
ATP-dependent Clp protease ATP-binding subunit clpX-like, mitochondrial OS=Caenorhabditis elegans OX=6239 GN=CELE_D2030.2 PE=1 SV=1	P90788	CELE_D2030	64 kDa		0	0
Small ribosomal subunit protein uS5m OS=Caenorhabditis elegans OX=6239 GN=mrps-5 PE=3 SV=3	Q93425	mrps-5	50 kDa		0	0
Aldehyde dehydrogenase domain-containing protein OS=Caenorhabditis elegans OX=6239 GN=alh-12 PE=1 SV=1	Q7Z1Q2 (+1)	alh-12	46 kDa		0	0
Suppressor of presenilin-2 OS=Caenorhabditis elegans OX=6239 GN=spr-2 PE=2 SV=2	Q18240 (+1)	spr-2	36 kDa		0	0
Methyltransferase domain-containing protein OS=Caenorhabditis elegans OX=6239 GN=metl-13 PE=1 SV=1	Q17539	metl-13	73 kDa		0	0
Thioredoxin domain-containing protein OS=Caenorhabditis elegans OX=6239 GN=erp-44.1 PE=1 SV=1	Q304D5	erp-44	47 kDa		0	0
Single-stranded DNA-binding protein, mitochondrial OS=Caenorhabditis elegans OX=6239 GN=mtss-1 PE=1 SV=2	P34496	mtss-1	19 kDa		0	0
Mitochondrial 2-oxoglutarate/malate carrier protein OS=Caenorhabditis elegans OX=6239 GN=misc-1 PE=1 SV=2	P90992	misc-1	33 kDa		0	0
ATP-dependent RNA helicase OS=Caenorhabditis elegans OX=6239 GN=B0511.6 PE=1 SV=2	O61815	B0511	61 kDa		0	0
Pre-mRNA-splicing factor ATP-dependent RNA helicase ddx-15 OS=Caenorhabditis elegans OX=6239 GN=ddx-15 PE=3 SV=1	Q20875	ddx-15	84 kDa		0	0
Methanethiol oxidase OS=Caenorhabditis elegans OX=6239 GN=semo-1 PE=1 SV=1	Q9XXF9	semo-1	52 kDa		0	0
NAD(P)-binding domain-containing protein OS=Caenorhabditis elegans OX=6239 GN=rml-4 PE=1 SV=1	Q17556	rml-4	71 kDa		0	0
Protein dif-1 OS=Caenorhabditis elegans OX=6239 GN=dif-1 PE=2 SV=1	Q27257	dif-1	33 kDa		0	0
Bromo domain-containing protein OS=Caenorhabditis elegans OX=6239 GN=CELE_F13C5.2 PE=1 SV=1	O76561	CELE_F13C5	41 kDa		0	0
Isocitrate dehydrogenase [NADP] OS=Caenorhabditis elegans OX=6239 GN=idh-2 PE=1 SV=1	O17643	idh-2	49 kDa	TRUE	0	0
Striatin N-terminal domain-containing protein OS=Caenorhabditis elegans OX=6239 GN=cash-1 PE=1 SV=1	A0A486WY88 (+1)	cash-1	76 kDa		0	0
PX domain-containing protein OS=Caenorhabditis elegans OX=6239 GN=snx-3 PE=1 SV=1	Q9XW41	snx-3	19 kDa		0	0
A-to-I RNA editing regulator adr-1 OS=Caenorhabditis elegans OX=6239 GN=adr-1 PE=1 SV=2	Q9U3D6	adr-1	107 kDa		0	0
Probable adenylate kinase isoenzyme ZK673.2 OS=Caenorhabditis elegans OX=6239 GN=ZK673.2 PE=3 SV=1	Q09629	ZK673	25 kDa		0	0
Eukaryotic translation initiation factor 4E-1 OS=Caenorhabditis elegans OX=6239 GN=ife-1 PE=1 SV=2	O45551	ife-1	24 kDa	TRUE	0	0
T-complex protein 11-like protein 1 OS=Caenorhabditis elegans OX=6239 GN=CELE_M05D6.2 PE=1 SV=1	G5ECL1	CELE_M05D6	59 kDa		0	0
Probable actin-related protein 2/3 complex subunit 2 OS=Caenorhabditis elegans OX=6239 GN=arx-4 PE=1 SV=1	Q8WTM6	arx-4	34 kDa		0	0
NADH dehydrogenase [ubiquinone] 1 alpha subcomplex subunit 6 OS=Caenorhabditis elegans OX=6239 GN=nuo-3 PE=1 SV=1	O18236	nuo-3	15 kDa		0	0
5'-AMP-activated protein kinase catalytic subunit alpha-2 OS=Caenorhabditis elegans OX=6239 GN=aak-2 PE=1 SV=2	Q95ZQ4	aak-2	70 kDa		0	0
6-phosphofructo-2-kinase domain-containing protein OS=Caenorhabditis elegans OX=6239 GN=pfkb-1.1 PE=1 SV=2	Q9N590	pfkb-1	52 kDa		0	0
Protein CDV3 homolog OS=Caenorhabditis elegans OX=6239 GN=CELE_F42A10.5 PE=1 SV=1	Q20310	CELE_F42A10	29 kDa		0	0
Probable prefoldin subunit 6 OS=Caenorhabditis elegans OX=6239 GN=pfd-6 PE=2 SV=1	P52554	pfd-6	15 kDa		0	0
Calnexin OS=Caenorhabditis elegans OX=6239 GN=cnx-1 PE=1 SV=1	P34652	cnx-1	69 kDa		0	0
Glutathione S-transferase omega OS=Caenorhabditis elegans OX=6239 GN=C02D5.4 PE=1 SV=1	D7SFI3	C02D5	29 kDa		0	0
Actin-binding lim zn-finger protein limatin involved in axon guidance OS=Caenorhabditis elegans OX=6239 GN=unc-115 PE=1 SV=1	Q95QM5	unc-115	72 kDa		0	0
Glycine cleavage system P protein OS=Caenorhabditis elegans OX=6239 GN=gldc-1 PE=1 SV=1	Q21962	gldc-1	109 kDa		0	0
Fibronectin type-III domain-containing protein OS=Caenorhabditis elegans OX=6239 GN=CELE_ZC374.2 PE=1 SV=3	Q23266	CELE_ZC374	76 kDa		0	0
Uncharacterized peptidase C1-like protein F26E4.3 OS=Caenorhabditis elegans OX=6239 GN=F26E4.3 PE=1 SV=3	P90850	F26E4	51 kDa		0	0
N-acyl-aliphatic-L-amino acid amidohydrolase OS=Caenorhabditis elegans OX=6239 GN=C06A6.4 PE=1 SV=3	Q17686 (+1)	C06A6	45 kDa		0	0
Ig-like domain-containing protein OS=Caenorhabditis elegans OX=6239 GN=zig-12 PE=1 SV=1	Q21465	zig-12	22 kDa		0	0
TraB domain-containing protein OS=Caenorhabditis elegans OX=6239 GN=CELE_F38A5.2 PE=1 SV=1	H2KZA2 (+1)	CELE_F38A5	50 kDa		0	0
Malate dehydrogenase OS=Caenorhabditis elegans OX=6239 GN=CELE_VF13D12L.3 PE=1 SV=1	G5EDW8	CELE_VF13D12L	43 kDa		0	0
Calumenin-like protein OS=Caenorhabditis elegans OX=6239 GN=calu-1 PE=1 SV=1	G5EBH7	calu-1	36 kDa		0	0
Ran GTPase-activating protein 2 OS=Caenorhabditis elegans OX=6239 GN=ran-2 PE=4 SV=3	P34342	ran-2	106 kDa		0	0
PID domain-containing protein OS=Caenorhabditis elegans OX=6239 GN=dab-1 PE=1 SV=1	A0A486WUH7 (+3)	dab-1	52 kDa		0	0
Transthyretin-like protein 46 OS=Caenorhabditis elegans OX=6239 GN=ttr-46 PE=3 SV=1	Q22285	ttr-46	20 kDa		0	0
AMPK1_CBM domain-containing protein OS=Caenorhabditis elegans OX=6239 GN=CELE_F46H5.7 PE=1 SV=1	H2L048 (+2)	CELE_F46H5	64 kDa		0	0
EGF-like domain-containing protein OS=Caenorhabditis elegans OX=6239 GN=CELE_R09H10.5 PE=1 SV=2	Q21884	CELE_R09H10	177 kDa		0	0
SAP domain-containing protein OS=Caenorhabditis elegans OX=6239 GN=acin-1 PE=1 SV=2	P91156	acin-1	65 kDa		0	0
PRotein arginine MethylTransferase OS=Caenorhabditis elegans OX=6239 GN=prmt-9 PE=1 SV=2	O02325	prmt-9	78 kDa		0	0
NCK (Non-Catalytic region of tyrosine Kinase) adaptor protein family OS=Caenorhabditis elegans OX=6239 GN=nck-1 PE=1 SV=2	Q95PW9 (+1)	nck-1	44 kDa		0	0
Putative phospholipase B-like 2 OS=Caenorhabditis elegans OX=6239 GN=F09B12.3 PE=1 SV=2	O62146	F09B12	67 kDa		0	0
Coronin-like protein cor-1 OS=Caenorhabditis elegans OX=6239 GN=cor-1 PE=2 SV=2	Q21624	cor-1	67 kDa		0	0
Probable H/ACA ribonucleoprotein complex subunit 1-like protein OS=Caenorhabditis elegans OX=6239 GN=Y66H1A.4 PE=3 SV=2	Q9TYK1	Y66H1A	25 kDa		0	0
Transcription factor dcp-66 OS=Caenorhabditis elegans OX=6239 GN=dcp-66 PE=2 SV=2	G5ED89	dcp-66	79 kDa		0	0
ATP synthase subunit epsilon, mitochondrial OS=Caenorhabditis elegans OX=6239 GN=hpo-18 PE=1 SV=1	O16298	hpo-18	6 kDa	TRUE	0	0
Phosphotransferase OS=Caenorhabditis elegans OX=6239 GN=hxk-3 PE=1 SV=1	Q9N4A5	hxk-3	50 kDa		0	0
Protein NASP homolog 1 OS=Caenorhabditis elegans OX=6239 GN=nasp-1 PE=1 SV=1	Q17886	nasp-1	42 kDa		0	0
Uncharacterized protein OS=Caenorhabditis elegans OX=6239 GN=oxy-5 PE=1 SV=1	A7DT45	oxy-5	18 kDa		0	0
Tropomodulin OS=Caenorhabditis elegans OX=6239 GN=unc-94 PE=1 SV=2	O01479	unc-94	44 kDa		0	0
Dosage compensation protein dpy-30 OS=Caenorhabditis elegans OX=6239 GN=dpy-30 PE=1 SV=1	Q10661	dpy-30	13 kDa		0	0
ZM domain-containing protein OS=Caenorhabditis elegans OX=6239 GN=hpo-34 PE=1 SV=1	E3W743 (+1)	hpo-34	155 kDa	TRUE	0	0
DeHydrogenases, Short chain OS=Caenorhabditis elegans OX=6239 GN=CELE_F20G2.2 PE=1 SV=1	Q93545	CELE_F20G2	27 kDa		0	0
Ras-related protein Rap-1 OS=Caenorhabditis elegans OX=6239 GN=rap-1 PE=3 SV=1	Q18246	rap-1	21 kDa		0	0
Probable very-long-chain enoyl-CoA reductase art-1 OS=Caenorhabditis elegans OX=6239 GN=art-1 PE=3 SV=1	Q9N5Y2	art-1	35 kDa		0	0
Guanyl-specific ribonuclease pgl-3 OS=Caenorhabditis elegans OX=6239 GN=pgl-3 PE=1 SV=1	G5EBV6	pgl-3	75 kDa	TRUE	0	0
Putative cystathionine gamma-lyase 2 OS=Caenorhabditis elegans OX=6239 GN=cth-2 PE=3 SV=1	P55216	cth-2	43 kDa	TRUE	0	0
BAG family molecular chaperone regulator 1 OS=Caenorhabditis elegans OX=6239 GN=bag-1 PE=1 SV=1	O44739	bag-1	24 kDa		0	0
Probable small nuclear ribonucleoprotein E OS=Caenorhabditis elegans OX=6239 GN=snr-6 PE=3 SV=1	Q9XTU6	snr-6	11 kDa		0	0
Transthyretin-like family protein OS=Caenorhabditis elegans OX=6239 GN=ttr-44 PE=1 SV=1	Q18878	ttr-44	18 kDa		0	0
Probable glutathione S-transferase gst-36 OS=Caenorhabditis elegans OX=6239 GN=gst-36 PE=3 SV=2	Q09607	gst-36	24 kDa		0	0
ABC transporter domain-containing protein OS=Caenorhabditis elegans OX=6239 GN=abcf-3 PE=1 SV=1	Q20306	abcf-3	80 kDa		0	0
Probable dolichyl-diphosphooligosaccharide--protein glycosyltransferase subunit 3 OS=Caenorhabditis elegans OX=6239 GN=ZK686.3 PE=3 SV=2	P34669	ZK686	39 kDa		0	0
Glutathione peroxidase 2 OS=Caenorhabditis elegans OX=6239 GN=gpx-2 PE=3 SV=1	O62327	gpx-2	18 kDa		0	0
peptide-methionine (S)-S-oxide reductase OS=Caenorhabditis elegans OX=6239 GN=msra-1 PE=1 SV=1	O02089	msra-1	24 kDa		0	0
Putative H/ACA ribonucleoprotein complex subunit 2-like protein OS=Caenorhabditis elegans OX=6239 GN=Y48A6B.3 PE=3 SV=1	Q9XXD4	Y48A6B	18 kDa		0	0
Cytochrome c oxidase polypeptide VIIc OS=Caenorhabditis elegans OX=6239 GN=CELE_F29B9.11 PE=1 SV=1	Q9GYI1	CELE_F29B9	10 kDa		0	0
Macro domain-containing protein OS=Caenorhabditis elegans OX=6239 GN=B0035.3 PE=1 SV=1	Q17432	B0035	22 kDa		0	0
Histidine ammonia-lyase OS=Caenorhabditis elegans OX=6239 GN=haly-1 PE=1 SV=1	Q20502	haly-1	75 kDa		0	0
Proteasome subunit beta OS=Caenorhabditis elegans OX=6239 GN=pbs-2 PE=1 SV=1	O62102	pbs-2	30 kDa		0	0
Uridine kinase OS=Caenorhabditis elegans OX=6239 GN=CELE_F19B6.1 PE=1 SV=1	Q19583	CELE_F19B6	58 kDa		0	0
FAD-dependent oxidoreductase 2 FAD binding domain-containing protein OS=Caenorhabditis elegans OX=6239 GN=CELE_F48E8.3 PE=1 SV=3	Q09567	CELE_F48E8	52 kDa		0	0
NADP-dependent oxidoreductase domain-containing protein OS=Caenorhabditis elegans OX=6239 GN=CELE_F53F1.2 PE=1 SV=1	P91997	CELE_F53F1	33 kDa		0	0
Zinc finger CCCH domain-containing protein 15 homolog OS=Caenorhabditis elegans OX=6239 GN=F27D4.4 PE=3 SV=3	Q93618	F27D4	43 kDa		0	0
Mitochondrial import receptor subunit TOM22 homolog OS=Caenorhabditis elegans OX=6239 GN=tomm-22 PE=3 SV=1	O17287	tomm-22	12 kDa		0	0
Skp1-related protein OS=Caenorhabditis elegans OX=6239 GN=skr-1 PE=1 SV=1	G5ECU1	skr-1	20 kDa		0	0
Eukaryotic translation initiation factor 3 subunit K OS=Caenorhabditis elegans OX=6239 GN=eif-3.K PE=2 SV=1	Q9XUP3	eif-3	27 kDa		0	0
VWFA domain-containing protein OS=Caenorhabditis elegans OX=6239 GN=CELE_K06G5.1 PE=1 SV=1	Q9XUT9	CELE_K06G5	55 kDa		0	0
Actin-related protein 2/3 complex subunit 5 OS=Caenorhabditis elegans OX=6239 GN=arx-7 PE=1 SV=1	O61861	arx-7	17 kDa		0	0
Apyrase apy-1 OS=Caenorhabditis elegans OX=6239 GN=apy-1 PE=1 SV=2	Q19202	apy-1	40 kDa		0	0
DAF-16/FOXO Controlled, germline Tumor affecting OS=Caenorhabditis elegans OX=6239 GN=dct-18 PE=1 SV=1	O62277	dct-18	24 kDa		0	0
Lysozyme-like protein 1 OS=Caenorhabditis elegans OX=6239 GN=lys-1 PE=2 SV=1	O62415	lys-1	32 kDa		0	0
Probable actin-related protein 2/3 complex subunit 4 OS=Caenorhabditis elegans OX=6239 GN=arx-6 PE=1 SV=1	P58798	arx-6	20 kDa		0	0
Mitochondrial import receptor subunit TOM20 homolog OS=Caenorhabditis elegans OX=6239 GN=tomm-20 PE=1 SV=1	Q19766	tomm-20	20 kDa		0	0
Ubiquitin-conjugating enzyme E2 ubc-18 OS=Caenorhabditis elegans OX=6239 GN=ubc-18 PE=1 SV=2	Q21633	ubc-18	18 kDa		0	0
Small COPII coat GTPase SAR1 OS=Caenorhabditis elegans OX=6239 GN=sar-1 PE=3 SV=1	Q23445	sar-1	22 kDa		0	0
Uncharacterized oxidoreductase F53C11.3 OS=Caenorhabditis elegans OX=6239 GN=F53C11.3 PE=3 SV=1	Q93761	F53C11	33 kDa		0	0
Galectin OS=Caenorhabditis elegans OX=6239 GN=lec-6 PE=1 SV=1	Q9N384	lec-6	16 kDa		0	0
Phosphatidylethanolamine-binding protein OS=Caenorhabditis elegans OX=6239 GN=CELE_Y69E1A.5 PE=1 SV=1	Q9XW37	CELE_Y69E1A	19 kDa		0	0
ER membrane protein complex subunit 1 OS=Caenorhabditis elegans OX=6239 GN=emc-1 PE=1 SV=1	H2L0C0	emc-1	105 kDa		0	0
EKC/KEOPS complex subunit TPRKB OS=Caenorhabditis elegans OX=6239 GN=CELE_W03F8.4 PE=1 SV=1	O44566	CELE_W03F8	20 kDa		0	0
Probable small nuclear ribonucleoprotein-associated protein B OS=Caenorhabditis elegans OX=6239 GN=snr-2 PE=3 SV=1	P91918	snr-2	17 kDa		0	0
DeHydrogenases, Short chain OS=Caenorhabditis elegans OX=6239 GN=CELE_Y47G6A.22 PE=1 SV=1	Q8MXS8	CELE_Y47G6A	27 kDa	TRUE	0	0
Neurotransmitter-gated ion-channel ligand-binding domain-containing protein OS=Caenorhabditis elegans OX=6239 GN=lgc-34 PE=1 SV=1	O17274	lgc-34	45 kDa		0	0
Putative phospholipase B-like 3 OS=Caenorhabditis elegans OX=6239 GN=Y54F10AM.8 PE=1 SV=1	Q9BL07	Y54F10AM	67 kDa		0	0
Glutaredoxin-1 OS=Caenorhabditis elegans OX=6239 GN=glrx-10 PE=1 SV=1	Q9N456	glrx-10	11 kDa		0	0
Probable NADH dehydrogenase [ubiquinone] 1 alpha subcomplex subunit 12 OS=Caenorhabditis elegans OX=6239 GN=Y94H6A.8 PE=3 SV=2	Q9N2W7	Y94H6A	17 kDa		0	0
GILT-like protein F37H8.5 OS=Caenorhabditis elegans OX=6239 GN=F37H8.5 PE=1 SV=1	O17861	F37H8	31 kDa		0	0
Geranylgeranyl transferase type-2 subunit alpha OS=Caenorhabditis elegans OX=6239 GN=CELE_M57.2 PE=1 SV=1	Q9TYY0	CELE_M57	67 kDa		0	0
ShKT domain-containing protein OS=Caenorhabditis elegans OX=6239 GN=phat-5 PE=1 SV=1	O16420	phat-5	26 kDa		0	0
Ufm1-specific protease OS=Caenorhabditis elegans OX=6239 GN=odr-8 PE=1 SV=1	Q94218	odr-8	67 kDa		0	0
MPN domain-containing protein OS=Caenorhabditis elegans OX=6239 GN=CELE_F25H2.4 PE=1 SV=1	Q93568	CELE_F25H2	22 kDa		0	0
Transthyretin-like family protein OS=Caenorhabditis elegans OX=6239 GN=ttr-31 PE=1 SV=1	Q93805	ttr-31	17 kDa		0	0
Aquaporin-9 OS=Caenorhabditis elegans OX=6239 GN=aqp-2 PE=1 SV=1	Q17571	aqp-2	31 kDa		0	0
Cnd1 domain-containing protein OS=Caenorhabditis elegans OX=6239 GN=evl-14 PE=1 SV=1	G5EC05	evl-14	178 kDa		0	0
Chromodomain-helicase-DNA-binding protein 3 homolog OS=Caenorhabditis elegans OX=6239 GN=chd-3 PE=2 SV=2	Q22516	chd-3	205 kDa	TRUE	0	0
Ferritin OS=Caenorhabditis elegans OX=6239 GN=ftn-2 PE=1 SV=1	Q9TYS3	ftn-2	20 kDa		0	1
5'-3' exoribonuclease 2 homolog OS=Caenorhabditis elegans OX=6239 GN=xrn-2 PE=1 SV=2	Q9U299	xrn-2	110 kDa		0	0
Elongation factor G, mitochondrial OS=Caenorhabditis elegans OX=6239 GN=gfm-1 PE=3 SV=1	Q9XV52	gfm-1	84 kDa		0	0
Transcription elongation factor SPT5 OS=Caenorhabditis elegans OX=6239 GN=spt-5 PE=3 SV=3	Q21338	spt-5	133 kDa		0	0
Bifunctional lysine-specific demethylase and histidyl-hydroxylase NO66 OS=Caenorhabditis elegans OX=6239 GN=jmjc-1 PE=3 SV=2	O01658	jmjc-1	86 kDa		0	0
Chromodomain and Helicase Domain protein OS=Caenorhabditis elegans OX=6239 GN=chd-7 PE=1 SV=3	O61845	chd-7	327 kDa		0	0
von Willebrand factor type A domain protein OS=Caenorhabditis elegans OX=6239 GN=cutl-23 PE=1 SV=1	A0A164D3B2	cutl-23	87 kDa		0	0
Serine/threonine-protein kinase akt-1 OS=Caenorhabditis elegans OX=6239 GN=akt-1 PE=1 SV=2	Q17941	akt-1	62 kDa		0	0
Uncharacterized protein OS=Caenorhabditis elegans OX=6239 GN=CELE_K03B8.6 PE=1 SV=2	Q21182	CELE_K03B8	38 kDa		0	0
Acetyl-CoA hydrolase OS=Caenorhabditis elegans OX=6239 GN=CELE_ZK1320.9 PE=1 SV=1	Q09657	CELE_ZK1320	51 kDa		0	0
Pinin/SDK/MemA protein domain-containing protein OS=Caenorhabditis elegans OX=6239 GN=pnn-1 PE=1 SV=1	Q95ZQ5	pnn-1	42 kDa		0	0
MATH domain-containing protein OS=Caenorhabditis elegans OX=6239 GN=pqn-87 PE=1 SV=1	K8ESL3	pqn-87	164 kDa		0	0
B3/B4 tRNA-binding domain-containing protein OS=Caenorhabditis elegans OX=6239 GN=CELE_Y54E10A.6 PE=1 SV=1	Q9N3F2	CELE_Y54E10A	56 kDa		0	0
Huntington interacting protein related 1 OS=Caenorhabditis elegans OX=6239 GN=hipr-1 PE=3 SV=3	Q02328	hipr-1	104 kDa		0	0
Annexin OS=Caenorhabditis elegans OX=6239 GN=nex-2 PE=1 SV=2	Q27512	nex-2	54 kDa		0	0
IgGFc_binding domain-containing protein OS=Caenorhabditis elegans OX=6239 GN=dod-19 PE=1 SV=2	O61874	dod-19	44 kDa		0	0
Nucleoporin_N domain-containing protein OS=Caenorhabditis elegans OX=6239 GN=npp-8 PE=1 SV=5	Q95Y15	npp-8	150 kDa		0	0
InTestinal NeureXin-like OS=Caenorhabditis elegans OX=6239 GN=itx-1 PE=1 SV=1	A0A078BS63 (+2)	itx-1	183 kDa		0	0
DNA replication licensing factor MCM2 OS=Caenorhabditis elegans OX=6239 GN=mcm-2 PE=1 SV=1	Q9XXI9	mcm-2	99 kDa		0	0
Peptidase S9 prolyl oligopeptidase catalytic domain-containing protein OS=Caenorhabditis elegans OX=6239 GN=dpf-4 PE=1 SV=2	Q19086	dpf-4	71 kDa		0	0
Zinc finger protein ztf-7 OS=Caenorhabditis elegans OX=6239 GN=ztf-7 PE=1 SV=1	Q20448	ztf-7	71 kDa		0	0
DeHydrogenases, Short chain OS=Caenorhabditis elegans OX=6239 GN=CELE_Y47G6A.21 PE=1 SV=4	Q9BL81	CELE_Y47G6A	27 kDa	TRUE	0	0
Profilin-2 OS=Caenorhabditis elegans OX=6239 GN=pfn-2 PE=2 SV=3	Q20025	pfn-2	14 kDa		0	0
Histone H1.3 OS=Caenorhabditis elegans OX=6239 GN=hil-3 PE=2 SV=3	Q19743	hil-3	22 kDa	TRUE	0	0
NADH:flavin oxidoreductase/NADH oxidase N-terminal domain-containing protein OS=Caenorhabditis elegans OX=6239 GN=CELE_F56D5.3 PE=1 SV=1	Q20883	CELE_F56D5	50 kDa		0	0
Protein lin-28 OS=Caenorhabditis elegans OX=6239 GN=lin-28 PE=1 SV=1	P92186	lin-28	25 kDa		0	0
COP9 signalosome complex subunit 2 OS=Caenorhabditis elegans OX=6239 GN=csn-2 PE=1 SV=2	O01422	csn-2	57 kDa		0	0
Protein lin-9 OS=Caenorhabditis elegans OX=6239 GN=lin-9 PE=1 SV=3	P30630	lin-9	73 kDa		0	0
Multidrug resistance-associated protein 5 OS=Caenorhabditis elegans OX=6239 GN=mrp-5 PE=2 SV=1	G5EE72	mrp-5	159 kDa	TRUE	0	0
Transcriptional regulatory protein OS=Caenorhabditis elegans OX=6239 GN=taco-1 PE=1 SV=1	Q965T4	taco-1	33 kDa		0	0
Alanine--glyoxylate aminotransferase OS=Caenorhabditis elegans OX=6239 GN=agxt-1 PE=1 SV=2	Q94055	agxt-1	44 kDa		0	0
2-oxoacid dehydrogenase acyltransferase catalytic domain-containing protein OS=Caenorhabditis elegans OX=6239 GN=dlat-2 PE=1 SV=1	O45279	dlat-2	36 kDa		0	0
Dual specificity mitogen-activated protein kinase kinase mek-1 OS=Caenorhabditis elegans OX=6239 GN=mek-1 PE=1 SV=2	Q21307	mek-1	39 kDa		0	0
Ubiquinone biosynthesis monooxygenase COQ6, mitochondrial OS=Caenorhabditis elegans OX=6239 GN=coq-6 PE=3 SV=2	O01884	coq-6	49 kDa		0	0
Golgi apparatus protein 1 homolog OS=Caenorhabditis elegans OX=6239 GN=F14E5.2 PE=1 SV=1	Q19459	F14E5	132 kDa		0	0
PUM-HD domain-containing protein OS=Caenorhabditis elegans OX=6239 GN=puf-9 PE=1 SV=2	Q23191	puf-9	79 kDa		0	0
Nucleoporin Nup54 alpha-helical domain-containing protein OS=Caenorhabditis elegans OX=6239 GN=npp-1 PE=1 SV=3	Q21295	npp-1	66 kDa		0	0
Conserved Edge Expressed protein OS=Caenorhabditis elegans OX=6239 GN=cee-1 PE=1 SV=1	Q19824	cee-1	41 kDa		0	0
Serpin domain-containing protein OS=Caenorhabditis elegans OX=6239 GN=srp-7 PE=1 SV=1	A9Z1L1 (+1)	srp-7	41 kDa		0	0
Ras suppressor protein 1 OS=Caenorhabditis elegans OX=6239 GN=rsu-1 PE=1 SV=1	Q09497	rsu-1	31 kDa		0	0
Small ribosomal subunit protein mS39 OS=Caenorhabditis elegans OX=6239 GN=let-630 PE=1 SV=2	Q9N584	let-630	75 kDa		0	0
GrpE protein homolog, mitochondrial OS=Caenorhabditis elegans OX=6239 GN=C34C12.8 PE=3 SV=1	Q18421	C34C12	26 kDa		0	0
RRM domain-containing protein OS=Caenorhabditis elegans OX=6239 GN=rsp-8 PE=1 SV=1	Q9XTZ2	rsp-8	33 kDa		0	0
ENTH domain-containing protein OS=Caenorhabditis elegans OX=6239 GN=epn-1 PE=1 SV=1	Q9BI72	epn-1	51 kDa		0	0
Probable U6 snRNA-associated Sm-like protein LSm4 OS=Caenorhabditis elegans OX=6239 GN=lsm-4 PE=3 SV=1	Q19952	lsm-4	14 kDa		0	0
RNA helicase OS=Caenorhabditis elegans OX=6239 GN=rha-1 PE=1 SV=1	A0A486WUJ5 (+1)	rha-1	140 kDa		0	0
Neuronal immunoglobulin domain-containing protein rig-3 OS=Caenorhabditis elegans OX=6239 GN=rig-3 PE=1 SV=1	Q18806	rig-3	55 kDa		0	0
TPR_REGION domain-containing protein OS=Caenorhabditis elegans OX=6239 GN=syf-3 PE=1 SV=1	A9D4S6	syf-3	88 kDa		0	0
26S proteasome non-ATPase regulatory subunit 8 OS=Caenorhabditis elegans OX=6239 GN=rpn-12 PE=3 SV=1	Q23449	rpn-12	29 kDa		0	0
V-type proton ATPase subunit S1 OS=Caenorhabditis elegans OX=6239 GN=vha-19 PE=2 SV=1	Q9TYW1	vha-19	50 kDa		0	0
NLPC_P60 domain-containing protein OS=Caenorhabditis elegans OX=6239 GN=CELE_H03A11.2 PE=1 SV=2	G5EFE3	CELE_H03A11	138 kDa		0	0
Peroxisomal Membrane Protein related OS=Caenorhabditis elegans OX=6239 GN=pmp-2 PE=1 SV=1	Q18598	pmp-2	75 kDa	TRUE	0	0
Cathepsin Z-1 OS=Caenorhabditis elegans OX=6239 GN=cpz-1 PE=1 SV=1	G5EGP8	cpz-1	35 kDa		0	0
Ribosomal protein S6 kinase beta OS=Caenorhabditis elegans OX=6239 GN=rsks-1 PE=1 SV=2	Q9NAH6	rsks-1	60 kDa		0	0
C3H1-type domain-containing protein OS=Caenorhabditis elegans OX=6239 GN=rbm-26 PE=1 SV=1	A0A2K5ATS4 (+2)	rbm-26	78 kDa		0	0
K Homology domain-containing protein OS=Caenorhabditis elegans OX=6239 GN=imph-1 PE=1 SV=1	K8ERX1 (+1)	imph-1	81 kDa		0	0
GEX Interacting protein OS=Caenorhabditis elegans OX=6239 GN=gei-15 PE=1 SV=1	G4SI07	gei-15	45 kDa		0	0
DNA-directed RNA polymerase RpoA/D/Rpb3-type domain-containing protein OS=Caenorhabditis elegans OX=6239 GN=rpac-40 PE=1 SV=2	Q9UAY9	rpac-40	41 kDa		0	0
Glutathione S-transferase P 10 OS=Caenorhabditis elegans OX=6239 GN=gst-10 PE=1 SV=3	Q9N4X8	gst-10	25 kDa		0	0
PDZ domain-containing protein OS=Caenorhabditis elegans OX=6239 GN=let-413 PE=1 SV=1	A0A5K1I804 (+2)	let-413	75 kDa		0	0
CCR4-NOT transcription complex subunit 7 OS=Caenorhabditis elegans OX=6239 GN=ccf-1 PE=1 SV=1	Q17345	ccf-1	34 kDa		0	0
Sigma non-opioid intracellular receptor 1 OS=Caenorhabditis elegans OX=6239 GN=CELE_W08F4.3 PE=1 SV=1	O02109	CELE_W08F4	26 kDa		0	0
Glycerol-3-phosphate dehydrogenase [NAD(+)] OS=Caenorhabditis elegans OX=6239 GN=gpdh-2 PE=1 SV=1	Q7JMU1	gpdh-2	41 kDa		0	0
Dolichyl-diphosphooligosaccharide--protein glycosyltransferase subunit stt-3 OS=Caenorhabditis elegans OX=6239 GN=stt-3 PE=1 SV=1	P46975	stt-3	85 kDa		0	0
Glutaredoxin domain-containing protein OS=Caenorhabditis elegans OX=6239 GN=glrx-21 PE=1 SV=2	Q9N4P2	glrx-21	13 kDa		0	0
Serine/threonine-protein phosphatase 2B catalytic subunit OS=Caenorhabditis elegans OX=6239 GN=tax-6 PE=1 SV=2	Q0G819	tax-6	62 kDa		0	0
Probable coatomer subunit zeta OS=Caenorhabditis elegans OX=6239 GN=copz-1 PE=3 SV=1	O17901	copz-1	21 kDa		0	0
Probable splicing factor, arginine/serine-rich 7 OS=Caenorhabditis elegans OX=6239 GN=rsp-7 PE=3 SV=3	O01159	rsp-7	53 kDa	TRUE	0	0
Ig-like domain-containing protein OS=Caenorhabditis elegans OX=6239 GN=wrk-1 PE=1 SV=1	A0A4V0ING2	wrk-1	50 kDa		0	0
Dihydropteridine reductase OS=Caenorhabditis elegans OX=6239 GN=qdpr-1 PE=1 SV=1	Q9XVJ3	qdpr-1	25 kDa		0	0
UDP-glucose 4-epimerase OS=Caenorhabditis elegans OX=6239 GN=gale-1 PE=1 SV=1	Q564Q1	gale-1	38 kDa		0	0
Guanine nucleotide-binding protein subunit beta-2 OS=Caenorhabditis elegans OX=6239 GN=gpb-2 PE=1 SV=3	Q20636	gpb-2	41 kDa		0	0
Major facilitator superfamily (MFS) profile domain-containing protein OS=Caenorhabditis elegans OX=6239 GN=mct-3 PE=1 SV=1	Q93896	mct-3	64 kDa		0	0
Glucosidase 2 subunit beta OS=Caenorhabditis elegans OX=6239 GN=CELE_ZK1307.8 PE=1 SV=1	G5EC87	CELE_ZK1307	58 kDa		0	0
Ras protein let-60 OS=Caenorhabditis elegans OX=6239 GN=let-60 PE=1 SV=1	P22981	let-60	21 kDa		0	0
Neuropeptide-Like Protein OS=Caenorhabditis elegans OX=6239 GN=C45B2.2 PE=1 SV=1	Q95YC7	C45B2	12 kDa		0	0
DM2 domain-containing protein OS=Caenorhabditis elegans OX=6239 GN=CELE_T24G10.2 PE=1 SV=2	Q22749	CELE_T24G10	39 kDa		0	0
Iron-binding zinc finger CDGSH type domain-containing protein OS=Caenorhabditis elegans OX=6239 GN=cisd-1 PE=1 SV=1	Q5FC71	cisd-1	11 kDa		0	0
Dephospho-CoA kinase OS=Caenorhabditis elegans OX=6239 GN=CELE_T05G5.5 PE=1 SV=1	E5QCF6	CELE_T05G5	26 kDa		0	0
RRM domain-containing protein OS=Caenorhabditis elegans OX=6239 GN=rnp-2 PE=1 SV=2	Q21322	rnp-2	23 kDa		0	0
Non-specific lipid-transfer protein-like 1 OS=Caenorhabditis elegans OX=6239 GN=nlt-1 PE=4 SV=1	Q23655	nlt-1	13 kDa		0	0
Thioredoxin domain-containing protein OS=Caenorhabditis elegans OX=6239 GN=dpy-11 PE=1 SV=1	G5EC91	dpy-11	27 kDa		0	0
GDP-L-fucose synthase OS=Caenorhabditis elegans OX=6239 GN=ger-1 PE=1 SV=1	G5EER4	ger-1	36 kDa		0	0
Peptidase A1 domain-containing protein OS=Caenorhabditis elegans OX=6239 GN=asp-5 PE=1 SV=1	O01532	asp-5	42 kDa		0	0
SUMO-activating enzyme subunit aos-1 OS=Caenorhabditis elegans OX=6239 GN=aos-1 PE=3 SV=1	Q17820	aos-1	39 kDa		0	0
Anamorsin homolog OS=Caenorhabditis elegans OX=6239 GN=T20B12.7 PE=3 SV=1	P41847	T20B12	26 kDa		0	0
adenosine deaminase OS=Caenorhabditis elegans OX=6239 GN=adah-1 PE=1 SV=1	H2KYI5 (+1)	adah-1	44 kDa		0	0
C3H1-type domain-containing protein OS=Caenorhabditis elegans OX=6239 GN=CELE_Y53G8AR.9 PE=1 SV=1	Q9N3F7	CELE_Y53G8AR	35 kDa		0	0
Innexin-5 OS=Caenorhabditis elegans OX=6239 GN=inx-5 PE=3 SV=2	Q23027	inx-5	51 kDa		0	0
ATP synthase mitochondrial F1 complex assembly factor 2 OS=Caenorhabditis elegans OX=6239 GN=CELE_Y116A8C.27 PE=1 SV=2	Q9U2U3	CELE_Y116A8C	30 kDa		0	0
Proliferating cell nuclear antigen OS=Caenorhabditis elegans OX=6239 GN=pcn-1 PE=1 SV=3	O02115	pcn-1	29 kDa		0	0
Probable rRNA-processing protein EBP2 homolog OS=Caenorhabditis elegans OX=6239 GN=C18A3.3 PE=1 SV=2	Q09958	C18A3	38 kDa		0	0
GyrI-like small molecule binding domain-containing protein OS=Caenorhabditis elegans OX=6239 GN=CELE_T24H7.9 PE=1 SV=1	Q7JPE4	CELE_T24H7	27 kDa		0	0
Probable ATP synthase subunit g 1, mitochondrial OS=Caenorhabditis elegans OX=6239 GN=asg-1 PE=3 SV=1	P90921	asg-1	15 kDa		0	0
Glycosyl hydrolase family 13 catalytic domain-containing protein OS=Caenorhabditis elegans OX=6239 GN=atgp-2 PE=1 SV=2	O45298	atgp-2	73 kDa		0	0
Small ribosomal subunit protein uS9m OS=Caenorhabditis elegans OX=6239 GN=mrps-9 PE=3 SV=2	P34388	mrps-9	44 kDa		0	0
inositol-3-phosphate synthase OS=Caenorhabditis elegans OX=6239 GN=inos-1 PE=1 SV=1	G5ED01	inos-1	58 kDa		0	0
VWFA domain-containing protein OS=Caenorhabditis elegans OX=6239 GN=C18H7.1 PE=1 SV=1	U4PQZ9	C18H7	33 kDa		0	0
Prion-like-(Q/N-rich)-domain-bearing protein OS=Caenorhabditis elegans OX=6239 GN=pqn-73 PE=4 SV=1	A0A8S4Q9C8 (+5)	pqn-73	89 kDa		0	0
Probable glutathione S-transferase 6 OS=Caenorhabditis elegans OX=6239 GN=gst-6 PE=3 SV=2	P91252	gst-6	24 kDa		0	0
ALG-1 INteracting protein OS=Caenorhabditis elegans OX=6239 GN=ain-1 PE=1 SV=4	Q17740	ain-1	70 kDa		0	0
Probable ATP synthase subunit g 2, mitochondrial OS=Caenorhabditis elegans OX=6239 GN=asg-2 PE=3 SV=1	Q18803	asg-2	15 kDa		0	0
Estradiol 17-beta-dehydrogenase 8 OS=Caenorhabditis elegans OX=6239 GN=dhs-11 PE=1 SV=1	A0A163UT65	dhs-11	25 kDa		0	0
Protein kinase domain-containing protein OS=Caenorhabditis elegans OX=6239 GN=kin-1 PE=1 SV=1	A0A2X0T496	kin-1	65 kDa		0	0
CX domain-containing protein OS=Caenorhabditis elegans OX=6239 GN=C44C10.9 PE=1 SV=1	A4UVK2	C44C10	27 kDa	TRUE	0	0
L-xylulose reductase OS=Caenorhabditis elegans OX=6239 GN=dhs-21 PE=1 SV=2	Q21929	dhs-21	27 kDa		0	0
GM2 Activator Protein family member OS=Caenorhabditis elegans OX=6239 GN=gmap-1 PE=1 SV=1	G5ECE7	gmap-1	27 kDa		0	0
Uncharacterized protein OS=Caenorhabditis elegans OX=6239 GN=CELE_R13H4.2 PE=1 SV=1	H9G321	CELE_R13H4	28 kDa		0	0
Enoyl-CoA hydratase, mitochondrial OS=Caenorhabditis elegans OX=6239 GN=ech-5 PE=1 SV=3	O45106	ech-5	31 kDa		0	0
NADH dehydrogenase [ubiquinone] iron-sulfur protein 5 OS=Caenorhabditis elegans OX=6239 GN=nduf-5 PE=1 SV=1	Q9N3D9	nduf-5	14 kDa		0	0
Eukaryotic translation initiation factor 3 subunit G OS=Caenorhabditis elegans OX=6239 GN=eif-3.G PE=1 SV=2	Q19706	eif-3	30 kDa		0	0
Ras-related protein Rab-7a OS=Caenorhabditis elegans OX=6239 GN=rab-7 PE=1 SV=1	Q23146	rab-7	23 kDa		0	0
Thioredoxin domain-containing protein 17 OS=Caenorhabditis elegans OX=6239 GN=txdc-17 PE=1 SV=1	Q9BL27	txdc-17	15 kDa		0	0
Trans-sialidase OS=Caenorhabditis elegans OX=6239 GN=unc-44 PE=1 SV=2	Q17489	unc-44	34 kDa	TRUE	0	0
Fatty Acid CoA Synthetase family OS=Caenorhabditis elegans OX=6239 GN=acs-11 PE=1 SV=3	Q20264	acs-11	56 kDa		0	0
Putative thiosulfate sulfurtransferase mpst-1 OS=Caenorhabditis elegans OX=6239 GN=mpst-1 PE=3 SV=1	O17730	mpst-1	37 kDa		0	0
DNaJ domain (Prokaryotic heat shock protein) OS=Caenorhabditis elegans OX=6239 GN=dnj-19 PE=1 SV=1	O16303	dnj-19	48 kDa		0	0
Translocon Sec61/SecY plug domain-containing protein OS=Caenorhabditis elegans OX=6239 GN=sec-61.a PE=1 SV=1	O18239	sec-61	52 kDa		0	0
Mitochondrial import inner membrane translocase subunit Tim21 OS=Caenorhabditis elegans OX=6239 GN=CELE_F32A11.1 PE=1 SV=1	O62198	CELE_F32A11	36 kDa		0	0
Prefoldin subunit 2 OS=Caenorhabditis elegans OX=6239 GN=pfd-2 PE=3 SV=1	Q9N5M2	pfd-2	16 kDa		0	0
Glutathione S-Transferase OS=Caenorhabditis elegans OX=6239 GN=gst-28 PE=1 SV=1	Q9NAB2	gst-28	24 kDa	TRUE	0	0
Myosin regulatory light chain OS=Caenorhabditis elegans OX=6239 GN=mlc-4 PE=1 SV=1	Q09510	mlc-4	20 kDa		0	0
Synaptobrevin-1 OS=Caenorhabditis elegans OX=6239 GN=snb-1 PE=1 SV=1	O02495	snb-1	12 kDa		0	0
Protein lin-14 OS=Caenorhabditis elegans OX=6239 GN=lin-14 PE=1 SV=1	Q21446	lin-14	59 kDa		0	0
GRounDhog (Hedgehog-like family) OS=Caenorhabditis elegans OX=6239 GN=grd-13 PE=1 SV=1	Q7Z2A9	grd-13	17 kDa		0	0
DNA-directed RNA polymerase II subunit rpb-9 OS=Caenorhabditis elegans OX=6239 GN=rpb-9 PE=1 SV=1	Q965S0	rpb-9	19 kDa		0	0
Glutathione S-Transferase OS=Caenorhabditis elegans OX=6239 GN=gst-19 PE=1 SV=1	Q93701	gst-19	23 kDa		0	0
CN hydrolase domain-containing protein OS=Caenorhabditis elegans OX=6239 GN=nit-1 PE=1 SV=1	Q23384	nit-1	34 kDa		0	0
Defective in cullin neddylation protein 1 OS=Caenorhabditis elegans OX=6239 GN=dcn-1 PE=1 SV=2	Q9U3C8	dcn-1	34 kDa		0	0
ATP-dependent RNA helicase OS=Caenorhabditis elegans OX=6239 GN=CELE_ZK512.2 PE=1 SV=1	H2FLF4 (+1)	CELE_ZK512	59 kDa		0	0
Probable mannose-6-phosphate isomerase OS=Caenorhabditis elegans OX=6239 GN=ZK632.4 PE=3 SV=3	P34650	ZK632	46 kDa		0	0
Proteasome activator complex subunit 3 OS=Caenorhabditis elegans OX=6239 GN=psme-3 PE=1 SV=1	Q95PZ7	psme-3	29 kDa		0	0
Signal peptidase complex subunit 3 OS=Caenorhabditis elegans OX=6239 GN=spcs-3 PE=1 SV=1	P34525	spcs-3	21 kDa		0	0
Translocon-associated protein subunit beta OS=Caenorhabditis elegans OX=6239 GN=trap-2 PE=1 SV=1	Q22169	trap-2	22 kDa		0	0
SXP/RAL-2 family protein Ani s 5-like cation-binding domain-containing protein OS=Caenorhabditis elegans OX=6239 GN=srlf-7 PE=1 SV=1	Q18577	srlf-7	29 kDa		0	0
Mitochondrial Ribosomal Protein, Small OS=Caenorhabditis elegans OX=6239 GN=mrps-28 PE=1 SV=1	Q9XWP0	mrps-28	19 kDa		0	0
Translation initiation factor eIF2B subunit alpha OS=Caenorhabditis elegans OX=6239 GN=ZK1098.4 PE=1 SV=1	P34604	ZK1098	34 kDa		0	0
AP-1 complex subunit gamma OS=Caenorhabditis elegans OX=6239 GN=apg-1 PE=1 SV=1	Q8WQB3	apg-1	92 kDa		0	0
WD_REPEATS_REGION domain-containing protein OS=Caenorhabditis elegans OX=6239 GN=rbc-2 PE=1 SV=4	Q9BL05	rbc-2	151 kDa		0	0
Hepatocyte growth factor-regulated tyrosine kinase substrate OS=Caenorhabditis elegans OX=6239 GN=hgrs-1 PE=1 SV=2	Q17796	hgrs-1	83 kDa		0	0
Ribosome biogenesis protein BRX1 homolog OS=Caenorhabditis elegans OX=6239 GN=K12H4.3 PE=3 SV=1	P34524	K12H4	40 kDa		0	0
Homeobox protein cut-like OS=Caenorhabditis elegans OX=6239 GN=CELE_Y56A3A.7 PE=1 SV=1	A7DTF5	CELE_Y56A3A	64 kDa		0	0
RRM domain-containing protein OS=Caenorhabditis elegans OX=6239 GN=nifk-1 PE=1 SV=1	Q22135	nifk-1	34 kDa		0	0
UDP-glucuronosyltransferase OS=Caenorhabditis elegans OX=6239 GN=ugt-62 PE=1 SV=1	Q21603	ugt-62	60 kDa		0	0
SWI/SNF-related matrix-associated actin-dependent regulator of chromatin subfamily B member 1 OS=Caenorhabditis elegans OX=6239 GN=snfc-5 PE=1 SV=1	Q21831	snfc-5	43 kDa		0	0
Ribosomal L1 domain-containing protein OS=Caenorhabditis elegans OX=6239 GN=CELE_F53F4.11 PE=1 SV=2	Q20720	CELE_F53F4	60 kDa		0	0
Probable 2-oxoadipate dehydrogenase complex component E1 homolog OS=Caenorhabditis elegans OX=6239 GN=ogdh-2 PE=3 SV=4	Q23629	ogdh-2	103 kDa		0	0
Myosin IA OS=Caenorhabditis elegans OX=6239 GN=hum-5 PE=1 SV=1	G5ECZ0	hum-5	117 kDa		0	0
Histidine phosphatase family protein OS=Caenorhabditis elegans OX=6239 GN=acp-6 PE=1 SV=2	Q9GUF2	acp-6	43 kDa		0	0
Zasp-like motif domain-containing protein OS=Caenorhabditis elegans OX=6239 GN=pqn-22 PE=1 SV=2	H2KZA3 (+7)	pqn-22	131 kDa		0	0
Small ribosomal subunit protein mS26 OS=Caenorhabditis elegans OX=6239 GN=mrps-26 PE=1 SV=1	Q95QS3	mrps-26	29 kDa		0	0
PDZ and LIM domain protein Zasp OS=Caenorhabditis elegans OX=6239 GN=alp-1 PE=1 SV=1	G5EFL5	alp-1	157 kDa		0	0
WD_REPEATS_REGION domain-containing protein OS=Caenorhabditis elegans OX=6239 GN=plrg-1 PE=1 SV=1	G5EEL2	plrg-1	55 kDa		0	0
Acyl-coenzyme A oxidase acox-3 OS=Caenorhabditis elegans OX=6239 GN=acox-3 PE=1 SV=1	Q20992	acox-3	75 kDa		0	0
High mobility group protein hmg-12 OS=Caenorhabditis elegans OX=6239 GN=hmg-12 PE=1 SV=1	G5EDQ2	hmg-12	33 kDa		0	0
Probable phytanoyl-CoA dioxygenase OS=Caenorhabditis elegans OX=6239 GN=ZK550.6 PE=3 SV=2	O62515	ZK550	36 kDa		0	0
Acyl CoA DeHydrogenase OS=Caenorhabditis elegans OX=6239 GN=acdh-9 PE=1 SV=1	Q95YB2	acdh-9	45 kDa		0	0
Glucose-6-phosphate 1-dehydrogenase OS=Caenorhabditis elegans OX=6239 GN=gspd-1 PE=3 SV=1	Q27464	gspd-1	60 kDa		0	0
DNA replication licensing factor mcm-4 OS=Caenorhabditis elegans OX=6239 GN=mcm-4 PE=1 SV=1	Q95XQ8	mcm-4	92 kDa		0	0
Nucleoside phosphorylase domain-containing protein OS=Caenorhabditis elegans OX=6239 GN=CELE_H14E04.2 PE=1 SV=1	H2L0A6	CELE_H14E04	64 kDa		0	0
GTP-binding protein OS=Caenorhabditis elegans OX=6239 GN=raga-1 PE=1 SV=1	Q22743	raga-1	36 kDa		0	0
Large ribosomal subunit protein uL15m OS=Caenorhabditis elegans OX=6239 GN=mrpl-15 PE=1 SV=1	Q9BPN6	mrpl-15	34 kDa		0	0
Peptidyl-prolyl cis-trans isomerase E OS=Caenorhabditis elegans OX=6239 GN=cyn-13 PE=1 SV=1	Q9U2S6	cyn-13	36 kDa		0	0
exodeoxyribonuclease III OS=Caenorhabditis elegans OX=6239 GN=exo-3 PE=1 SV=1	G5EBR7	exo-3	33 kDa		0	0
Sec1 family domain-containing protein 1 OS=Caenorhabditis elegans OX=6239 GN=sly-1 PE=1 SV=4	A7LPF3 (+1)	sly-1	73 kDa		0	0
arginine kinase OS=Caenorhabditis elegans OX=6239 GN=CELE_F32B5.1 PE=1 SV=2	O01854	CELE_F32B5	48 kDa	TRUE	0	0
Probable protein phosphatase 2C T23F11.1 OS=Caenorhabditis elegans OX=6239 GN=ppm-2 PE=3 SV=2	P49596	ppm-2	39 kDa		0	0
Probable rho GDP-dissociation inhibitor OS=Caenorhabditis elegans OX=6239 GN=rhi-1 PE=3 SV=1	Q20496	rhi-1	22 kDa		0	0
Exosome complex component RRP45 OS=Caenorhabditis elegans OX=6239 GN=exos-9 PE=1 SV=2	Q20128	exos-9	48 kDa		0	0
Cyclin-H OS=Caenorhabditis elegans OX=6239 GN=cyh-1 PE=1 SV=1	A0A7R9SUI7 (+5)	cyh-1	39 kDa		0	0
Dauer abnormal formation protein 25 OS=Caenorhabditis elegans OX=6239 GN=daf-25 PE=2 SV=2	Q9N3Q8	daf-25	44 kDa		0	0
EHS-1 OS=Caenorhabditis elegans OX=6239 GN=ehs-1 PE=1 SV=1	Q9BIF4	ehs-1	87 kDa		0	0
Transcription factor unc-37 OS=Caenorhabditis elegans OX=6239 GN=unc-37 PE=1 SV=1	O02482	unc-37	66 kDa		0	0
Ribosome biogenesis regulatory protein homolog OS=Caenorhabditis elegans OX=6239 GN=rrbs-1 PE=3 SV=1	Q9XVT0	rrbs-1	38 kDa		0	0
Ubiquitin-fold modifier 1 OS=Caenorhabditis elegans OX=6239 GN=ufm-1 PE=1 SV=1	P34661	ufm-1	10 kDa		0	0
Lipid droplet localized protein OS=Caenorhabditis elegans OX=6239 GN=ldp-1 PE=1 SV=1	Q9GZE9	ldp-1	47 kDa		0	0
High mobility group protein 1.2 OS=Caenorhabditis elegans OX=6239 GN=hmg-1.2 PE=1 SV=2	Q09390	hmg-1	27 kDa		0	0
Transthyretin-like family protein OS=Caenorhabditis elegans OX=6239 GN=ttr-48 PE=1 SV=1	Q23378	ttr-48	19 kDa		0	0
Ground-like domain-containing protein OS=Caenorhabditis elegans OX=6239 GN=grl-7 PE=1 SV=1	O18015 (+1)	grl-7	36 kDa		0	0
Acetyltransf_18 domain-containing protein OS=Caenorhabditis elegans OX=6239 GN=C01B10.11 PE=1 SV=3	Q3Y3Z9	C01B10	34 kDa		0	0
Estradiol 17-beta-dehydrogenase 8 OS=Caenorhabditis elegans OX=6239 GN=dhs-25 PE=1 SV=2	Q19246	dhs-25	25 kDa		0	0
Choline/carnitine acyltransferase domain-containing protein OS=Caenorhabditis elegans OX=6239 GN=B0395.3 PE=1 SV=1	Q17499	B0395	69 kDa		0	0
Emerin homolog 1 OS=Caenorhabditis elegans OX=6239 GN=emr-1 PE=1 SV=1	O01971	emr-1	18 kDa		0	0
ShKT domain-containing protein OS=Caenorhabditis elegans OX=6239 GN=phat-2 PE=1 SV=1	Q9GYJ2	phat-2	26 kDa		0	0
Pre-mRNA-splicing factor SYF1 OS=Caenorhabditis elegans OX=6239 GN=syf-1 PE=1 SV=1	P91175	syf-1	100 kDa		0	0
2O16 OS=Caenorhabditis elegans OX=6239 GN=2O16 PE=1 SV=1	G5EC67	2O16	29 kDa		0	0
protein-disulfide reductase OS=Caenorhabditis elegans OX=6239 GN=C32D5.8 PE=1 SV=1	Q09489	C32D5	16 kDa		0	0
Small ribosomal subunit protein mS23 OS=Caenorhabditis elegans OX=6239 GN=mrps-23 PE=3 SV=1	P34748	mrps-23	15 kDa		0	0
Nuclear migration protein nudC OS=Caenorhabditis elegans OX=6239 GN=nud-1 PE=1 SV=1	G5EE74	nud-1	36 kDa	TRUE	0	0
WD repeat-containing protein 89 OS=Caenorhabditis elegans OX=6239 GN=CELE_T18D3.1 PE=1 SV=1	Q22540	CELE_T18D3	59 kDa		0	0
WD_REPEATS_REGION domain-containing protein OS=Caenorhabditis elegans OX=6239 GN=sec-31 PE=1 SV=1	G5EFY6	sec-31	120 kDa		0	0
Heat shock protein Hsp-16.48/Hsp-16.49 OS=Caenorhabditis elegans OX=6239 GN=hsp-16.48 PE=2 SV=1	P02513	hsp-16	16 kDa		0	0
Large ribosomal subunit protein mL40 OS=Caenorhabditis elegans OX=6239 GN=mrpl-40 PE=1 SV=1	Q9TZ90	mrpl-40	22 kDa		0	0
WD_REPEATS_REGION domain-containing protein OS=Caenorhabditis elegans OX=6239 GN=CELE_K05C4.5 PE=1 SV=3	Q9XUU8	CELE_K05C4	76 kDa		0	0
Transmembrane emp24 domain-containing protein bai OS=Caenorhabditis elegans OX=6239 GN=tmed-10 PE=1 SV=1	Q20546	tmed-10	24 kDa		0	0
CCR4-NOT transcription complex subunit 9 OS=Caenorhabditis elegans OX=6239 GN=ntl-9 PE=1 SV=3	Q18224	ntl-9	37 kDa		0	0
Alpha-soluble NSF attachment protein OS=Caenorhabditis elegans OX=6239 GN=snap-1 PE=1 SV=3	Q18921	snap-1	33 kDa		0	0
26S proteasome non-ATPase regulatory subunit 10 OS=Caenorhabditis elegans OX=6239 GN=CELE_F40G9.17 PE=1 SV=1	C0Z1Y9	CELE_F40G9	27 kDa		0	0
Lysophospholipid acyltransferase 5 OS=Caenorhabditis elegans OX=6239 GN=mboa-6 PE=1 SV=2	O01925	mboa-6	54 kDa		0	0
Ubiquitin-conjugating enzyme E2 variant 1 OS=Caenorhabditis elegans OX=6239 GN=uev-1 PE=1 SV=1	O45495	uev-1	16 kDa		0	0
HTH cro/C1-type domain-containing protein OS=Caenorhabditis elegans OX=6239 GN=mbf-1 PE=1 SV=1	Q9XTV4	mbf-1	17 kDa		0	0
YKT6 (Yeast v-SNARE) homolog OS=Caenorhabditis elegans OX=6239 GN=ykt-6 PE=1 SV=1	Q9TXZ9	ykt-6	23 kDa		0	0
cysteine desulfurase OS=Caenorhabditis elegans OX=6239 GN=nfs-1 PE=1 SV=2	O61741	nfs-1	45 kDa		0	0
Dienelactone hydrolase domain-containing protein OS=Caenorhabditis elegans OX=6239 GN=CELE_D1022.4 PE=1 SV=1	Q18926	CELE_D1022	27 kDa		0	0
Ig-like domain-containing protein OS=Caenorhabditis elegans OX=6239 GN=igcm-3 PE=1 SV=1	A0A8S4Q9R2 (+1)	igcm-3	60 kDa		0	0
Protein kinase domain-containing protein OS=Caenorhabditis elegans OX=6239 GN=CELE_F52B5.2 PE=1 SV=2	Q20643	CELE_F52B5	35 kDa		0	0
Exosome complex component RRP4 homolog OS=Caenorhabditis elegans OX=6239 GN=exos-2 PE=2 SV=1	Q95XD0	exos-2	34 kDa		0	0
CPN-1 OS=Caenorhabditis elegans OX=6239 GN=cpn-1 PE=1 SV=1	G5EFB5	cpn-1	21 kDa		0	0
NADH dehydrogenase [ubiquinone] iron-sulfur protein 4, mitochondrial OS=Caenorhabditis elegans OX=6239 GN=lpd-5 PE=1 SV=2	Q9N4L8	lpd-5	20 kDa		0	0
S-formylglutathione hydrolase OS=Caenorhabditis elegans OX=6239 GN=CELE_Y48G10A.1 PE=1 SV=1	G5EF86	CELE_Y48G10A	31 kDa		0	0
Uncharacterized protein OS=Caenorhabditis elegans OX=6239 GN=tag-18 PE=1 SV=1	Q22508	tag-18	24 kDa		0	0
Mediator of RNA polymerase II transcription subunit 15 OS=Caenorhabditis elegans OX=6239 GN=mdt-15 PE=1 SV=3	Q21955	mdt-15	85 kDa		0	0
Glutaredoxin domain-containing protein OS=Caenorhabditis elegans OX=6239 GN=glrx-22 PE=1 SV=1	Q3Y400	glrx-22	15 kDa		0	0
Uracil phosphoribosyltransferase homolog OS=Caenorhabditis elegans OX=6239 GN=C47B2.2 PE=1 SV=1	Q9U3L5	C47B2	26 kDa		0	0
Retinoid-inducible serine carboxypeptidase OS=Caenorhabditis elegans OX=6239 GN=CELE_Y32F6A.5 PE=1 SV=1	G5EDP0	CELE_Y32F6A	50 kDa		0	0
RNA polymerase II subunit A C-terminal domain phosphatase OS=Caenorhabditis elegans OX=6239 GN=fcp-1 PE=1 SV=2	Q95QG8	fcp-1	74 kDa		0	0
Splicing factor U2AF 35 kDa subunit OS=Caenorhabditis elegans OX=6239 GN=uaf-2 PE=1 SV=1	Q9U2U0	uaf-2	31 kDa		0	0
Probable-ribose 5-phosphate isomerase OS=Caenorhabditis elegans OX=6239 GN=rpia-1 PE=3 SV=1	P41994	rpia-1	27 kDa		0	0
Transforming acid coiled-coil-containing protein 1 OS=Caenorhabditis elegans OX=6239 GN=tac-1 PE=1 SV=1	G5ECG0	tac-1	29 kDa		0	0
Serine/threonine protein phosphatase 2A regulatory subunit OS=Caenorhabditis elegans OX=6239 GN=pptr-2 PE=1 SV=1	H9G2X3	pptr-2	67 kDa		0	0
Neprilysin OS=Caenorhabditis elegans OX=6239 GN=nep-22 PE=1 SV=2	Q22763	nep-22	89 kDa		0	0
SUPpressor OS=Caenorhabditis elegans OX=6239 GN=sup-36 PE=1 SV=1	Q94207	sup-36	19 kDa		0	0
Protein phosphatase fem-2 OS=Caenorhabditis elegans OX=6239 GN=fem-2 PE=1 SV=2	P49594	fem-2	51 kDa		0	0
Putative H/ACA ribonucleoprotein complex subunit 3 OS=Caenorhabditis elegans OX=6239 GN=nola-3 PE=3 SV=2	Q9XVR8	nola-3	8 kDa		0	0
Thioredoxin domain-containing protein OS=Caenorhabditis elegans OX=6239 GN=CELE_ZK973.11 PE=1 SV=2	Q9N4L6	CELE_ZK973	51 kDa		0	0
Mitogen-activated protein kinase mpk-1 OS=Caenorhabditis elegans OX=6239 GN=mpk-1 PE=1 SV=2	P39745	mpk-1	51 kDa		0	0
NADH dehydrogenase [ubiquinone] 1 beta subcomplex subunit 7 OS=Caenorhabditis elegans OX=6239 GN=D2030.4 PE=3 SV=1	P90789	D2030	14 kDa		0	0
Glycogenin-1 OS=Caenorhabditis elegans OX=6239 GN=gyg-1 PE=1 SV=1	H2KYQ5	gyg-1	49 kDa		0	0
RNA-binding protein FUS OS=Caenorhabditis elegans OX=6239 GN=fust-1 PE=1 SV=1	A0A1N7SYQ6 (+1)	fust-1	40 kDa		0	0
UMP-CMP kinase 1 OS=Caenorhabditis elegans OX=6239 GN=C29F7.3 PE=1 SV=1	O17622	C29F7	21 kDa		0	0
Glutaredoxin domain-containing protein OS=Caenorhabditis elegans OX=6239 GN=glrx-5 PE=1 SV=1	Q9XTU9	glrx-5	16 kDa		0	0
Ribosome maturation protein SBDS OS=Caenorhabditis elegans OX=6239 GN=sbds-1 PE=3 SV=2	Q23202	sbds-1	29 kDa		0	0
Phosphatidylethanolamine-binding protein OS=Caenorhabditis elegans OX=6239 GN=CELE_F40A3.3 PE=1 SV=1	A0A0K3ASH2 (+1)	CELE_F40A3	25 kDa		0	0
Alternative N-terminal open reading frame of ZYX-1 OS=Caenorhabditis elegans OX=6239 GN=azyx-1 PE=4 SV=1	A0A9J5HVW4	azyx-1	20 kDa		0	0
Protein transport protein Sec61 subunit beta OS=Caenorhabditis elegans OX=6239 GN=sec-61.b PE=1 SV=1	Q95XS2	sec-61	9 kDa		0	0
Protein NATD1 OS=Caenorhabditis elegans OX=6239 GN=CELE_ZK1098.11 PE=1 SV=1	G5EE42	CELE_ZK1098	12 kDa		0	0
Large ribosomal subunit protein mL38 OS=Caenorhabditis elegans OX=6239 GN=mrpl-38 PE=1 SV=1	Q9BL86	mrpl-38	48 kDa		0	0
NADH dehydrogenase [ubiquinone] 1 alpha subcomplex subunit 8 OS=Caenorhabditis elegans OX=6239 GN=ndua-8 PE=1 SV=2	Q9BL03	ndua-8	21 kDa		0	0
WD_REPEATS_REGION domain-containing protein OS=Caenorhabditis elegans OX=6239 GN=snrp-40.1 PE=1 SV=2	Q19211	snrp-40	37 kDa		0	0
RNA polymerase Rpb4/RPC9 core domain-containing protein OS=Caenorhabditis elegans OX=6239 GN=rpb-4 PE=1 SV=3	O02092	rpb-4	17 kDa		0	0
Mitochondrial import inner membrane translocase subunit tim-13 OS=Caenorhabditis elegans OX=6239 GN=tin-13 PE=3 SV=1	O45319	tin-13	12 kDa		0	0
Ribokinase OS=Caenorhabditis elegans OX=6239 GN=CELE_F07A11.5 PE=1 SV=2	Q19133	CELE_F07A11	33 kDa		0	0
Vacuolar protein sorting-associated protein 29 OS=Caenorhabditis elegans OX=6239 GN=vps-29 PE=1 SV=1	Q86D99 (+1)	vps-29	22 kDa		0	0
Dolichyl-diphosphooligosaccharide--protein glycosyltransferase subunit dad-1 OS=Caenorhabditis elegans OX=6239 GN=dad-1 PE=3 SV=1	P52872	dad-1	13 kDa		0	0
Uncharacterized protein OS=Caenorhabditis elegans OX=6239 GN=tag-322 PE=1 SV=2	Q18407	tag-322	40 kDa		0	0
Endoplasmic reticulum resident protein 44.2 OS=Caenorhabditis elegans OX=6239 GN=erp-44.2 PE=1 SV=2	Q17688	erp-44	47 kDa		0	0
Cytochrome c oxidase subunit 2 OS=Caenorhabditis elegans OX=6239 GN=ctc-2 PE=3 SV=2	P24894	ctc-2	27 kDa		0	0
Intrinsically Disordered Protein, class C OS=Caenorhabditis elegans OX=6239 GN=idpc-5 PE=1 SV=2	Q22262	idpc-5	20 kDa		0	0
NADH dehydrogenase [ubiquinone] 1 beta subcomplex subunit 3 OS=Caenorhabditis elegans OX=6239 GN=ndub-3 PE=1 SV=1	Q18095	ndub-3	12 kDa		0	0
Sm domain-containing protein OS=Caenorhabditis elegans OX=6239 GN=lsm-7 PE=1 SV=1	Q23543	lsm-7	12 kDa		0	0
Signal recognition particle 14 kDa protein OS=Caenorhabditis elegans OX=6239 GN=F25G6.8 PE=3 SV=1	O16927	F25G6	13 kDa		0	0
EF-hand domain-containing protein OS=Caenorhabditis elegans OX=6239 GN=CELE_T03F1.11 PE=1 SV=2	P91423	CELE_T03F1	9 kDa		0	0

## Sheet: Mass Spec Rep 1 filtered
Supplementary Table S3. List of proteins after removing the low confidence proteins (ambiguous = TRUE). Column A indicates the identified protein in the analysis. Column B is the UniProt Accession Number, Column C is the gene name, Column D is the molecular weight of the protein in kDa, Columns E and F represent the total peptide count for the given protein in the pqm-1 pulldown samples from the …
Identified Proteins (1356)	Accession Number	Alternate ID	Molecular Weight	EV neuronal RNAi	gsk-3 neuronal RNAi	Fold
ATP synthase subunit beta, mitochondrial OS=Caenorhabditis elegans OX=6239 GN=atp-2 PE=1 SV=2	P46561	atp-2	58 kDa	0	1	2
Large ribosomal subunit protein eL8 OS=Caenorhabditis elegans OX=6239 GN=rpl-7A PE=1 SV=3	Q966C6	rpl-7A	30 kDa	0	1	2
Large ribosomal subunit protein uL3 OS=Caenorhabditis elegans OX=6239 GN=rpl-3 PE=2 SV=1	P50880	rpl-3	46 kDa	0	1	2
Small ribosomal subunit protein eS4 OS=Caenorhabditis elegans OX=6239 GN=rps-4 PE=1 SV=1	Q9N3X2	rps-4	29 kDa	0	1	2
Transcription factor BTF3 homolog OS=Caenorhabditis elegans OX=6239 GN=icd-1 PE=1 SV=1	Q18885	icd-1	18 kDa	0	1	2
Large ribosomal subunit protein uL16 OS=Caenorhabditis elegans OX=6239 GN=rpl-10 PE=3 SV=1	Q09533	rpl-10	25 kDa	0	1	2
Small ribosomal subunit protein uS4 OS=Caenorhabditis elegans OX=6239 GN=rps-9 PE=3 SV=1	Q20228	rps-9	22 kDa	0	1	2
Spliceosome RNA helicase DDX39B homolog OS=Caenorhabditis elegans OX=6239 GN=hel-1 PE=1 SV=1	Q18212	hel-1	48 kDa	0	1	2
Large ribosomal subunit protein uL22 OS=Caenorhabditis elegans OX=6239 GN=rpl-17 PE=3 SV=1	Q9BL19	rpl-17	22 kDa	0	1	2
Translationally-controlled tumor protein homolog OS=Caenorhabditis elegans OX=6239 GN=tct-1 PE=1 SV=1	Q93573	tct-1	21 kDa	0	1	2
Peroxiredoxin prdx-2 OS=Caenorhabditis elegans OX=6239 GN=prdx-2 PE=1 SV=1	A0A0K3AUJ9	prdx-2	22 kDa	0	1	2
Protein unc-87 OS=Caenorhabditis elegans OX=6239 GN=unc-87 PE=1 SV=3	P37806	unc-87	63 kDa	0	1	2
Small ribosomal subunit protein uS10 OS=Caenorhabditis elegans OX=6239 GN=rps-20 PE=1 SV=1	Q8WQA8	rps-20	13 kDa	0	1	2
Small ribosomal subunit protein eS28 OS=Caenorhabditis elegans OX=6239 GN=rps-28 PE=3 SV=1	Q95Y04	rps-28	7 kDa	0	1	2
D-3-phosphoglycerate dehydrogenase OS=Caenorhabditis elegans OX=6239 GN=phdh-1 PE=1 SV=1	O17626	phdh-1	35 kDa	0	1	2
Small ribosomal subunit protein eS21 OS=Caenorhabditis elegans OX=6239 GN=rps-21 PE=1 SV=1	P49197	rps-21	10 kDa	0	1	2
Histone 24 OS=Caenorhabditis elegans OX=6239 GN=his-24 PE=1 SV=4	P10771	his-24	21 kDa	0	1	2
TPR_REGION domain-containing protein OS=Caenorhabditis elegans OX=6239 GN=rmd-2 PE=1 SV=1	B2D6P1	rmd-2	25 kDa	0	1	2
10 kDa heat shock protein, mitochondrial OS=Caenorhabditis elegans OX=6239 GN=CELE_Y22D7AL.10 PE=1 SV=1	Q965Q1	CELE_Y22D7AL	12 kDa	0	1	2
Malate dehydrogenase, cytoplasmic OS=Caenorhabditis elegans OX=6239 GN=mdh-1 PE=1 SV=1	Q9UAV5	mdh-1	36 kDa	0	1	2
SGTA homodimerisation domain-containing protein OS=Caenorhabditis elegans OX=6239 GN=sgt-1 PE=1 SV=1	Q21746	sgt-1	36 kDa	0	1	2
Large ribosomal subunit protein uL15 OS=Caenorhabditis elegans OX=6239 GN=rpl-27a PE=1 SV=1	Q9BKU5	rpl-27a	16 kDa	0	1	2
protein-disulfide reductase OS=Caenorhabditis elegans OX=6239 GN=CELE_R05H5.3 PE=1 SV=1	Q21763	CELE_R05H5	17 kDa	0	1	2
V-type proton ATPase subunit D OS=Caenorhabditis elegans OX=6239 GN=vha-14 PE=3 SV=1	P34462	vha-14	29 kDa	0	1	2
Fatty-acid and retinol-binding protein 1 OS=Caenorhabditis elegans OX=6239 GN=far-1 PE=3 SV=1	P34382	far-1	20 kDa	0	1	2
Large ribosomal subunit protein eL34 OS=Caenorhabditis elegans OX=6239 GN=rpl-34 PE=1 SV=1	A3QMC5	rpl-34	13 kDa	0	1	2
Probable V-type proton ATPase subunit G OS=Caenorhabditis elegans OX=6239 GN=vha-10 PE=1 SV=1	P91303	vha-10	14 kDa	0	1	2
Conserved regulator of innate immunity protein 3 OS=Caenorhabditis elegans OX=6239 GN=cri-3 PE=1 SV=2	Q21018	cri-3	26 kDa	0	1	2
RutC family protein C23G10.2 OS=Caenorhabditis elegans OX=6239 GN=C23G10.2 PE=3 SV=3	Q10121	C23G10	18 kDa	0	1	2
CSD domain-containing protein OS=Caenorhabditis elegans OX=6239 GN=cey-1 PE=1 SV=1	O62213	cey-1	21 kDa	0	1	2
SXP/RAL-2 family protein Ani s 5-like cation-binding domain-containing protein OS=Caenorhabditis elegans OX=6239 GN=srlf-1 PE=1 SV=1	Q17698	srlf-1	16 kDa	0	1	2
AT hook Transcription Factor family OS=Caenorhabditis elegans OX=6239 GN=attf-2 PE=1 SV=1	O17406	attf-2	44 kDa	0	1	2
Large ribosomal subunit protein eL31 OS=Caenorhabditis elegans OX=6239 GN=rpl-31 PE=3 SV=1	Q9U332	rpl-31	14 kDa	0	1	2
Ferritin OS=Caenorhabditis elegans OX=6239 GN=ftn-2 PE=1 SV=1	Q9TYS3	ftn-2	20 kDa	0	1	2
Large ribosomal subunit protein uL18 OS=Caenorhabditis elegans OX=6239 GN=rpl-5 PE=3 SV=1	P49405	rpl-5	33 kDa	0	2	3
Calponin-like protein OV9M OS=Caenorhabditis elegans OX=6239 GN=clik-1 PE=1 SV=1	Q23050	clik-1	44 kDa	0	2	3
RRM domain-containing protein OS=Caenorhabditis elegans OX=6239 GN=rbm-3.2 PE=1 SV=1	O45713	rbm-3	9 kDa	0	2	3
Plectin/S10 N-terminal domain-containing protein OS=Caenorhabditis elegans OX=6239 GN=rps-10 PE=1 SV=1	O01869	rps-10	17 kDa	0	2	3
Nucleoside diphosphate kinase OS=Caenorhabditis elegans OX=6239 GN=ndk-1 PE=1 SV=1	Q93576	ndk-1	17 kDa	0	2	3
Small ribosomal subunit protein eS12 OS=Caenorhabditis elegans OX=6239 GN=rps-12 PE=3 SV=2	P49196	rps-12	15 kDa	0	2	3
Hyaluronan/mRNA-binding protein domain-containing protein OS=Caenorhabditis elegans OX=6239 GN=vig-1 PE=1 SV=1	H2KYR1	vig-1	40 kDa	0	2	3
Superoxide dismutase [Cu-Zn] OS=Caenorhabditis elegans OX=6239 GN=sod-1 PE=1 SV=2	P34697	sod-1	19 kDa	0	2	3
Heat shock protein Hsp-12.2 OS=Caenorhabditis elegans OX=6239 GN=hsp-12.2 PE=3 SV=1	P34328	hsp-12	12 kDa	0	2	3
Small ubiquitin-related modifier OS=Caenorhabditis elegans OX=6239 GN=smo-1 PE=1 SV=1	P55853	smo-1	10 kDa	0	2	3
Thymosin beta OS=Caenorhabditis elegans OX=6239 GN=tth-1 PE=1 SV=2	O17389	tth-1	17 kDa	0	2	3
Protein disulfide-isomerase 2 OS=Caenorhabditis elegans OX=6239 GN=pdi-2 PE=1 SV=1	Q17770	pdi-2	55 kDa	0	3	4
Myosin, essential light chain OS=Caenorhabditis elegans OX=6239 GN=mlc-3 PE=4 SV=1	P53014	mlc-3	17 kDa	0	3	4
Small ribosomal subunit protein RACK1 OS=Caenorhabditis elegans OX=6239 GN=rack-1 PE=1 SV=3	Q21215	rack-1	36 kDa	0	3	4
Protein disulfide-isomerase 1 OS=Caenorhabditis elegans OX=6239 GN=pdi-1 PE=3 SV=1	Q17967	pdi-1	53 kDa	0	4	5
Paramyosin OS=Caenorhabditis elegans OX=6239 GN=unc-15 PE=1 SV=2	P10567	unc-15	101 kDa	0	5	6
Calponin-homology (CH) domain-containing protein OS=Caenorhabditis elegans OX=6239 GN=anc-1 PE=1 SV=1	A0A2C9C3A7 (+1)	anc-1	956 kDa	0	6	7
Malate dehydrogenase, mitochondrial OS=Caenorhabditis elegans OX=6239 GN=mdh-2 PE=1 SV=1	O02640	mdh-2	35 kDa	1	0	0.5
Small ribosomal subunit protein eS8 OS=Caenorhabditis elegans OX=6239 GN=rps-8 PE=3 SV=1	P48156	rps-8	24 kDa	1	0	0.5
Small ribosomal subunit protein eS19 OS=Caenorhabditis elegans OX=6239 GN=rps-19 PE=2 SV=1	O18650	rps-19	16 kDa	1	0	0.5
Large ribosomal subunit protein uL29 OS=Caenorhabditis elegans OX=6239 GN=rpl-35 PE=3 SV=1	P34662	rpl-35	14 kDa	1	0	0.5
Calreticulin OS=Caenorhabditis elegans OX=6239 GN=crt-1 PE=1 SV=1	P27798	crt-1	46 kDa	1	0	0.5
Stress-induced protein 1 OS=Caenorhabditis elegans OX=6239 GN=sip-1 PE=1 SV=1	Q20363	sip-1	18 kDa	1	0	0.5
Small ribosomal subunit protein eS26 OS=Caenorhabditis elegans OX=6239 GN=rps-26 PE=3 SV=1	O45499	rps-26	13 kDa	1	0	0.5
Large ribosomal subunit protein eL18 OS=Caenorhabditis elegans OX=6239 GN=rpl-18 PE=3 SV=1	O45946	rpl-18	21 kDa	1	1	1
Large ribosomal subunit protein eL13 OS=Caenorhabditis elegans OX=6239 GN=rpl-13 PE=3 SV=1	P91128	rpl-13	24 kDa	1	1	1
Enolase OS=Caenorhabditis elegans OX=6239 GN=enol-1 PE=1 SV=3	Q27527	enol-1	47 kDa	1	1	1
Small ribosomal subunit protein uS14 OS=Caenorhabditis elegans OX=6239 GN=rps-29 PE=1 SV=2	P90983	rps-29	7 kDa	1	1	1
Ribosomal protein L37 OS=Caenorhabditis elegans OX=6239 GN=rpl-37.1 PE=1 SV=1	O62388	rpl-37	11 kDa	1	1	1
Vitellogenin-6 OS=Caenorhabditis elegans OX=6239 GN=vit-6 PE=1 SV=5	P18948	vit-6	193 kDa	1	2	1.5
ATP synthase subunit alpha, mitochondrial OS=Caenorhabditis elegans OX=6239 GN=atp-1 PE=1 SV=1	Q9XXK1	atp-1	58 kDa	1	3	2
Chaperonin homolog Hsp-60, mitochondrial OS=Caenorhabditis elegans OX=6239 GN=hsp-60 PE=2 SV=2	P50140	hsp-60	60 kDa	1	3	2
Adenosylhomocysteinase OS=Caenorhabditis elegans OX=6239 GN=ahcy-1 PE=3 SV=1	P27604	ahcy-1	48 kDa	1	3	2
Elongation factor 1-alpha OS=Caenorhabditis elegans OX=6239 GN=eft-3 PE=3 SV=1	P53013	eft-3	51 kDa	1	5	3
Large ribosomal subunit protein eL32 OS=Caenorhabditis elegans OX=6239 GN=rpl-32 PE=1 SV=1	Q22716	rpl-32	16 kDa	2	0	0.333333
Small ribosomal subunit protein eS24 OS=Caenorhabditis elegans OX=6239 GN=rps-24 PE=1 SV=1	Q1XFY9	rps-24	15 kDa	3	0	0.25
Ubiquitin-like protein 1-ribosomal protein eS31 fusion protein OS=Caenorhabditis elegans OX=6239 GN=ubl-1 PE=1 SV=2	P37165	ubl-1	18 kDa	3	1	0.5
Ubiquitin-like domain-containing protein OS=Caenorhabditis elegans OX=6239 GN=fau-1 PE=1 SV=1	Q18231	fau-1	14 kDa	3	2	0.75
Large ribosomal subunit protein eL28 OS=Caenorhabditis elegans OX=6239 GN=rpl-28 PE=1 SV=3	Q21930	rpl-28	14 kDa	4	3	0.8
Large ribosomal subunit protein eL39 OS=Caenorhabditis elegans OX=6239 GN=rpl-39 PE=3 SV=1	P52814	rpl-39	6 kDa	5	0	0.166667
HECT-type E3 ubiquitin transferase OS=Caenorhabditis elegans OX=6239 GN=eel-1 PE=1 SV=1	U4PBY0 (+1)	eel-1	466 kDa	5	1	0.333333
Large ribosomal subunit protein eL42 OS=Caenorhabditis elegans OX=6239 GN=rpl-36.A PE=3 SV=2	P48166	rpl-36	12 kDa	5	2	0.5
Large ribosomal subunit protein eL36 OS=Caenorhabditis elegans OX=6239 GN=rpl-36 PE=1 SV=3	P49181	rpl-36	12 kDa	8	2	0.333333

## Sheet: Mass Spec Rep 2 Raw Data
Supplementary Table S3. List of bound proteins from the mass spectrometry analysis of pqm-1 pulldown samples from control and gsk-3 neuronal RNAi treated animals in the second biological replicate. Column A indicates the identified protein in the analysis. Column B is the UniProt Accession Number, Column C is the gene name, Column D is the molecular weight of the protein in kDa, Column E is the a…
Identified Proteins (2161)	Accession Number	Alternate ID	Molecular Weight	Protein Grouping Ambiguity	EV neuronal RNAi	gsk-3 neuronal RNAi
Vitellogenin-5 OS=Caenorhabditis elegans OX=6239 GN=vit-5 PE=2 SV=2	P06125	vit-5	186 kDa	TRUE	0	504
Vitellogenin-2 OS=Caenorhabditis elegans OX=6239 GN=vit-2 PE=1 SV=5	P05690	vit-2	188 kDa	TRUE	0	513
Vitellogenin-3 OS=Caenorhabditis elegans OX=6239 GN=vit-3 PE=1 SV=1	Q9N4J2	vit-3	187 kDa	TRUE	0	495
Vitellogenin-4 OS=Caenorhabditis elegans OX=6239 GN=vit-4 PE=1 SV=3	P18947	vit-4	186 kDa	TRUE	0	489
Vitellogenin-6 OS=Caenorhabditis elegans OX=6239 GN=vit-6 PE=1 SV=5	P18948	vit-6	193 kDa		0	499
Elongation factor 2 OS=Caenorhabditis elegans OX=6239 GN=eef-2 PE=1 SV=4	P29691	eef-2	95 kDa		104	305
Vitellogenin-1 OS=Caenorhabditis elegans OX=6239 GN=vit-1 PE=1 SV=2	P55155	vit-1	188 kDa	TRUE	0	398
Elongation factor 1-alpha OS=Caenorhabditis elegans OX=6239 GN=eft-3 PE=3 SV=1	P53013	eft-3	51 kDa		81	294
Adenosylhomocysteinase OS=Caenorhabditis elegans OX=6239 GN=ahcy-1 PE=3 SV=1	P27604	ahcy-1	48 kDa		104	271
Heat shock protein 90 OS=Caenorhabditis elegans OX=6239 GN=daf-21 PE=1 SV=1	Q18688	daf-21	80 kDa	TRUE	50	201
Chaperonin homolog Hsp-60, mitochondrial OS=Caenorhabditis elegans OX=6239 GN=hsp-60 PE=2 SV=2	P50140	hsp-60	60 kDa		87	152
Heat shock protein hsp-1 OS=Caenorhabditis elegans OX=6239 GN=hsp-1 PE=1 SV=2	P09446	hsp-1	70 kDa	TRUE	61	175
ATP synthase subunit beta, mitochondrial OS=Caenorhabditis elegans OX=6239 GN=atp-2 PE=1 SV=2	P46561	atp-2	58 kDa		37	163
Myosin-4 OS=Caenorhabditis elegans OX=6239 GN=unc-54 PE=1 SV=2	P02566	unc-54	225 kDa	TRUE	3	193
Glutamate dehydrogenase OS=Caenorhabditis elegans OX=6239 GN=gdh-1 PE=1 SV=1	Q23621	gdh-1	59 kDa		59	119
phosphoenolpyruvate carboxykinase (GTP) OS=Caenorhabditis elegans OX=6239 GN=pck-2 PE=1 SV=1	O02286	pck-2	73 kDa	TRUE	26	154
Protein disulfide-isomerase 2 OS=Caenorhabditis elegans OX=6239 GN=pdi-2 PE=1 SV=1	Q17770	pdi-2	55 kDa		44	127
ATP synthase subunit alpha, mitochondrial OS=Caenorhabditis elegans OX=6239 GN=atp-1 PE=1 SV=1	Q9XXK1	atp-1	58 kDa		55	122
Tubulin beta-2 chain OS=Caenorhabditis elegans OX=6239 GN=tbb-2 PE=1 SV=1	P52275	tbb-2	50 kDa	TRUE	29	137
Large ribosomal subunit protein uL4 OS=Caenorhabditis elegans OX=6239 GN=rpl-4 PE=1 SV=3	O02056	rpl-4	39 kDa		49	115
Tubulin beta chain OS=Caenorhabditis elegans OX=6239 GN=tbb-1 PE=1 SV=1	O17921	tbb-1	50 kDa	TRUE	28	134
Probable arginine kinase F46H5.3 OS=Caenorhabditis elegans OX=6239 GN=F46H5.3 PE=3 SV=2	Q10454	F46H5	44 kDa		38	116
Nematode polyprotein allergen related, post-translationnally cleaved, the diverse 14.5 kDa cleavage products bind lipids and retinol (164.6 kD) (Npa-1) OS=Caenorhabditis elegans OX=6239 GN=npa-1 PE=1 SV=1	G5EF32	npa-1	165 kDa		13	132
Small ribosomal subunit protein eS4 OS=Caenorhabditis elegans OX=6239 GN=rps-4 PE=1 SV=1	Q9N3X2	rps-4	29 kDa		35	113
Glyceraldehyde-3-phosphate dehydrogenase 2 OS=Caenorhabditis elegans OX=6239 GN=gpd-2 PE=3 SV=2	P17329	gpd-2	36 kDa	TRUE	29	110
Large ribosomal subunit protein uL3 OS=Caenorhabditis elegans OX=6239 GN=rpl-3 PE=2 SV=1	P50880	rpl-3	46 kDa		33	112
Actin-1 OS=Caenorhabditis elegans OX=6239 GN=act-1 PE=1 SV=1	P0DM41	act-1	42 kDa	TRUE	14	131
Actin-4 OS=Caenorhabditis elegans OX=6239 GN=act-4 PE=3 SV=2	P10986	act-4	42 kDa	TRUE	15	127
Trypsin CONTAMINANT OS=Sus scrofa PE=1 SV=1	P00761		24 kDa		109	20
Small ribosomal subunit protein eS1 OS=Caenorhabditis elegans OX=6239 GN=rps-1 PE=3 SV=2	P48154	rps-1	29 kDa		26	111
V-type proton ATPase catalytic subunit A OS=Caenorhabditis elegans OX=6239 GN=vha-13 PE=1 SV=3	Q9XW92	vha-13	66 kDa		16	118
Small ribosomal subunit protein uS3 OS=Caenorhabditis elegans OX=6239 GN=rps-3 PE=3 SV=1	P48152	rps-3	27 kDa		19	102
Fatty-acid and retinol-binding protein 2 OS=Caenorhabditis elegans OX=6239 GN=far-2 PE=3 SV=1	P34383	far-2	20 kDa	TRUE	42	91
transketolase OS=Caenorhabditis elegans OX=6239 GN=tkt-1 PE=1 SV=1	O17759	tkt-1	66 kDa		40	94
Malate dehydrogenase, mitochondrial OS=Caenorhabditis elegans OX=6239 GN=mdh-2 PE=1 SV=1	O02640	mdh-2	35 kDa		48	75
Heat shock protein hsp-6 OS=Caenorhabditis elegans OX=6239 GN=hsp-6 PE=1 SV=2	P11141	hsp-6	71 kDa	TRUE	32	98
Serine hydroxymethyltransferase OS=Caenorhabditis elegans OX=6239 GN=mel-32 PE=1 SV=2	P50432	mel-32	56 kDa		26	98
ADP/ATP translocase OS=Caenorhabditis elegans OX=6239 GN=ant-1.1 PE=1 SV=1	O45865	ant-1	33 kDa	TRUE	15	110
K Homology domain-containing protein OS=Caenorhabditis elegans OX=6239 GN=vgln-1 PE=1 SV=2	Q17832	vgln-1	134 kDa		17	104
Phosphoethanolamine N-methyltransferase 2 OS=Caenorhabditis elegans OX=6239 GN=pmt-2 PE=1 SV=1	Q22993	pmt-2	50 kDa		21	98
Fatty acid synthase OS=Caenorhabditis elegans OX=6239 GN=fasn-1 PE=1 SV=2	P91871	fasn-1	289 kDa		5	111
Staphylococcal nuclease domain-containing protein 1 OS=Caenorhabditis elegans OX=6239 GN=tsn-1 PE=1 SV=1	Q19328	tsn-1	101 kDa		29	89
Probable S-adenosylmethionine synthase 1 OS=Caenorhabditis elegans OX=6239 GN=sams-1 PE=1 SV=1	O17680	sams-1	44 kDa	TRUE	27	91
Transitional endoplasmic reticulum ATPase homolog 1 OS=Caenorhabditis elegans OX=6239 GN=cdc-48.1 PE=1 SV=1	P54811	cdc-48	90 kDa	TRUE	13	102
Tubulin alpha-2 chain OS=Caenorhabditis elegans OX=6239 GN=tba-2 PE=1 SV=1	P34690	tba-2	50 kDa	TRUE	17	101
Small ribosomal subunit protein RACK1 OS=Caenorhabditis elegans OX=6239 GN=rack-1 PE=1 SV=3	Q21215	rack-1	36 kDa		23	94
Heat shock 70 kDa protein C OS=Caenorhabditis elegans OX=6239 GN=hsp-3 PE=1 SV=2	P27420	hsp-3	73 kDa	TRUE	36	78
Fatty-acid and retinol-binding protein 1 OS=Caenorhabditis elegans OX=6239 GN=far-1 PE=3 SV=1	P34382	far-1	20 kDa		36	78
Transitional endoplasmic reticulum ATPase homolog 2 OS=Caenorhabditis elegans OX=6239 GN=cdc-48.2 PE=1 SV=2	P54812	cdc-48	90 kDa	TRUE	17	93
Short/branched chain specific acyl-CoA dehydrogenase, mitochondrial OS=Caenorhabditis elegans OX=6239 GN=acdh-1 PE=1 SV=1	H2KZG6	acdh-1	47 kDa	TRUE	28	76
Tubulin alpha chain OS=Caenorhabditis elegans OX=6239 GN=tba-1 PE=1 SV=1	H2L2E8	tba-1	51 kDa	TRUE	0	96
Tubulin beta chain OS=Caenorhabditis elegans OX=6239 GN=ben-1 PE=1 SV=3	Q18817	ben-1	49 kDa	TRUE	0	90
Probable aconitate hydratase, mitochondrial OS=Caenorhabditis elegans OX=6239 GN=aco-2 PE=3 SV=2	P34455	aco-2	84 kDa		22	87
Small ribosomal subunit protein eS8 OS=Caenorhabditis elegans OX=6239 GN=rps-8 PE=3 SV=1	P48156	rps-8	24 kDa		44	62
Small ribosomal subunit protein eS6 OS=Caenorhabditis elegans OX=6239 GN=rps-6 PE=1 SV=1	Q9NEN6	rps-6	28 kDa		23	76
Enolase OS=Caenorhabditis elegans OX=6239 GN=enol-1 PE=1 SV=3	Q27527	enol-1	47 kDa		32	72
Large ribosomal subunit protein uL10 OS=Caenorhabditis elegans OX=6239 GN=rla-0 PE=1 SV=3	Q93572	rla-0	34 kDa	TRUE	27	77
Large ribosomal subunit protein eL8 OS=Caenorhabditis elegans OX=6239 GN=rpl-7A PE=1 SV=3	Q966C6	rpl-7A	30 kDa		24	70
Fructose-bisphosphate aldolase 2 OS=Caenorhabditis elegans OX=6239 GN=aldo-2 PE=2 SV=1	P46563	aldo-2	39 kDa		27	75
Large ribosomal subunit protein uL18 OS=Caenorhabditis elegans OX=6239 GN=rpl-5 PE=3 SV=1	P49405	rpl-5	33 kDa		17	77
Cytoplasmic aconitate hydratase OS=Caenorhabditis elegans OX=6239 GN=aco-1 PE=1 SV=1	Q23500	aco-1	97 kDa		18	81
Bifunctional glyoxylate cycle protein OS=Caenorhabditis elegans OX=6239 GN=icl-1 PE=1 SV=2	Q10663	icl-1	109 kDa		3	95
T-complex protein 1 subunit epsilon OS=Caenorhabditis elegans OX=6239 GN=cct-5 PE=2 SV=1	P47209	cct-5	59 kDa		14	81
Heat shock protein 110 OS=Caenorhabditis elegans OX=6239 GN=hsp-110 PE=3 SV=1	Q05036	hsp-110	87 kDa		4	94
V-type proton ATPase subunit B 1 OS=Caenorhabditis elegans OX=6239 GN=vha-12 PE=1 SV=1	Q19626	vha-12	55 kDa		12	92
TOG domain-containing protein OS=Caenorhabditis elegans OX=6239 GN=gcn-1 PE=1 SV=3	B3CJ34	gcn-1	290 kDa		1	94
Eukaryotic initiation factor 4A OS=Caenorhabditis elegans OX=6239 GN=inf-1 PE=2 SV=1	P27639	inf-1	45 kDa		13	80
Translationally-controlled tumor protein homolog OS=Caenorhabditis elegans OX=6239 GN=tct-1 PE=1 SV=1	Q93573	tct-1	21 kDa		19	74
Alpha-1,4 glucan phosphorylase OS=Caenorhabditis elegans OX=6239 GN=pygl-1 PE=1 SV=1	Q9N5U1	pygl-1	102 kDa		5	90
Acetyl-CoA carboxylase OS=Caenorhabditis elegans OX=6239 GN=pod-2 PE=1 SV=1	H2L0M0 (+1)	pod-2	243 kDa	TRUE	5	88
3-ketoacyl-CoA thiolase, mitochondrial OS=Caenorhabditis elegans OX=6239 GN=acaa-2 PE=1 SV=2	O45552	acaa-2	41 kDa		24	65
Small ribosomal subunit protein uS2 OS=Caenorhabditis elegans OX=6239 GN=rps-0 PE=1 SV=3	P46769	rps-0	31 kDa		15	73
Pyruvate carboxylase 1 OS=Caenorhabditis elegans OX=6239 GN=pyc-1 PE=1 SV=1	O17732	pyc-1	129 kDa		5	89
Protein disulfide-isomerase 1 OS=Caenorhabditis elegans OX=6239 GN=pdi-1 PE=3 SV=1	Q17967	pdi-1	53 kDa		34	53
Probable enoyl-CoA hydratase, mitochondrial OS=Caenorhabditis elegans OX=6239 GN=ech-6 PE=3 SV=1	P34559	ech-6	31 kDa	TRUE	32	60
Probable methylmalonate-semialdehyde/malonate-semialdehyde dehydrogenase [acylating], mitochondrial OS=Caenorhabditis elegans OX=6239 GN=alh-8 PE=3 SV=1	P52713	alh-8	56 kDa		24	62
Polyadenylate-binding protein OS=Caenorhabditis elegans OX=6239 GN=pab-1 PE=1 SV=1	Q9U302	pab-1	72 kDa	TRUE	15	74
DAF-16/FOXO Controlled, germline Tumor affecting OS=Caenorhabditis elegans OX=6239 GN=dct-16 PE=1 SV=1	Q9XX57	dct-16	10 kDa		31	56
Probable 4-aminobutyrate aminotransferase, mitochondrial OS=Caenorhabditis elegans OX=6239 GN=gta-1 PE=3 SV=1	Q21217	gta-1	53 kDa		12	71
Glyceraldehyde-3-phosphate dehydrogenase 1 OS=Caenorhabditis elegans OX=6239 GN=gpd-1 PE=3 SV=1	P04970	gpd-1	36 kDa	TRUE	13	68
Large ribosomal subunit protein eL18 OS=Caenorhabditis elegans OX=6239 GN=rpl-18 PE=3 SV=1	O45946	rpl-18	21 kDa		26	54
T-complex protein 1 subunit beta OS=Caenorhabditis elegans OX=6239 GN=cct-2 PE=1 SV=2	P47207	cct-2	57 kDa		15	74
Glyceraldehyde-3-phosphate dehydrogenase 4 OS=Caenorhabditis elegans OX=6239 GN=gpd-4 PE=3 SV=1	P17331	gpd-4	36 kDa	TRUE	0	66
Large ribosomal subunit protein eL6 OS=Caenorhabditis elegans OX=6239 GN=rpl-6 PE=1 SV=1	P47991	rpl-6	24 kDa		13	66
Isocitrate dehydrogenase [NADP] OS=Caenorhabditis elegans OX=6239 GN=idh-1 PE=1 SV=1	H9G2T4 (+1)	idh-1	49 kDa	TRUE	16	66
Multifunctional protein pyr-1 OS=Caenorhabditis elegans OX=6239 GN=pyr-1 PE=1 SV=2	Q18990	pyr-1	243 kDa		8	73
Tubulin alpha chain OS=Caenorhabditis elegans OX=6239 GN=tba-4 PE=1 SV=1	G5EDD4	tba-4	50 kDa	TRUE	0	78
Large ribosomal subunit protein uL30 OS=Caenorhabditis elegans OX=6239 GN=rpl-7 PE=3 SV=1	O01802	rpl-7	28 kDa		21	59
Large ribosomal subunit protein uL16 OS=Caenorhabditis elegans OX=6239 GN=rpl-10 PE=3 SV=1	Q09533	rpl-10	25 kDa		16	60
Probable phosphoglycerate kinase OS=Caenorhabditis elegans OX=6239 GN=pgk-1 PE=3 SV=1	P91427	pgk-1	44 kDa		21	60
Large ribosomal subunit protein eL20 OS=Caenorhabditis elegans OX=6239 GN=rpl-20 PE=3 SV=2	O44480	rpl-20	21 kDa		16	57
14-3-3-like protein 1 OS=Caenorhabditis elegans OX=6239 GN=par-5 PE=1 SV=2	P41932	par-5	28 kDa	TRUE	15	57
Nucleoside diphosphate kinase OS=Caenorhabditis elegans OX=6239 GN=ndk-1 PE=1 SV=1	Q93576	ndk-1	17 kDa		20	53
Protein disulfide-isomerase OS=Caenorhabditis elegans OX=6239 GN=pdi-3 PE=1 SV=1	G5ED07	pdi-3	55 kDa		24	54
Small ribosomal subunit protein eS7 OS=Caenorhabditis elegans OX=6239 GN=rps-7 PE=3 SV=1	Q23312	rps-7	22 kDa		14	58
T-complex protein 1 subunit zeta OS=Caenorhabditis elegans OX=6239 GN=cct-6 PE=1 SV=1	P46550	cct-6	59 kDa		7	70
Pyruvate kinase OS=Caenorhabditis elegans OX=6239 GN=pyk-1 PE=1 SV=1	O17836	pyk-1	61 kDa	TRUE	8	66
Small ribosomal subunit protein uS5 OS=Caenorhabditis elegans OX=6239 GN=rps-2 PE=1 SV=1	P51403	rps-2	29 kDa		18	57
Fatty acid-binding protein homolog 6 OS=Caenorhabditis elegans OX=6239 GN=lbp-6 PE=1 SV=1	O01812	lbp-6	16 kDa		23	49
Small ribosomal subunit protein uS10 OS=Caenorhabditis elegans OX=6239 GN=rps-20 PE=1 SV=1	Q8WQA8	rps-20	13 kDa		28	47
Large ribosomal subunit protein uL2 OS=Caenorhabditis elegans OX=6239 GN=rpl-2 PE=3 SV=1	Q9XVF7	rpl-2	28 kDa		21	52
Small ribosomal subunit protein uS9 OS=Caenorhabditis elegans OX=6239 GN=rps-16 PE=1 SV=3	Q22054	rps-16	16 kDa		22	49
T-complex protein 1 subunit delta OS=Caenorhabditis elegans OX=6239 GN=cct-4 PE=2 SV=1	P47208	cct-4	58 kDa		6	67
Large ribosomal subunit protein uL6 OS=Caenorhabditis elegans OX=6239 GN=rpl-9 PE=3 SV=1	Q95Y90	rpl-9	22 kDa		25	44
T-complex protein 1 subunit theta OS=Caenorhabditis elegans OX=6239 GN=cct-8 PE=1 SV=3	Q9N358	cct-8	60 kDa		8	64
T-complex protein 1 subunit eta OS=Caenorhabditis elegans OX=6239 GN=cct-7 PE=1 SV=2	Q9TZS5	cct-7	58 kDa		6	66
Peptidase M24 domain-containing protein OS=Caenorhabditis elegans OX=6239 GN=CELE_W08E12.7 PE=1 SV=1	Q9N5B3	CELE_W08E12	43 kDa		10	60
Probable elongation factor 1-beta/1-delta 2 OS=Caenorhabditis elegans OX=6239 GN=eef-1B.2 PE=1 SV=4	Q9U2H9	eef-1B	28 kDa	TRUE	17	54
Small ribosomal subunit protein uS11 OS=Caenorhabditis elegans OX=6239 GN=rps-14 PE=3 SV=1	P48150	rps-14	16 kDa		16	51
Large ribosomal subunit protein eL36 OS=Caenorhabditis elegans OX=6239 GN=rpl-36 PE=1 SV=3	P49181	rpl-36	12 kDa		35	31
Small ribosomal subunit protein uS15 OS=Caenorhabditis elegans OX=6239 GN=rps-13 PE=3 SV=2	P51404	rps-13	17 kDa		21	47
Probable elongation factor 1-gamma OS=Caenorhabditis elegans OX=6239 GN=eef-1G PE=1 SV=1	P54412	eef-1G	44 kDa		11	62
Small ribosomal subunit protein uS4 OS=Caenorhabditis elegans OX=6239 GN=rps-9 PE=3 SV=1	Q20228	rps-9	22 kDa		6	61
Alanine--tRNA ligase, cytoplasmic OS=Caenorhabditis elegans OX=6239 GN=aars-2 PE=2 SV=1	O01541	aars-2	107 kDa		8	60
Plectin/S10 N-terminal domain-containing protein OS=Caenorhabditis elegans OX=6239 GN=rps-10 PE=1 SV=1	O01869	rps-10	17 kDa		23	46
Small ribosomal subunit protein uS13 OS=Caenorhabditis elegans OX=6239 GN=rps-18 PE=1 SV=1	O18240	rps-18	18 kDa		12	54
Puromycin-sensitive aminopeptidase OS=Caenorhabditis elegans OX=6239 GN=pam-1 PE=1 SV=1	Q4TT88	pam-1	107 kDa		4	65
E1 ubiquitin-activating enzyme OS=Caenorhabditis elegans OX=6239 GN=uba-1 PE=1 SV=1	C1P636 (+1)	uba-1	124 kDa	TRUE	2	65
Endoplasmic reticulum chaperone BiP homolog OS=Caenorhabditis elegans OX=6239 GN=hsp-4 PE=1 SV=2	P20163	hsp-4	72 kDa	TRUE	17	50
Probable citrate synthase, mitochondrial OS=Caenorhabditis elegans OX=6239 GN=cts-1 PE=3 SV=1	P34575	cts-1	52 kDa		6	64
Hydroxyacid-oxoacid transhydrogenase, mitochondrial OS=Caenorhabditis elegans OX=6239 GN=hphd-1 PE=3 SV=1	Q9U2M4	hphd-1	51 kDa		9	60
phosphoenolpyruvate carboxykinase (GTP) OS=Caenorhabditis elegans OX=6239 GN=pck-1 PE=1 SV=2	O44906	pck-1	73 kDa	TRUE	2	62
Probable ATP-citrate synthase OS=Caenorhabditis elegans OX=6239 GN=acly-1 PE=3 SV=1	P53585	acly-1	122 kDa	TRUE	3	66
Probable clathrin heavy chain 1 OS=Caenorhabditis elegans OX=6239 GN=chc-1 PE=1 SV=1	P34574	chc-1	192 kDa		0	65
Probable fumarate hydratase, mitochondrial OS=Caenorhabditis elegans OX=6239 GN=fum-1 PE=3 SV=1	O17214	fum-1	54 kDa		9	57
T-complex protein 1 subunit alpha OS=Caenorhabditis elegans OX=6239 GN=cct-1 PE=3 SV=2	P41988	cct-1	59 kDa		7	56
Peptidyl-prolyl cis-trans isomerase 7 OS=Caenorhabditis elegans OX=6239 GN=cyn-7 PE=1 SV=2	P52015	cyn-7	18 kDa	TRUE	16	50
Probable ornithine aminotransferase, mitochondrial OS=Caenorhabditis elegans OX=6239 GN=oatr-1 PE=3 SV=3	Q18040	oatr-1	46 kDa		10	57
Large ribosomal subunit protein uL23B OS=Caenorhabditis elegans OX=6239 GN=rpl-25.2 PE=3 SV=1	Q20647	rpl-25	16 kDa	TRUE	25	42
Tubulin beta-1 chain OS=Caenorhabditis elegans OX=6239 GN=mec-7 PE=2 SV=1	P12456	mec-7	49 kDa	TRUE	6	59
Large ribosomal subunit protein eL13 OS=Caenorhabditis elegans OX=6239 GN=rpl-13 PE=3 SV=1	P91128	rpl-13	24 kDa		22	39
Large ribosomal subunit protein eL19 OS=Caenorhabditis elegans OX=6239 GN=rpl-19 PE=3 SV=1	O02639	rpl-19	24 kDa		25	35
2-oxoglutarate dehydrogenase, mitochondrial OS=Caenorhabditis elegans OX=6239 GN=ogdh-1 PE=1 SV=2	O61199	ogdh-1	116 kDa		6	58
Glycine--tRNA ligase OS=Caenorhabditis elegans OX=6239 GN=gars-1 PE=1 SV=2	Q10039	gars-1	84 kDa		4	64
Endoplasmin homolog OS=Caenorhabditis elegans OX=6239 GN=enpl-1 PE=3 SV=1	Q22235	enpl-1	87 kDa	TRUE	16	46
Large ribosomal subunit protein uL1 OS=Caenorhabditis elegans OX=6239 GN=rpl-1 PE=3 SV=1	Q9N4I4	rpl-1	24 kDa		13	52
Protein arginine N-methyltransferase 1 OS=Caenorhabditis elegans OX=6239 GN=prmt-1 PE=1 SV=1	Q9U2X0	prmt-1	40 kDa		3	59
Dimethylglycine dehydrogenase, mitochondrial OS=Caenorhabditis elegans OX=6239 GN=CELE_Y37E3.17 PE=1 SV=1	A0A486WV52	CELE_Y37E3	92 kDa		7	54
RRM domain-containing protein OS=Caenorhabditis elegans OX=6239 GN=rbm-3.2 PE=1 SV=1	O45713	rbm-3	9 kDa		23	43
Calreticulin OS=Caenorhabditis elegans OX=6239 GN=crt-1 PE=1 SV=1	P27798	crt-1	46 kDa		22	41
Valine--tRNA ligase OS=Caenorhabditis elegans OX=6239 GN=glp-4 PE=1 SV=1	Q9U1Q4	glp-4	119 kDa		7	52
Probable elongation factor 1-beta/1-delta 1 OS=Caenorhabditis elegans OX=6239 GN=eef-1B.1 PE=1 SV=1	P34460	eef-1B	23 kDa	TRUE	15	49
Peroxiredoxin prdx-2 OS=Caenorhabditis elegans OX=6239 GN=prdx-2 PE=1 SV=1	A0A0K3AUJ9	prdx-2	22 kDa		13	50
Large ribosomal subunit protein uL14 OS=Caenorhabditis elegans OX=6239 GN=rpl-23 PE=3 SV=1	P48158	rpl-23	15 kDa		13	49
Propionyl-CoA carboxylase alpha chain, mitochondrial OS=Caenorhabditis elegans OX=6239 GN=pcca-1 PE=1 SV=1	Q19842	pcca-1	80 kDa		4	51
Small ribosomal subunit protein uS17 OS=Caenorhabditis elegans OX=6239 GN=rps-11 PE=1 SV=1	Q20206	rps-11	18 kDa		23	36
Probable electron transfer flavoprotein subunit alpha, mitochondrial OS=Caenorhabditis elegans OX=6239 GN=F27D4.1 PE=3 SV=2	Q93615	F27D4	34 kDa		14	47
Uncharacterized helicase C28H8.3 OS=Caenorhabditis elegans OX=6239 GN=C28H8.3 PE=3 SV=2	Q09475	C28H8	194 kDa		2	54
Ribosomal Protein, Small subunit OS=Caenorhabditis elegans OX=6239 GN=rps-15a PE=1 SV=1	O17218	rps-15a	15 kDa		3	55
Probable voltage-dependent anion-selective channel OS=Caenorhabditis elegans OX=6239 GN=vdac-1 PE=3 SV=2	Q21752	vdac-1	30 kDa		8	54
threonine--tRNA ligase OS=Caenorhabditis elegans OX=6239 GN=tars-1 PE=1 SV=1	Q86D21	tars-1	79 kDa		4	54
Calponin-homology (CH) domain-containing protein OS=Caenorhabditis elegans OX=6239 GN=fln-1 PE=1 SV=1	D0IMZ8 (+1)	fln-1	241 kDa		3	58
Actin OS=Caenorhabditis elegans OX=6239 GN=act-5 PE=1 SV=1	O45815	act-5	42 kDa	TRUE	11	48
Glucose-6-phosphate isomerase OS=Caenorhabditis elegans OX=6239 GN=gpi-1 PE=1 SV=1	Q9U1Q2	gpi-1	61 kDa	TRUE	2	60
Probable serine--tRNA ligase, cytoplasmic OS=Caenorhabditis elegans OX=6239 GN=sars-1 PE=3 SV=1	Q18678	sars-1	55 kDa		7	49
Acetyl-CoA acetyltransferase homolog, mitochondrial OS=Caenorhabditis elegans OX=6239 GN=kat-1 PE=1 SV=2	Q22100	kat-1	42 kDa		10	48
V-type proton ATPase subunit E OS=Caenorhabditis elegans OX=6239 GN=vha-8 PE=1 SV=1	Q95X44	vha-8	26 kDa		14	46
Enoyl-CoA hydratase OS=Caenorhabditis elegans OX=6239 GN=ech-1.2 PE=1 SV=1	Q9BIC3 (+1)	ech-1	81 kDa	TRUE	4	51
NADP-dependent oxidoreductase domain-containing protein OS=Caenorhabditis elegans OX=6239 GN=C07D8.6 PE=1 SV=1	P91020	C07D8	35 kDa		7	47
Adenosine kinase OS=Caenorhabditis elegans OX=6239 GN=adk-1 PE=1 SV=1	Q93934	adk-1	37 kDa		11	43
Transaldolase OS=Caenorhabditis elegans OX=6239 GN=tald-1 PE=1 SV=1	Q966C7	tald-1	35 kDa		9	48
Importin N-terminal domain-containing protein OS=Caenorhabditis elegans OX=6239 GN=imb-3 PE=1 SV=2	Q9N5V3	imb-3	122 kDa		0	54
Calponin-homology (CH) domain-containing protein OS=Caenorhabditis elegans OX=6239 GN=cpn-3 PE=1 SV=1	O01542	cpn-3	16 kDa		6	46
D-3-phosphoglycerate dehydrogenase OS=Caenorhabditis elegans OX=6239 GN=phdh-1 PE=1 SV=1	O17626	phdh-1	35 kDa		8	49
14-3-3-like protein 2 OS=Caenorhabditis elegans OX=6239 GN=ftt-2 PE=1 SV=1	Q20655	ftt-2	28 kDa	TRUE	10	44
ATP-dependent RNA helicase cgh-1 OS=Caenorhabditis elegans OX=6239 GN=cgh-1 PE=1 SV=1	Q95YF3	cgh-1	49 kDa		0	56
Dihydrolipoyl dehydrogenase, mitochondrial OS=Caenorhabditis elegans OX=6239 GN=dld-1 PE=3 SV=2	O17953	dld-1	53 kDa		4	49
Lysine--tRNA ligase OS=Caenorhabditis elegans OX=6239 GN=kars-1 PE=3 SV=1	Q22099	kars-1	65 kDa		4	44
proline--tRNA ligase OS=Caenorhabditis elegans OX=6239 GN=pars-1 PE=1 SV=1	Q22620	pars-1	66 kDa		4	50
Succinate--CoA ligase [ADP-forming] subunit beta, mitochondrial OS=Caenorhabditis elegans OX=6239 GN=suca-1 PE=3 SV=1	P53588	suca-1	47 kDa		5	46
phosphoglucomutase (alpha-D-glucose-1,6-bisphosphate-dependent) OS=Caenorhabditis elegans OX=6239 GN=pgm-1 PE=1 SV=1	Q21742	pgm-1	62 kDa		5	48
Eukaryotic translation initiation factor 3 subunit A OS=Caenorhabditis elegans OX=6239 GN=egl-45 PE=3 SV=1	P34339	egl-45	124 kDa		2	53
Tropomyosin isoforms a/b/d/f OS=Caenorhabditis elegans OX=6239 GN=lev-11 PE=1 SV=1	Q22866	lev-11	33 kDa	TRUE	4	52
Dynein heavy chain, cytoplasmic OS=Caenorhabditis elegans OX=6239 GN=dhc-1 PE=1 SV=1	Q19020	dhc-1	522 kDa		0	54
Small ribosomal subunit protein eS17 OS=Caenorhabditis elegans OX=6239 GN=rps-17 PE=3 SV=2	O01692	rps-17	15 kDa		15	40
Small ribosomal subunit protein eS19 OS=Caenorhabditis elegans OX=6239 GN=rps-19 PE=2 SV=1	O18650	rps-19	16 kDa		21	26
Peptidase M20 dimerisation domain-containing protein OS=Caenorhabditis elegans OX=6239 GN=pes-9 PE=1 SV=1	O18000	pes-9	53 kDa		2	51
Small ribosomal subunit protein eS12 OS=Caenorhabditis elegans OX=6239 GN=rps-12 PE=3 SV=2	P49196	rps-12	15 kDa		17	34
Fructose-bisphosphate aldolase 1 OS=Caenorhabditis elegans OX=6239 GN=aldo-1 PE=1 SV=1	P54216	aldo-1	39 kDa		9	45
ATP-dependent RNA helicase glh-1 OS=Caenorhabditis elegans OX=6239 GN=glh-1 PE=1 SV=3	P34689	glh-1	80 kDa	TRUE	1	51
Large ribosomal subunit protein eL24 OS=Caenorhabditis elegans OX=6239 GN=rpl-24.1 PE=3 SV=1	O01868	rpl-24	18 kDa		19	30
Peptidyl-prolyl cis-trans isomerase 5 OS=Caenorhabditis elegans OX=6239 GN=cyn-5 PE=1 SV=2	P52013	cyn-5	22 kDa	TRUE	18	31
Malate dehydrogenase, cytoplasmic OS=Caenorhabditis elegans OX=6239 GN=mdh-1 PE=1 SV=1	Q9UAV5	mdh-1	36 kDa		6	44
ATP-citrate synthase OS=Caenorhabditis elegans OX=6239 GN=acly-2 PE=1 SV=1	P90731	acly-2	121 kDa	TRUE	3	51
Large ribosomal subunit protein uL11 OS=Caenorhabditis elegans OX=6239 GN=rpl-12 PE=3 SV=1	P61866	rpl-12	18 kDa		20	28
Aspartate aminotransferase OS=Caenorhabditis elegans OX=6239 GN=got-2.2 PE=1 SV=1	Q17994	got-2	46 kDa	TRUE	8	43
Large ribosomal subunit protein uL24 OS=Caenorhabditis elegans OX=6239 GN=rpl-26 PE=3 SV=1	Q19869	rpl-26	16 kDa		24	25
Propionyl-CoA carboxylase beta chain, mitochondrial OS=Caenorhabditis elegans OX=6239 GN=pccb-1 PE=1 SV=1	Q20676	pccb-1	58 kDa		2	48
Insulin-degrading enzyme OS=Caenorhabditis elegans OX=6239 GN=CELE_F44E7.4 PE=1 SV=1	Q8IA89	CELE_F44E7	115 kDa	TRUE	3	45
Aspartic protease 1 OS=Caenorhabditis elegans OX=6239 GN=asp-1 PE=1 SV=1	G5EEI4	asp-1	43 kDa		6	46
Obg-like ATPase 1 OS=Caenorhabditis elegans OX=6239 GN=ola-1 PE=1 SV=1	P91917	ola-1	44 kDa		4	44
Nucleosome assembly protein 1-like 1 OS=Caenorhabditis elegans OX=6239 GN=nap-1 PE=1 SV=1	Q19007	nap-1	36 kDa		7	41
Aldehyde dehydrogenase domain-containing protein OS=Caenorhabditis elegans OX=6239 GN=alh-1 PE=1 SV=3	Q20780	alh-1	55 kDa		6	45
Large ribosomal subunit protein eL32 OS=Caenorhabditis elegans OX=6239 GN=rpl-32 PE=1 SV=1	Q22716	rpl-32	16 kDa		11	33
Large ribosomal subunit protein uL13 OS=Caenorhabditis elegans OX=6239 GN=rpl-16 PE=2 SV=1	Q27389	rpl-16	23 kDa		10	32
alanine transaminase OS=Caenorhabditis elegans OX=6239 GN=C32F10.8 PE=1 SV=2	O01685	C32F10	56 kDa		1	46
26S proteasome regulatory subunit 7 OS=Caenorhabditis elegans OX=6239 GN=rpt-1 PE=1 SV=1	Q18787	rpt-1	49 kDa	TRUE	0	46
Stress-induced protein 1 OS=Caenorhabditis elegans OX=6239 GN=sip-1 PE=1 SV=1	Q20363	sip-1	18 kDa		0	47
fructose-bisphosphatase OS=Caenorhabditis elegans OX=6239 GN=fbp-1 PE=1 SV=1	G5EBJ7	fbp-1	37 kDa		9	38
Keratin, type II cytoskeletal 1 CONTAMINANT OS=Homo sapiens GN=KRT1 PE=1 SV=6	P04264		66 kDa	TRUE	37	5
Small ribosomal subunit protein eS24 OS=Caenorhabditis elegans OX=6239 GN=rps-24 PE=1 SV=1	Q1XFY9	rps-24	15 kDa		19	30
4-hydroxyphenylpyruvate dioxygenase OS=Caenorhabditis elegans OX=6239 GN=hpd-1 PE=2 SV=1	Q22633	hpd-1	44 kDa		7	40
3-hydroxyisobutyryl-CoA hydrolase, mitochondrial OS=Caenorhabditis elegans OX=6239 GN=hach-1 PE=1 SV=1	Q8MNT7	hach-1	40 kDa		7	38
ATP synthase subunit gamma, mitochondrial OS=Caenorhabditis elegans OX=6239 GN=CELE_Y69A2AR.18 PE=1 SV=1	Q95XJ0	CELE_Y69A2AR	32 kDa		15	34
T-complex protein 1 subunit gamma OS=Caenorhabditis elegans OX=6239 GN=cct-3 PE=3 SV=3	Q9N4J8	cct-3	60 kDa		5	45
Small ribosomal subunit protein uS19 OS=Caenorhabditis elegans OX=6239 GN=rps-15 PE=1 SV=3	Q9XVP0	rps-15	17 kDa		9	41
Putative aminopeptidase W07G4.4 OS=Caenorhabditis elegans OX=6239 GN=lap-2 PE=3 SV=1	Q27245	lap-2	56 kDa		2	48
Hyaluronan/mRNA-binding protein domain-containing protein OS=Caenorhabditis elegans OX=6239 GN=vig-1 PE=1 SV=1	H2KYR1	vig-1	40 kDa		13	35
Large ribosomal subunit protein eL21 OS=Caenorhabditis elegans OX=6239 GN=rpl-21 PE=3 SV=3	P34334	rpl-21	18 kDa		15	22
Adenylate kinase OS=Caenorhabditis elegans OX=6239 GN=let-754 PE=3 SV=2	P34346	let-754	28 kDa		13	34
Acetyl-CoA C-acetyltransferase OS=Caenorhabditis elegans OX=6239 GN=CELE_T02G5.7 PE=1 SV=1	Q22101	CELE_T02G5	41 kDa		5	42
HECT-type E3 ubiquitin transferase OS=Caenorhabditis elegans OX=6239 GN=eel-1 PE=1 SV=1	U4PBK1 (+1)	eel-1	466 kDa		3	35
Major sperm protein 19/31/40/45/50/51/53/59/61/65/81/113/142 OS=Caenorhabditis elegans OX=6239 GN=msp-19 PE=1 SV=2	P53017 (+1)	msp-19	14 kDa	TRUE	9	38
26S proteasome non-ATPase regulatory subunit 1 OS=Caenorhabditis elegans OX=6239 GN=rpn-2 PE=3 SV=4	Q18115	rpn-2	106 kDa		3	44
Large ribosomal subunit protein uL5A OS=Caenorhabditis elegans OX=6239 GN=rpl-11.1 PE=3 SV=1	Q94300	rpl-11	23 kDa	TRUE	11	31
Dynamin-type G domain-containing protein OS=Caenorhabditis elegans OX=6239 GN=rme-1 PE=1 SV=1	Q86S80	rme-1	63 kDa	TRUE	2	43
Coatomer subunit alpha OS=Caenorhabditis elegans OX=6239 GN=copa-1 PE=1 SV=2	Q9N4H7	copa-1	138 kDa		0	43
Large ribosomal subunit protein P1 OS=Caenorhabditis elegans OX=6239 GN=rla-1 PE=3 SV=2	P91913	rla-1	11 kDa	TRUE	6	34
Glycine cleavage system P protein OS=Caenorhabditis elegans OX=6239 GN=gldc-1 PE=1 SV=1	Q21962	gldc-1	109 kDa		6	38
glutamate--tRNA ligase OS=Caenorhabditis elegans OX=6239 GN=ears-1 PE=1 SV=1	Q23315	ears-1	125 kDa		3	43
Nascent polypeptide-associated complex subunit alpha OS=Caenorhabditis elegans OX=6239 GN=icd-2 PE=1 SV=2	Q86S66	icd-2	22 kDa		9	32
Spliceosome RNA helicase DDX39B homolog OS=Caenorhabditis elegans OX=6239 GN=hel-1 PE=1 SV=1	Q18212	hel-1	48 kDa		2	46
Cullin-associated NEDD8-dissociated protein 1 OS=Caenorhabditis elegans OX=6239 GN=cand-1 PE=1 SV=1	G5ED41	cand-1	142 kDa		0	46
Large ribosomal subunit protein P2 OS=Caenorhabditis elegans OX=6239 GN=C37A2.7 PE=3 SV=2	O01504	C37A2	11 kDa	TRUE	9	33
Acyl-CoA-binding protein homolog 1 OS=Caenorhabditis elegans OX=6239 GN=acbp-1 PE=3 SV=1	O01805	acbp-1	9 kDa		10	32
Small ribosomal subunit protein uS7 OS=Caenorhabditis elegans OX=6239 GN=rps-5 PE=3 SV=1	P49041	rps-5	23 kDa		6	38
Ubiquitin-ribosomal protein eL40 fusion protein OS=Caenorhabditis elegans OX=6239 GN=ubq-2 PE=3 SV=2	P49632	ubq-2	15 kDa		24	15
Probable succinyl-CoA:3-ketoacid coenzyme A transferase, mitochondrial OS=Caenorhabditis elegans OX=6239 GN=C05C10.3 PE=3 SV=1	Q09450	C05C10	56 kDa		5	38
SCP2 domain-containing protein OS=Caenorhabditis elegans OX=6239 GN=dhs-28 PE=1 SV=1	Q21481	dhs-28	46 kDa		8	34
Electron transfer flavoprotein subunit beta OS=Caenorhabditis elegans OX=6239 GN=CELE_F23C8.5 PE=1 SV=2	Q9TXI4	CELE_F23C8	28 kDa		17	26
Large ribosomal subunit protein eL30 OS=Caenorhabditis elegans OX=6239 GN=rpl-30 PE=1 SV=2	Q9XWS4	rpl-30	12 kDa		16	26
Clustered mitochondria protein homolog OS=Caenorhabditis elegans OX=6239 GN=clu-1 PE=3 SV=1	P34466	clu-1	140 kDa		2	43
2,3-bisphosphoglycerate-independent phosphoglycerate mutase OS=Caenorhabditis elegans OX=6239 GN=ipgm-1 PE=1 SV=1	G5EFZ1	ipgm-1	59 kDa		2	43
arginine kinase OS=Caenorhabditis elegans OX=6239 GN=CELE_W10C8.5 PE=1 SV=1	O45011	CELE_W10C8	45 kDa	TRUE	5	35
Large ribosomal subunit protein eL39 OS=Caenorhabditis elegans OX=6239 GN=rpl-39 PE=3 SV=1	P52814	rpl-39	6 kDa		30	7
SXP/RAL-2 family protein Ani s 5-like cation-binding domain-containing protein OS=Caenorhabditis elegans OX=6239 GN=srlf-1 PE=1 SV=1	Q17698	srlf-1	16 kDa		15	29
NADP-dependent oxidoreductase domain-containing protein OS=Caenorhabditis elegans OX=6239 GN=exc-15 PE=1 SV=2	Q22352	exc-15	37 kDa		4	41
Probable V-type proton ATPase subunit H 2 OS=Caenorhabditis elegans OX=6239 GN=vha-15 PE=3 SV=1	Q22494	vha-15	54 kDa		3	42
Serine carboxypeptidase ctsa-1.1 OS=Caenorhabditis elegans OX=6239 GN=ctsa-1.1 PE=1 SV=1	P52717	ctsa-1	54 kDa		0	44
Isovaleryl-CoA dehydrogenase, mitochondrial OS=Caenorhabditis elegans OX=6239 GN=ivd-1 PE=1 SV=1	G5EEH6	ivd-1	46 kDa		3	38
peptide-methionine (S)-S-oxide reductase OS=Caenorhabditis elegans OX=6239 GN=msra-1 PE=1 SV=1	O02089	msra-1	24 kDa		5	38
Dihydropyrimidine dehydrogenase [NADP(+)] OS=Caenorhabditis elegans OX=6239 GN=dpyd-1 PE=3 SV=2	Q18164	dpyd-1	115 kDa		2	37
Methionine synthase reductase OS=Caenorhabditis elegans OX=6239 GN=mtrr-1 PE=3 SV=1	Q17574	mtrr-1	77 kDa		1	40
6-phosphogluconate dehydrogenase, decarboxylating OS=Caenorhabditis elegans OX=6239 GN=T25B9.9 PE=3 SV=2	Q17761	T25B9	53 kDa		2	39
Very long-chain specific acyl-CoA dehydrogenase, mitochondrial OS=Caenorhabditis elegans OX=6239 GN=acdh-12 PE=1 SV=1	Q19057	acdh-12	66 kDa		0	39
Rab GDP dissociation inhibitor OS=Caenorhabditis elegans OX=6239 GN=gdi-1 PE=1 SV=1	G5EBR1	gdi-1	50 kDa		7	36
Cytochrome c 2.1 OS=Caenorhabditis elegans OX=6239 GN=cyc-2.1 PE=1 SV=2	P19974	cyc-2	12 kDa	TRUE	21	19
Small ribosomal subunit protein eS25 OS=Caenorhabditis elegans OX=6239 GN=rps-25 PE=3 SV=1	P52821	rps-25	13 kDa		13	29
10 kDa heat shock protein, mitochondrial OS=Caenorhabditis elegans OX=6239 GN=CELE_Y22D7AL.10 PE=1 SV=1	Q965Q1	CELE_Y22D7AL	12 kDa		13	28
Large ribosomal subunit protein uL22 OS=Caenorhabditis elegans OX=6239 GN=rpl-17 PE=3 SV=1	Q9BL19	rpl-17	22 kDa		9	30
UTP--glucose-1-phosphate uridylyltransferase OS=Caenorhabditis elegans OX=6239 GN=rml-1 PE=1 SV=1	Q9XUS4	rml-1	57 kDa		3	38
Large ribosomal subunit protein uL5B OS=Caenorhabditis elegans OX=6239 GN=rpl-11.2 PE=3 SV=1	Q19162	rpl-11	23 kDa	TRUE	13	25
Probable S-adenosylmethionine synthase 4 OS=Caenorhabditis elegans OX=6239 GN=sams-4 PE=1 SV=1	P50306	sams-4	44 kDa	TRUE	5	36
formate--tetrahydrofolate ligase OS=Caenorhabditis elegans OX=6239 GN=CELE_K07E3.4 PE=1 SV=2	Q21284	CELE_K07E3	69 kDa		0	41
Large ribosomal subunit protein uL23A OS=Caenorhabditis elegans OX=6239 GN=rpl-25.1 PE=3 SV=1	P48162	rpl-25	17 kDa	TRUE	18	24
Small ribosomal subunit protein eS21 OS=Caenorhabditis elegans OX=6239 GN=rps-21 PE=1 SV=1	P49197	rps-21	10 kDa		8	27
ATP synthase subunit O, mitochondrial OS=Caenorhabditis elegans OX=6239 GN=atp-3 PE=1 SV=1	P91283 (+1)	atp-3	22 kDa		7	30
Large ribosomal subunit protein eL28 OS=Caenorhabditis elegans OX=6239 GN=rpl-28 PE=1 SV=3	Q21930	rpl-28	14 kDa		24	17
Probable isocitrate dehydrogenase [NAD] subunit alpha, mitochondrial OS=Caenorhabditis elegans OX=6239 GN=idha-1 PE=3 SV=3	Q93714	idha-1	38 kDa		7	35
Acetyl-CoA hydrolase OS=Caenorhabditis elegans OX=6239 GN=acer-1 PE=1 SV=3	Q18599	acer-1	51 kDa	TRUE	2	40
Probable S-adenosylmethionine synthase 3 OS=Caenorhabditis elegans OX=6239 GN=sams-3 PE=1 SV=1	P50305	sams-3	44 kDa	TRUE	5	36
Probable 26S proteasome regulatory subunit 10B OS=Caenorhabditis elegans OX=6239 GN=rpt-4 PE=1 SV=2	O17071	rpt-4	46 kDa		1	39
GMP reductase OS=Caenorhabditis elegans OX=6239 GN=F32D1.5 PE=3 SV=1	O16294	F32D1	39 kDa		7	35
Short/branched chain specific acyl-CoA dehydrogenase, mitochondrial OS=Caenorhabditis elegans OX=6239 GN=acdh-3 PE=1 SV=1	O44549	acdh-3	46 kDa	TRUE	8	32
Large ribosomal subunit protein eL22 OS=Caenorhabditis elegans OX=6239 GN=rpl-22 PE=1 SV=3	P52819	rpl-22	15 kDa		14	26
Aspartate aminotransferase, cytoplasmic OS=Caenorhabditis elegans OX=6239 GN=got-1.2 PE=1 SV=1	Q22067	got-1	45 kDa		3	34
Leucine--tRNA ligase OS=Caenorhabditis elegans OX=6239 GN=lars-1 PE=3 SV=2	Q09996	lars-1	135 kDa		2	36
Fumarylacetoacetase OS=Caenorhabditis elegans OX=6239 GN=fah-1 PE=2 SV=1	Q94272	fah-1	46 kDa		2	38
Proteasome subunit alpha type-7 OS=Caenorhabditis elegans OX=6239 GN=pas-4 PE=1 SV=1	Q95005	pas-4	28 kDa		4	35
Putative aldehyde dehydrogenase family 7 member A1 homolog OS=Caenorhabditis elegans OX=6239 GN=alh-9 PE=3 SV=2	P46562	alh-9	57 kDa		2	33
Sodium/potassium-transporting ATPase subunit alpha OS=Caenorhabditis elegans OX=6239 GN=eat-6 PE=1 SV=1	P90735	eat-6	111 kDa	TRUE	4	34
26S proteasome non-ATPase regulatory subunit 2 OS=Caenorhabditis elegans OX=6239 GN=rpn-1 PE=1 SV=1	Q9GZH5	rpn-1	107 kDa		1	36
Stress-induced-phosphoprotein 1 OS=Caenorhabditis elegans OX=6239 GN=sti-1 PE=1 SV=1	O16259	sti-1	37 kDa		1	38
Myosin-11 OS=Caenorhabditis elegans OX=6239 GN=nmy-2 PE=1 SV=1	G5EBY3	nmy-2	231 kDa		0	38
Isoleucine--tRNA ligase, cytoplasmic OS=Caenorhabditis elegans OX=6239 GN=iars-1 PE=3 SV=1	Q21926	iars-1	130 kDa		0	37
Serum albumin CONTAMINANT OS=Bos taurus GN=ALB PE=1 SV=4	P02769		69 kDa		24	12
Large ribosomal subunit protein eL27 OS=Caenorhabditis elegans OX=6239 GN=rpl-27 PE=2 SV=1	P91914	rpl-27	16 kDa		9	31
ATP synthase subunit d, mitochondrial OS=Caenorhabditis elegans OX=6239 GN=atp-5 PE=1 SV=2	Q17763	atp-5	22 kDa		9	28
peptidylprolyl isomerase OS=Caenorhabditis elegans OX=6239 GN=fkb-2 PE=1 SV=1	Q9U2Q8	fkb-2	12 kDa		10	27
Xaa-Pro dipeptidase OS=Caenorhabditis elegans OX=6239 GN=CELE_K12C11.1 PE=1 SV=2	O44995	CELE_K12C11	56 kDa		3	34
Protein F37C4.5 OS=Caenorhabditis elegans OX=6239 GN=F37C4.5 PE=1 SV=3	O44400	F37C4	61 kDa		2	32
Argonaute protein wago-1 OS=Caenorhabditis elegans OX=6239 GN=wago-1 PE=1 SV=1	Q21770	wago-1	105 kDa		1	40
Glutathione reductase, mitochondrial OS=Caenorhabditis elegans OX=6239 GN=gsr-1 PE=1 SV=2	Q93379	gsr-1	51 kDa		0	39
arginine kinase OS=Caenorhabditis elegans OX=6239 GN=CELE_F32B5.1 PE=1 SV=2	O01854	CELE_F32B5	48 kDa	TRUE	0	31
Proteasome subunit alpha type-6 OS=Caenorhabditis elegans OX=6239 GN=pas-1 PE=1 SV=1	O17586	pas-1	27 kDa		7	31
Cytochrome b-c1 complex subunit 1, mitochondrial OS=Caenorhabditis elegans OX=6239 GN=ucr-1 PE=3 SV=2	P98080	ucr-1	52 kDa		4	36
Probable glutamine--tRNA ligase OS=Caenorhabditis elegans OX=6239 GN=qars-1 PE=3 SV=1	O62431	qars-1	88 kDa		2	36
glutamine--fructose-6-phosphate transaminase (isomerizing) OS=Caenorhabditis elegans OX=6239 GN=gfat-1 PE=1 SV=1	Q19130 (+1)	gfat-1	81 kDa	TRUE	0	37
Elongation factor Tu, mitochondrial OS=Caenorhabditis elegans OX=6239 GN=tufm-1 PE=1 SV=1	G5ECM6	tufm-1	55 kDa		4	33
Lupus La protein OS=Caenorhabditis elegans OX=6239 GN=ssb-1 PE=1 SV=1	O01806	ssb-1	44 kDa		5	31
Alanine--glyoxylate aminotransferase 2, mitochondrial OS=Caenorhabditis elegans OX=6239 GN=CELE_T09B4.8 PE=1 SV=3	O02158	CELE_T09B4	49 kDa		4	34
Peptidyl-prolyl cis-trans isomerase 3 OS=Caenorhabditis elegans OX=6239 GN=cyn-3 PE=1 SV=1	P52011	cyn-3	19 kDa	TRUE	6	32
Actin-depolymerizing factor 1, isoforms a/b OS=Caenorhabditis elegans OX=6239 GN=unc-60 PE=1 SV=2	Q07750	unc-60	24 kDa	TRUE	6	31
Adenylate kinase isoenzyme 1 OS=Caenorhabditis elegans OX=6239 GN=F38B2.4 PE=2 SV=1	Q20140	F38B2	23 kDa		4	29
Aminomethyltransferase OS=Caenorhabditis elegans OX=6239 GN=gcst-1 PE=1 SV=1	Q22968	gcst-1	44 kDa		7	29
26S proteasome regulatory subunit 8 OS=Caenorhabditis elegans OX=6239 GN=rpt-6 PE=1 SV=1	Q9XTT9	rpt-6	46 kDa	TRUE	4	30
Profilin-1 OS=Caenorhabditis elegans OX=6239 GN=pfn-1 PE=2 SV=1	Q9XW16	pfn-1	14 kDa		5	33
Eukaryotic translation initiation factor 3 subunit C OS=Caenorhabditis elegans OX=6239 GN=eif-3.C PE=3 SV=2	O02328	eif-3	104 kDa		1	33
CSD domain-containing protein OS=Caenorhabditis elegans OX=6239 GN=cey-2 PE=1 SV=1	P91306	cey-2	29 kDa	TRUE	1	32
glutamate synthase (NADH) OS=Caenorhabditis elegans OX=6239 GN=CELE_W07E11.1 PE=1 SV=1	G5EF05	CELE_W07E11	241 kDa		0	35
26S proteasome non-ATPase regulatory subunit 13 OS=Caenorhabditis elegans OX=6239 GN=rpn-9 PE=1 SV=1	Q22253	rpn-9	44 kDa		0	35
Ribonucleoside-diphosphate reductase large subunit OS=Caenorhabditis elegans OX=6239 GN=rnr-1 PE=3 SV=1	Q03604	rnr-1	89 kDa		0	37
Small ribosomal subunit protein uS12 OS=Caenorhabditis elegans OX=6239 GN=rps-23 PE=3 SV=1	Q19877	rps-23	16 kDa		11	21
Eukaryotic translation initiation factor 5A-2 OS=Caenorhabditis elegans OX=6239 GN=iff-2 PE=2 SV=1	Q20751	iff-2	18 kDa	TRUE	15	20
Triosephosphate isomerase OS=Caenorhabditis elegans OX=6239 GN=tpi-1 PE=1 SV=2	Q10657	tpi-1	27 kDa		1	36
Probable serine/threonine-protein phosphatase PP2A regulatory subunit OS=Caenorhabditis elegans OX=6239 GN=paa-1 PE=1 SV=2	Q09543	paa-1	66 kDa		1	34
Probable methylenetetrahydrofolate reductase (NADPH) OS=Caenorhabditis elegans OX=6239 GN=mthf-1 PE=3 SV=2	Q17693	mthf-1	75 kDa		0	35
TPR_REGION domain-containing protein OS=Caenorhabditis elegans OX=6239 GN=rmd-2 PE=1 SV=1	B2D6P1	rmd-2	25 kDa		3	32
Keratin, type I cytoskeletal 10 CONTAMINANT OS=Homo sapiens GN=KRT10 PE=1 SV=6	P13645		59 kDa	TRUE	31	4
Eukaryotic translation initiation factor 5A-1 OS=Caenorhabditis elegans OX=6239 GN=iff-1 PE=1 SV=1	P34563	iff-1	18 kDa	TRUE	9	26
Large ribosomal subunit protein uL29 OS=Caenorhabditis elegans OX=6239 GN=rpl-35 PE=3 SV=1	P34662	rpl-35	14 kDa		12	18
Transcriptional activator plp-1 OS=Caenorhabditis elegans OX=6239 GN=plp-1 PE=1 SV=1	Q94230	plp-1	26 kDa		8	24
Adenylosuccinate synthetase OS=Caenorhabditis elegans OX=6239 GN=adss-1 PE=3 SV=3	P91134	adss-1	50 kDa		2	33
Alcohol dehydrogenase 1 OS=Caenorhabditis elegans OX=6239 GN=sodh-1 PE=2 SV=2	Q17334	sodh-1	38 kDa		0	34
Large ribosomal subunit protein eL34 OS=Caenorhabditis elegans OX=6239 GN=rpl-34 PE=1 SV=1	A3QMC5	rpl-34	13 kDa		12	18
Large ribosomal subunit protein eL38 OS=Caenorhabditis elegans OX=6239 GN=rpl-38 PE=3 SV=2	O17570	rpl-38	8 kDa		6	23
Large ribosomal subunit protein P2 OS=Caenorhabditis elegans OX=6239 GN=rplp-2.2 PE=1 SV=1	Q9U1X9	rplp-2	11 kDa	TRUE	4	28
Glutamine synthetase OS=Caenorhabditis elegans OX=6239 GN=gln-3 PE=1 SV=1	Q9U307	gln-3	44 kDa	TRUE	9	23
Large ribosomal subunit protein eL14 OS=Caenorhabditis elegans OX=6239 GN=rpl-14 PE=1 SV=1	Q9XVE9	rpl-14	15 kDa		9	22
Aldehyde dehydrogenase domain-containing protein OS=Caenorhabditis elegans OX=6239 GN=alh-12 PE=1 SV=1	Q7Z1Q3	alh-12	53 kDa		3	30
NADH-ubiquinone oxidoreductase 75 kDa subunit, mitochondrial OS=Caenorhabditis elegans OX=6239 GN=nuo-5 PE=1 SV=1	Q9N4Y8	nuo-5	79 kDa		3	31
Methylcrotonoyl-CoA carboxylase subunit alpha, mitochondrial OS=Caenorhabditis elegans OX=6239 GN=mccc-1 PE=1 SV=2	O45430	mccc-1	74 kDa		2	29
Bifunctional L-3-cyanoalanine synthase/cysteine synthase OS=Caenorhabditis elegans OX=6239 GN=cysl-2 PE=1 SV=1	O45679	cysl-2	36 kDa	TRUE	1	32
V-type proton ATPase subunit C OS=Caenorhabditis elegans OX=6239 GN=vha-11 PE=1 SV=1	Q9XXU9	vha-11	43 kDa		1	32
Methionine--tRNA ligase, cytoplasmic OS=Caenorhabditis elegans OX=6239 GN=mars-1 PE=3 SV=1	Q20970	mars-1	102 kDa	TRUE	1	30
Acetoacetyl-CoA synthetase OS=Caenorhabditis elegans OX=6239 GN=sur-5 PE=2 SV=1	Q21166	sur-5	78 kDa		0	34
Tripeptidyl-peptidase 2 OS=Caenorhabditis elegans OX=6239 GN=tpp-2 PE=2 SV=1	Q09541	tpp-2	151 kDa		0	35
Succinate--CoA ligase [ADP/GDP-forming] subunit alpha, mitochondrial OS=Caenorhabditis elegans OX=6239 GN=sucl-1 PE=3 SV=1	P53596	sucl-1	34 kDa	TRUE	9	25
Dihydrolipoyllysine-residue acetyltransferase component of pyruvate dehydrogenase complex, mitochondrial OS=Caenorhabditis elegans OX=6239 GN=dlat-1 PE=1 SV=1	Q19749	dlat-1	53 kDa		4	28
Ras GTPase-activating protein-binding protein gtbp-1 OS=Caenorhabditis elegans OX=6239 GN=gtbp-1 PE=1 SV=2	Q21351	gtbp-1	52 kDa		4	30
Aspartate--tRNA ligase, cytoplasmic OS=Caenorhabditis elegans OX=6239 GN=dars-1 PE=3 SV=1	Q03577	dars-1	60 kDa		1	31
Cathepsin L-like OS=Caenorhabditis elegans OX=6239 GN=cpl-1 PE=1 SV=1	O45734	cpl-1	38 kDa		1	32
Calponin-homology (CH) domain-containing protein OS=Caenorhabditis elegans OX=6239 GN=anc-1 PE=1 SV=1	A0A2C9C3A7 (+1)	anc-1	956 kDa		0	28
Eukaryotic translation initiation factor 3 subunit B OS=Caenorhabditis elegans OX=6239 GN=eif-3.B PE=3 SV=2	Q9XWI6	eif-3	83 kDa		1	32
ABC transporter domain-containing protein OS=Caenorhabditis elegans OX=6239 GN=abcf-1 PE=1 SV=1	Q19554	abcf-1	69 kDa		0	30
Probable 3-hydroxyacyl-CoA dehydrogenase B0272.3 OS=Caenorhabditis elegans OX=6239 GN=B0272.3 PE=3 SV=1	P41938	B0272	33 kDa		3	27
Small ribosomal subunit protein eS28 OS=Caenorhabditis elegans OX=6239 GN=rps-28 PE=3 SV=1	Q95Y04	rps-28	7 kDa		8	23
Probable 26S proteasome regulatory subunit 6B OS=Caenorhabditis elegans OX=6239 GN=rpt-3 PE=3 SV=1	P46502	rpt-3	46 kDa		2	28
Transcription factor BTF3 homolog OS=Caenorhabditis elegans OX=6239 GN=icd-1 PE=1 SV=1	Q18885	icd-1	18 kDa		5	26
Probable methylcrotonoyl-CoA carboxylase beta chain, mitochondrial OS=Caenorhabditis elegans OX=6239 GN=F02A9.10 PE=3 SV=1	P34385	F02A9	67 kDa	TRUE	2	30
Asparagine--tRNA ligase, cytoplasmic OS=Caenorhabditis elegans OX=6239 GN=nars-1 PE=3 SV=1	Q19722	nars-1	61 kDa		1	29
RNA-binding protein RO60 OS=Caenorhabditis elegans OX=6239 GN=rop-1 PE=2 SV=1	Q27274	rop-1	73 kDa		1	30
Annexin OS=Caenorhabditis elegans OX=6239 GN=nex-1 PE=1 SV=1	G5EEA8	nex-1	36 kDa		0	30
Uncharacterized protein C05D11.1 OS=Caenorhabditis elegans OX=6239 GN=C05D11.1 PE=4 SV=2	P48053	C05D11	111 kDa		0	30
tryptophan--tRNA ligase OS=Caenorhabditis elegans OX=6239 GN=wars-1 PE=1 SV=1	G5EDY2	wars-1	47 kDa		0	33
Protein LSM14 homolog car-1 OS=Caenorhabditis elegans OX=6239 GN=car-1 PE=1 SV=1	Q9XW17	car-1	38 kDa		0	30
glutamine--fructose-6-phosphate transaminase (isomerizing) OS=Caenorhabditis elegans OX=6239 GN=gfat-2 PE=1 SV=1	Q19699	gfat-2	79 kDa	TRUE	0	31
Saccharopine dehydrogenase OS=Caenorhabditis elegans OX=6239 GN=aass-1 PE=1 SV=1	U4PFH6	aass-1	106 kDa		0	32
Thioredoxin domain-containing protein OS=Caenorhabditis elegans OX=6239 GN=C35B1.5 PE=1 SV=1	O45060	C35B1	17 kDa	TRUE	3	28
3-hydroxyacyl-CoA dehydrogenase type-2 OS=Caenorhabditis elegans OX=6239 GN=ard-1 PE=1 SV=1	Q19102	ard-1	27 kDa		3	27
Phosphoethanolamine N-methyltransferase 1 OS=Caenorhabditis elegans OX=6239 GN=pmt-1 PE=1 SV=2	Q23552	pmt-1	55 kDa		2	28
CTP synthase OS=Caenorhabditis elegans OX=6239 GN=ctps-1 PE=1 SV=1	A0A8S4QD99 (+1)	ctps-1	77 kDa		1	29
DUF19 domain-containing protein OS=Caenorhabditis elegans OX=6239 GN=CELE_T19B10.2 PE=1 SV=2	Q22562	CELE_T19B10	40 kDa		1	29
RNA helicase OS=Caenorhabditis elegans OX=6239 GN=ddx-17 PE=1 SV=1	Q9XUW5	ddx-17	60 kDa		0	28
2-oxoisovalerate dehydrogenase subunit alpha, mitochondrial OS=Caenorhabditis elegans OX=6239 GN=bckd-1A PE=1 SV=2	O45924 (+1)	bckd-1A	49 kDa		0	30
Tetratricopeptide SHNi-TPR domain-containing protein OS=Caenorhabditis elegans OX=6239 GN=nasp-2 PE=1 SV=1	O17687	nasp-2	63 kDa		0	31
GTP-binding nuclear protein ran-1 OS=Caenorhabditis elegans OX=6239 GN=ran-1 PE=1 SV=1	O17915	ran-1	24 kDa		5	25
Aspartyl aminopeptidase OS=Caenorhabditis elegans OX=6239 GN=dnpp-1 PE=1 SV=1	Q19087	dnpp-1	51 kDa		3	27
Fatty acid-binding protein homolog 2 OS=Caenorhabditis elegans OX=6239 GN=lbp-2 PE=1 SV=1	Q20224	lbp-2	19 kDa	TRUE	8	21
Branched-chain-amino-acid aminotransferase, cytosolic OS=Caenorhabditis elegans OX=6239 GN=bcat-1 PE=2 SV=2	P54688	bcat-1	47 kDa		3	27
Phenylalanine--tRNA ligase beta subunit OS=Caenorhabditis elegans OX=6239 GN=fars-3 PE=3 SV=2	Q19713	fars-3	66 kDa		2	27
10-formyltetrahydrofolate dehydrogenase OS=Caenorhabditis elegans OX=6239 GN=alh-3 PE=1 SV=1	G5ECV9	alh-3	99 kDa		1	26
Hypoxanthine phosphoribosyltransferase OS=Caenorhabditis elegans OX=6239 GN=hprt-1 PE=1 SV=1	Q9NF11	hprt-1	24 kDa		2	28
NADP-dependent oxidoreductase domain-containing protein OS=Caenorhabditis elegans OX=6239 GN=CELE_F53F1.2 PE=1 SV=1	P91997	CELE_F53F1	33 kDa		2	29
RRM domain-containing protein OS=Caenorhabditis elegans OX=6239 GN=hrpr-1 PE=1 SV=2	Q9NLD1	hrpr-1	66 kDa		1	25
Inorganic pyrophosphatase 1 OS=Caenorhabditis elegans OX=6239 GN=pyp-1 PE=1 SV=5	Q18680	pyp-1	46 kDa		1	31
Multifunctional fusion protein OS=Caenorhabditis elegans OX=6239 GN=alh-6 PE=1 SV=1	G5EC31	alh-6	62 kDa		1	29
26S proteasome non-ATPase regulatory subunit 3 OS=Caenorhabditis elegans OX=6239 GN=rpn-3 PE=1 SV=1	Q04908	rpn-3	58 kDa		0	30
Phosphoglucomutase-2 OS=Caenorhabditis elegans OX=6239 GN=pgm-2 PE=1 SV=1	O45934	pgm-2	67 kDa		0	29
Dolichyl-diphosphooligosaccharide--protein glycosyltransferase subunit 1 OS=Caenorhabditis elegans OX=6239 GN=ribo-1 PE=3 SV=2	Q9GZH4	ribo-1	66 kDa		0	31
Malic enzyme OS=Caenorhabditis elegans OX=6239 GN=men-1 PE=1 SV=1	Q9U296	men-1	70 kDa		0	28
N-acetyltransferase domain-containing protein OS=Caenorhabditis elegans OX=6239 GN=CELE_F21C10.9 PE=1 SV=3	Q19661	CELE_F21C10	36 kDa		0	30
RNA helicase OS=Caenorhabditis elegans OX=6239 GN=vbh-1 PE=1 SV=1	Q95XY1	vbh-1	70 kDa	TRUE	0	27
Up-regulated in Daf-2 domain-containing protein OS=Caenorhabditis elegans OX=6239 GN=pud-2.1 PE=1 SV=1	G5EBF3	pud-2	17 kDa		7	21
Superoxide dismutase [Cu-Zn] OS=Caenorhabditis elegans OX=6239 GN=sod-1 PE=1 SV=2	P34697	sod-1	19 kDa		5	23
SGTA homodimerisation domain-containing protein OS=Caenorhabditis elegans OX=6239 GN=sgt-1 PE=1 SV=1	Q21746	sgt-1	36 kDa		8	18
Mitochondrial prohibitin complex protein 1 OS=Caenorhabditis elegans OX=6239 GN=phb-1 PE=1 SV=1	Q9BKU4	phb-1	30 kDa		5	24
Galectin OS=Caenorhabditis elegans OX=6239 GN=lec-1 PE=1 SV=1	O45904	lec-1	33 kDa	TRUE	2	24
Pyruvate dehydrogenase E1 component subunit beta, mitochondrial OS=Caenorhabditis elegans OX=6239 GN=pdhb-1 PE=1 SV=2	O44451	pdhb-1	38 kDa		1	25
COP9/Signalosome and eIF3 complex-shared subunit 1 OS=Caenorhabditis elegans OX=6239 GN=cif-1 PE=1 SV=1	Q94261	cif-1	44 kDa		1	26
Coatomer subunit gamma OS=Caenorhabditis elegans OX=6239 GN=copg-1 PE=1 SV=1	F5GUA3 (+1)	copg-1	98 kDa		0	27
Methanethiol oxidase OS=Caenorhabditis elegans OX=6239 GN=semo-1 PE=1 SV=1	Q9XXF9	semo-1	52 kDa		0	27
ATP-dependent 6-phosphofructokinase 1 OS=Caenorhabditis elegans OX=6239 GN=pfk-1.1 PE=3 SV=2	Q9TZL8	pfk-1	90 kDa		0	26
Perilipin-1 homolog OS=Caenorhabditis elegans OX=6239 GN=plin-1 PE=1 SV=1	A8WHP8	plin-1	47 kDa		0	31
Probable pyruvate dehydrogenase E1 component subunit alpha, mitochondrial OS=Caenorhabditis elegans OX=6239 GN=T05H10.6 PE=3 SV=1	P52899 (+1)	T05H10	44 kDa		0	30
Keratin, type II cytoskeletal 2 epidermal CONTAMINANT OS=Homo sapiens GN=KRT2 PE=1 SV=2	P35908		65 kDa	TRUE	30	0
CSD domain-containing protein OS=Caenorhabditis elegans OX=6239 GN=cey-3 PE=1 SV=1	P91398	cey-3	29 kDa	TRUE	0	29
Proteasome subunit alpha type-5 OS=Caenorhabditis elegans OX=6239 GN=pas-5 PE=1 SV=1	Q95008	pas-5	27 kDa		3	26
Large ribosomal subunit protein uL15 OS=Caenorhabditis elegans OX=6239 GN=rpl-27a PE=1 SV=1	Q9BKU5	rpl-27a	16 kDa		11	17
phenylalanine--tRNA ligase OS=Caenorhabditis elegans OX=6239 GN=fars-1 PE=1 SV=1	Q86B36 (+1)	fars-1	56 kDa		2	25
Eukaryotic translation initiation factor 3 subunit H OS=Caenorhabditis elegans OX=6239 GN=eif-3.H PE=3 SV=2	O01974	eif-3	41 kDa		2	27
ATP-dependent RNA helicase laf-1 OS=Caenorhabditis elegans OX=6239 GN=laf-1 PE=1 SV=1	D0PV95	laf-1	76 kDa	TRUE	1	27
Mitochondrial prohibitin complex protein 2 OS=Caenorhabditis elegans OX=6239 GN=phb-2 PE=1 SV=2	P50093	phb-2	33 kDa		1	27
Probable 26S proteasome regulatory subunit rpn-6.1 OS=Caenorhabditis elegans OX=6239 GN=rpn-6.1 PE=2 SV=2	Q20938	rpn-6	49 kDa		1	26
Calcium-transporting ATPase OS=Caenorhabditis elegans OX=6239 GN=sca-1 PE=1 SV=1	G5EEK8 (+1)	sca-1	116 kDa		1	28
26S proteasome non-ATPase regulatory subunit 6 OS=Caenorhabditis elegans OX=6239 GN=rpn-7 PE=2 SV=1	Q20585	rpn-7	48 kDa		0	27
N-alpha-acetyltransferase 16, NatA auxiliary subunit OS=Caenorhabditis elegans OX=6239 GN=hpo-29 PE=1 SV=2	Q8WTL6	hpo-29	98 kDa		0	29
Piwi domain-containing protein OS=Caenorhabditis elegans OX=6239 GN=csr-1 PE=1 SV=1	H2KZD5	csr-1	116 kDa		0	28
UDP-glucose 6-dehydrogenase OS=Caenorhabditis elegans OX=6239 GN=sqv-4 PE=1 SV=1	Q19905	sqv-4	53 kDa		0	27
Probable 26S proteasome regulatory subunit 4 OS=Caenorhabditis elegans OX=6239 GN=rpt-2 PE=3 SV=1	O16368	rpt-2	50 kDa		4	22
Large ribosomal subunit protein eL33 OS=Caenorhabditis elegans OX=6239 GN=rpl-33 PE=1 SV=3	P49180	rpl-33	14 kDa		6	18
Small ribosomal subunit protein eS27 OS=Caenorhabditis elegans OX=6239 GN=rps-27 PE=1 SV=3	Q9TXP0	rps-27	9 kDa		8	19
Putative deoxyribose-phosphate aldolase OS=Caenorhabditis elegans OX=6239 GN=F09E5.3 PE=3 SV=1	Q19264	F09E5	33 kDa		2	26
Glycerol-3-phosphate dehydrogenase [NAD(+)] OS=Caenorhabditis elegans OX=6239 GN=gpdh-2 PE=1 SV=1	Q7JMU1	gpdh-2	41 kDa		3	26
Xaa-Pro aminopeptidase app-1 OS=Caenorhabditis elegans OX=6239 GN=app-1 PE=1 SV=1	O44750	app-1	69 kDa		2	25
Probable 3-hydroxyisobutyrate dehydrogenase, mitochondrial OS=Caenorhabditis elegans OX=6239 GN=B0250.5 PE=3 SV=1	Q9XTI0	B0250	31 kDa		1	26
Proteasome subunit alpha type-4 OS=Caenorhabditis elegans OX=6239 GN=pas-3 PE=3 SV=2	Q9N599	pas-3	28 kDa		1	25
peptidylprolyl isomerase OS=Caenorhabditis elegans OX=6239 GN=fkb-6 PE=1 SV=1	O45418	fkb-6	48 kDa		1	25
Eukaryotic translation initiation factor 3 subunit D OS=Caenorhabditis elegans OX=6239 GN=eif-3.D PE=1 SV=1	P30642	eif-3	64 kDa		0	27
CHK kinase-like domain-containing protein OS=Caenorhabditis elegans OX=6239 GN=C29F7.2 PE=1 SV=2	O17621	C29F7	45 kDa		0	26
Histidine phosphatase family protein OS=Caenorhabditis elegans OX=6239 GN=acp-6 PE=1 SV=2	Q9GUF2	acp-6	43 kDa		0	28
acylaminoacyl-peptidase OS=Caenorhabditis elegans OX=6239 GN=dpf-5 PE=1 SV=2	Q9TYX1	dpf-5	82 kDa		0	28
DNA replication licensing factor mcm-4 OS=Caenorhabditis elegans OX=6239 GN=mcm-4 PE=1 SV=1	Q95XQ8	mcm-4	92 kDa		0	29
Probable V-type proton ATPase subunit G OS=Caenorhabditis elegans OX=6239 GN=vha-10 PE=1 SV=1	P91303	vha-10	14 kDa		10	14
Medium-chain specific acyl-CoA dehydrogenase, mitochondrial OS=Caenorhabditis elegans OX=6239 GN=acdh-7 PE=1 SV=2	Q22781	acdh-7	45 kDa		3	24
Phosphate carrier protein, mitochondrial OS=Caenorhabditis elegans OX=6239 GN=CELE_F01G4.6 PE=1 SV=1	G5ECU3	CELE_F01G4	42 kDa		2	24
ABC transporter, class E OS=Caenorhabditis elegans OX=6239 GN=abce-1 PE=1 SV=1	Q9U2K8	abce-1	69 kDa		1	25
protein-synthesizing GTPase OS=Caenorhabditis elegans OX=6239 GN=eif-2gamma PE=1 SV=1	Q95XR0	eif-2gamma	51 kDa		1	26
ABC transporter domain-containing protein OS=Caenorhabditis elegans OX=6239 GN=abcf-2 PE=1 SV=1	G5EFG4	abcf-2	70 kDa		0	22
Proteasome subunit beta type-1 OS=Caenorhabditis elegans OX=6239 GN=pbs-6 PE=1 SV=2	P34286	pbs-6	29 kDa		0	25
PCI domain-containing protein OS=Caenorhabditis elegans OX=6239 GN=rpn-5 PE=1 SV=1	Q19324	rpn-5	56 kDa		0	25
DNA replication licensing factor mcm-5 OS=Caenorhabditis elegans OX=6239 GN=mcm-5 PE=1 SV=1	Q21902	mcm-5	85 kDa		0	25
D-2-hydroxyglutarate dehydrogenase, mitochondrial OS=Caenorhabditis elegans OX=6239 GN=dhgd-1 PE=1 SV=1	G5EE46	dhgd-1	53 kDa		0	27
26S protease regulatory subunit 6A OS=Caenorhabditis elegans OX=6239 GN=rpt-5 PE=1 SV=1	O76371	rpt-5	48 kDa		0	26
Phosphoacetylglucosamine mutase OS=Caenorhabditis elegans OX=6239 GN=pgm-3 PE=1 SV=1	Q19680	pgm-3	61 kDa		0	27
Large ribosomal subunit protein eL15 OS=Caenorhabditis elegans OX=6239 GN=rpl-15 PE=3 SV=1	P91374	rpl-15	24 kDa		4	21
Probable medium-chain specific acyl-CoA dehydrogenase 10, mitochondrial OS=Caenorhabditis elegans OX=6239 GN=acdh-10 PE=2 SV=1	Q22347	acdh-10	45 kDa	TRUE	4	22
Inosine-5'-monophosphate dehydrogenase OS=Caenorhabditis elegans OX=6239 GN=T22D1.3 PE=3 SV=2	Q9GZH3	T22D1	58 kDa		2	24
Ubiquitin carboxyl-terminal hydrolase 14 OS=Caenorhabditis elegans OX=6239 GN=usp-14 PE=2 SV=2	Q17361	usp-14	56 kDa		1	26
Probable 3-ketoacyl-CoA thiolase OS=Caenorhabditis elegans OX=6239 GN=B0303.3 PE=3 SV=1	P34255	B0303	48 kDa		0	24
Vacuolar protein sorting-associated protein 13 OS=Caenorhabditis elegans OX=6239 GN=vps-13 PE=1 SV=1	Q94010	vps-13	359 kDa		0	26
Cysteine--tRNA ligase, cytoplasmic OS=Caenorhabditis elegans OX=6239 GN=cars-1 PE=1 SV=1	A0A061ACL3	cars-1	87 kDa		0	22
Eukaryotic translation initiation factor 5B OS=Caenorhabditis elegans OX=6239 GN=iffb-1 PE=1 SV=1	G5EGT7	iffb-1	120 kDa		0	19
Moesin/ezrin/radixin homolog 1 OS=Caenorhabditis elegans OX=6239 GN=erm-1 PE=1 SV=1	G5EES2	erm-1	66 kDa		0	23
N-acyl-aliphatic-L-amino acid amidohydrolase OS=Caenorhabditis elegans OX=6239 GN=C06A6.4 PE=1 SV=3	Q17686 (+1)	C06A6	45 kDa		0	23
MPN domain-containing protein OS=Caenorhabditis elegans OX=6239 GN=rpn-8 PE=1 SV=1	O61792	rpn-8	41 kDa		0	26
Putative cystathionine gamma-lyase 2 OS=Caenorhabditis elegans OX=6239 GN=cth-2 PE=3 SV=1	P55216	cth-2	43 kDa	TRUE	4	20
Protein disulfide-isomerase A6 homolog OS=Caenorhabditis elegans OX=6239 GN=pdi-6 PE=3 SV=1	Q11067	pdi-6	48 kDa		4	18
Estradiol 17-beta-dehydrogenase 8 OS=Caenorhabditis elegans OX=6239 GN=dhs-25 PE=1 SV=2	Q19246	dhs-25	25 kDa		4	20
Isocitrate dehydrogenase [NAD] subunit, mitochondrial OS=Caenorhabditis elegans OX=6239 GN=idhg-1 PE=1 SV=2	Q20049	idhg-1	44 kDa	TRUE	5	20
Probable peroxiredoxin prdx-3 OS=Caenorhabditis elegans OX=6239 GN=prdx-3 PE=3 SV=1	Q21824	prdx-3	25 kDa		6	19
DeHydrogenases, Short chain OS=Caenorhabditis elegans OX=6239 GN=CELE_Y47G6A.22 PE=1 SV=1	Q8MXS8	CELE_Y47G6A	27 kDa	TRUE	5	19
Eukaryotic peptide chain release factor GTP-binding subunit OS=Caenorhabditis elegans OX=6239 GN=erfa-3 PE=1 SV=2	O45622	erfa-3	59 kDa		3	22
DeHydrogenases, Short chain OS=Caenorhabditis elegans OX=6239 GN=CELE_Y47G6A.21 PE=1 SV=4	Q9BL81	CELE_Y47G6A	27 kDa	TRUE	1	23
2-hydroxyacyl-CoA lyase OS=Caenorhabditis elegans OX=6239 GN=hacl-1 PE=1 SV=2	Q17474	hacl-1	69 kDa	TRUE	1	24
La-related protein 1 OS=Caenorhabditis elegans OX=6239 GN=larp-1 PE=4 SV=2	D5MCN2	larp-1	128 kDa		2	22
Methionine aminopeptidase 2 OS=Caenorhabditis elegans OX=6239 GN=map-2 PE=1 SV=1	H1UBK1	map-2	52 kDa		1	22
Cytosolic fatty-acid binding proteins domain-containing protein OS=Caenorhabditis elegans OX=6239 GN=lbp-9 PE=1 SV=1	Q3LFN1	lbp-9	15 kDa		0	24
Probable arginine kinase ZC434.8 OS=Caenorhabditis elegans OX=6239 GN=ZC434.8 PE=3 SV=1	Q27535	ZC434	40 kDa		0	24
Kinesin heavy chain OS=Caenorhabditis elegans OX=6239 GN=unc-116 PE=2 SV=2	P34540	unc-116	92 kDa		0	23
Ubiquitin carboxyl-terminal hydrolase OS=Caenorhabditis elegans OX=6239 GN=usp-4 PE=1 SV=1	Q9TYY8 (+1)	usp-4	103 kDa		0	22
Probable arginine--tRNA ligase, cytoplasmic OS=Caenorhabditis elegans OX=6239 GN=rars-1 PE=3 SV=2	Q19825	rars-1	81 kDa		0	24
Glycylpeptide N-tetradecanoyltransferase OS=Caenorhabditis elegans OX=6239 GN=nmt-1 PE=1 SV=1	Q95ZN7	nmt-1	51 kDa		0	22
ATP-dependent RNA helicase glh-2 OS=Caenorhabditis elegans OX=6239 GN=glh-2 PE=1 SV=1	Q966L9	glh-2	100 kDa	TRUE	0	23
Probable coatomer subunit beta' OS=Caenorhabditis elegans OX=6239 GN=copb-2 PE=3 SV=3	Q20168	copb-2	111 kDa		0	25
Paramyosin OS=Caenorhabditis elegans OX=6239 GN=unc-15 PE=1 SV=2	P10567	unc-15	101 kDa		4	19
Proteasome subunit alpha type-3 OS=Caenorhabditis elegans OX=6239 GN=pas-7 PE=1 SV=3	Q09583	pas-7	28 kDa		4	19
LYSozyme OS=Caenorhabditis elegans OX=6239 GN=lys-4 PE=1 SV=1	Q20964	lys-4	24 kDa	TRUE	6	19
Lipoamide acyltransferase component of branched-chain alpha-keto acid dehydrogenase complex, mitochondrial OS=Caenorhabditis elegans OX=6239 GN=dbt-1 PE=2 SV=1	Q23571	dbt-1	50 kDa		4	20
Ferritin OS=Caenorhabditis elegans OX=6239 GN=ftn-2 PE=1 SV=1	Q9TYS3	ftn-2	20 kDa		3	20
Probable delta-1-pyrroline-5-carboxylate synthase OS=Caenorhabditis elegans OX=6239 GN=alh-13 PE=3 SV=2	P54889	alh-13	87 kDa		4	21
RuvB-like 1 OS=Caenorhabditis elegans OX=6239 GN=ruvb-1 PE=1 SV=2	O17607	ruvb-1	53 kDa		2	22
Acetyl-CoA hydrolase OS=Caenorhabditis elegans OX=6239 GN=CELE_ZK1320.9 PE=1 SV=1	Q09657	CELE_ZK1320	51 kDa		2	22
L-lactate dehydrogenase OS=Caenorhabditis elegans OX=6239 GN=ldh-1 PE=1 SV=1	A0A2C9C320	ldh-1	36 kDa	TRUE	1	21
Succinate--CoA ligase [GDP-forming] subunit beta, mitochondrial OS=Caenorhabditis elegans OX=6239 GN=sucg-1 PE=3 SV=1	P53589	sucg-1	45 kDa		1	23
NADH dehydrogenase [ubiquinone] 1 alpha subcomplex subunit 10, mitochondrial OS=Caenorhabditis elegans OX=6239 GN=nuo-4 PE=1 SV=1	Q21233	nuo-4	51 kDa		1	22
NADP-dependent oxidoreductase domain-containing protein OS=Caenorhabditis elegans OX=6239 GN=CELE_Y39G8B.1 PE=1 SV=1	Q9NAI5	CELE_Y39G8B	35 kDa		1	22
Proteasome subunit beta type-3 OS=Caenorhabditis elegans OX=6239 GN=pbs-3 PE=1 SV=1	Q23237	pbs-3	23 kDa		1	22
DeHydrogenases, Short chain OS=Caenorhabditis elegans OX=6239 GN=C30G12.2 PE=1 SV=3	Q09486	C30G12	31 kDa		1	22
Protein transport protein Sec24C OS=Caenorhabditis elegans OX=6239 GN=sec-24.1 PE=1 SV=1	Q19371	sec-24	121 kDa		0	22
Probable GMP synthase [glutamine-hydrolyzing] OS=Caenorhabditis elegans OX=6239 GN=gmps-1 PE=3 SV=3	Q09580	gmps-1	83 kDa		0	23
Probable phosphoserine aminotransferase OS=Caenorhabditis elegans OX=6239 GN=F26H9.5 PE=3 SV=1	P91856	F26H9	41 kDa		0	24
long-chain-fatty-acid--CoA ligase OS=Caenorhabditis elegans OX=6239 GN=acs-4 PE=1 SV=2	Q20121	acs-4	81 kDa		0	23
Chitin-binding type-2 domain-containing protein OS=Caenorhabditis elegans OX=6239 GN=C39D10.7 PE=1 SV=3	Q18529	C39D10	129 kDa		0	24
Cytosolic purine 5'-nucleotidase OS=Caenorhabditis elegans OX=6239 GN=ntfc-1 PE=1 SV=1	Q95X21	ntfc-1	65 kDa		0	23
Coronin-7 OS=Caenorhabditis elegans OX=6239 GN=pod-1 PE=1 SV=1	G5EDS2 (+3)	pod-1	116 kDa		0	22
Ubiquitin carboxyl-terminal hydrolase 7 OS=Caenorhabditis elegans OX=6239 GN=math-33 PE=1 SV=1	G3MU79 (+15)	math-33	131 kDa		0	22
Dihydrolipoyllysine-residue succinyltransferase component of 2-oxoglutarate dehydrogenase complex, mitochondrial OS=Caenorhabditis elegans OX=6239 GN=dlst-1 PE=1 SV=2	O45148	dlst-1	50 kDa		5	19
Peptidyl-prolyl cis-trans isomerase 1 OS=Caenorhabditis elegans OX=6239 GN=cyn-1 PE=2 SV=1	P52009	cyn-1	21 kDa	TRUE	4	18
Methyltransferase domain-containing protein OS=Caenorhabditis elegans OX=6239 GN=rips-1 PE=1 SV=1	O01593	rips-1	40 kDa		2	20
Alcohol dehydrogenase class-3 OS=Caenorhabditis elegans OX=6239 GN=H24K24.3 PE=1 SV=1	Q17335	H24K24	41 kDa		1	22
inositol-3-phosphate synthase OS=Caenorhabditis elegans OX=6239 GN=inos-1 PE=1 SV=1	G5ED01	inos-1	58 kDa		2	22
NAD(P)-binding protein OS=Caenorhabditis elegans OX=6239 GN=dhs-12 PE=1 SV=1	G5EG13	dhs-12	27 kDa		1	23
Histidine kinase/HSP90-like ATPase domain-containing protein OS=Caenorhabditis elegans OX=6239 GN=hsp-75 PE=1 SV=1	Q2L6Y6	hsp-75	77 kDa		0	22
Probable glutaryl-CoA dehydrogenase, mitochondrial OS=Caenorhabditis elegans OX=6239 GN=F54D5.7 PE=3 SV=1	Q20772	F54D5	45 kDa		0	17
Cysteine synthase 3 OS=Caenorhabditis elegans OX=6239 GN=cysl-3 PE=1 SV=1	O01592	cysl-3	36 kDa	TRUE	0	23
Aspartate aminotransferase OS=Caenorhabditis elegans OX=6239 GN=got-2.1 PE=1 SV=3	O01804	got-2	47 kDa	TRUE	0	20
Guanyl-specific ribonuclease pgl-1 OS=Caenorhabditis elegans OX=6239 GN=pgl-1 PE=1 SV=1	Q304E5 (+1)	pgl-1	83 kDa	TRUE	0	20
Probable glutathione S-transferase 7 OS=Caenorhabditis elegans OX=6239 GN=gst-7 PE=3 SV=1	P91253	gst-7	23 kDa		0	21
Non-specific lipid-transfer protein-like 2 OS=Caenorhabditis elegans OX=6239 GN=daf-22 PE=1 SV=1	G5EDP2	daf-22	44 kDa		4	17
HMG box domain-containing protein OS=Caenorhabditis elegans OX=6239 GN=hmg-1.1 PE=1 SV=1	G5EFV4	hmg-1	11 kDa		5	16
RRM domain-containing protein OS=Caenorhabditis elegans OX=6239 GN=CELE_R06C1.4 PE=1 SV=1	O62337	CELE_R06C1	9 kDa		10	13
Profilin-2 OS=Caenorhabditis elegans OX=6239 GN=pfn-2 PE=2 SV=3	Q20025	pfn-2	14 kDa		5	16
RRM domain-containing protein OS=Caenorhabditis elegans OX=6239 GN=sqd-1 PE=1 SV=1	Q4W5P0 (+1)	sqd-1	34 kDa		5	18
Probable isocitrate dehydrogenase [NAD] subunit beta, mitochondrial OS=Caenorhabditis elegans OX=6239 GN=idhb-1 PE=3 SV=1	Q93353	idhb-1	42 kDa	TRUE	6	16
AMP deaminase OS=Caenorhabditis elegans OX=6239 GN=ampd-1 PE=1 SV=1	A0A2C9C377	ampd-1	108 kDa		1	20
Histidine--tRNA ligase OS=Caenorhabditis elegans OX=6239 GN=hars-1 PE=2 SV=3	P34183	hars-1	59 kDa		1	22
Aspartic protease 3 OS=Caenorhabditis elegans OX=6239 GN=asp-3 PE=1 SV=3	P55956	asp-3	43 kDa		1	22
rRNA 2'-O-methyltransferase fibrillarin OS=Caenorhabditis elegans OX=6239 GN=fib-1 PE=2 SV=1	Q22053	fib-1	36 kDa		1	21
Succinate dehydrogenase [ubiquinone] flavoprotein subunit, mitochondrial OS=Caenorhabditis elegans OX=6239 GN=sdha-1 PE=2 SV=3	Q09508	sdha-1	70 kDa	TRUE	1	22
peptidylprolyl isomerase OS=Caenorhabditis elegans OX=6239 GN=fkb-1 PE=1 SV=1	Q20107	fkb-1	15 kDa		1	21
Hydroxysteroid dehydrogenase-like protein 2 OS=Caenorhabditis elegans OX=6239 GN=dhs-6 PE=1 SV=3	Q09979	dhs-6	45 kDa	TRUE	0	19
Proteasome subunit alpha type-1 OS=Caenorhabditis elegans OX=6239 GN=pas-6 PE=1 SV=1	O44156	pas-6	28 kDa		0	21
Protein transport protein SEC23 OS=Caenorhabditis elegans OX=6239 GN=sec-23 PE=1 SV=2	Q9U2Z1	sec-23	90 kDa		0	22
Elongation factor G, mitochondrial OS=Caenorhabditis elegans OX=6239 GN=gfm-1 PE=3 SV=1	Q9XV52	gfm-1	84 kDa		0	21
MYG1 protein C27H6.8 OS=Caenorhabditis elegans OX=6239 GN=C27H6.8 PE=3 SV=2	O17606	C27H6	38 kDa		0	20
DNA replication licensing factor MCM3 OS=Caenorhabditis elegans OX=6239 GN=mcm-3 PE=1 SV=1	Q9XVR7	mcm-3	91 kDa		0	22
Pyruvate kinase OS=Caenorhabditis elegans OX=6239 GN=pyk-2 PE=1 SV=1	D3YT36	pyk-2	56 kDa	TRUE	0	21
Nop domain-containing protein OS=Caenorhabditis elegans OX=6239 GN=nol-58 PE=1 SV=1	O45012	nol-58	55 kDa		0	22
Aspartic protease 6 OS=Caenorhabditis elegans OX=6239 GN=asp-6 PE=1 SV=1	O01530	asp-6	42 kDa		0	22
Leucine aminopeptidase 1 OS=Caenorhabditis elegans OX=6239 GN=lap-1 PE=1 SV=1	P34629	lap-1	52 kDa		0	23
Protein phosphatase ppm-1.A OS=Caenorhabditis elegans OX=6239 GN=ppm-1.A PE=1 SV=1	Q19775	ppm-1	52 kDa		0	21
Succinate--CoA ligase [ADP/GDP-forming] subunit alpha, mitochondrial OS=Caenorhabditis elegans OX=6239 GN=sucl-2 PE=1 SV=1	O02642	sucl-2	33 kDa	TRUE	3	18
RutC family protein C23G10.2 OS=Caenorhabditis elegans OX=6239 GN=C23G10.2 PE=3 SV=3	Q10121	C23G10	18 kDa		4	16
Large ribosomal subunit protein eL43 OS=Caenorhabditis elegans OX=6239 GN=rpl-43 PE=3 SV=3	Q9U2A8	rpl-43	10 kDa		7	14
Large ribosomal subunit protein eL31 OS=Caenorhabditis elegans OX=6239 GN=rpl-31 PE=3 SV=1	Q9U332	rpl-31	14 kDa		10	10
Ig-like domain-containing protein OS=Caenorhabditis elegans OX=6239 GN=zig-12 PE=1 SV=1	Q21465	zig-12	22 kDa		2	17
Eukaryotic peptide chain release factor subunit 1 OS=Caenorhabditis elegans OX=6239 GN=erfa-1 PE=3 SV=3	O16520	erfa-1	66 kDa		2	18
RRM domain-containing protein OS=Caenorhabditis elegans OX=6239 GN=rbm-3.1 PE=1 SV=1	O45712	rbm-3	9 kDa		1	16
Papilin OS=Caenorhabditis elegans OX=6239 GN=mig-6 PE=1 SV=1	O76840	mig-6	238 kDa		1	16
Long-chain-fatty-acid--CoA ligase OS=Caenorhabditis elegans OX=6239 GN=acs-13 PE=1 SV=1	Q9N302	acs-13	79 kDa	TRUE	1	18
Acetyl-coenzyme A synthetase OS=Caenorhabditis elegans OX=6239 GN=acs-19 PE=1 SV=1	Q18496 (+1)	acs-19	74 kDa		1	21
Proteasome subunit pbs-5 OS=Caenorhabditis elegans OX=6239 GN=pbs-5 PE=3 SV=1	Q9XUV0	pbs-5	31 kDa		1	21
ACB domain-containing protein OS=Caenorhabditis elegans OX=6239 GN=ech-4 PE=1 SV=1	Q09603	ech-4	42 kDa		1	20
Alkyldihydroxyacetonephosphate synthase OS=Caenorhabditis elegans OX=6239 GN=ads-1 PE=2 SV=1	O45218	ads-1	67 kDa		0	20
Eukaryotic translation initiation factor 2 subunit 1 OS=Caenorhabditis elegans OX=6239 GN=eif-2alpha PE=1 SV=2	Q9BKU3	eif-2alpha	39 kDa		0	16
Signal recognition particle subunit SRP72 OS=Caenorhabditis elegans OX=6239 GN=srpa-72 PE=3 SV=2	P91240	srpa-72	71 kDa		0	20
MIF4G domain-containing protein OS=Caenorhabditis elegans OX=6239 GN=ifg-1 PE=1 SV=1	A0A486WX07 (+3)	ifg-1	130 kDa		0	19
Myosin, essential light chain OS=Caenorhabditis elegans OX=6239 GN=mlc-3 PE=4 SV=1	P53014	mlc-3	17 kDa		0	20
Malate dehydrogenase OS=Caenorhabditis elegans OX=6239 GN=CELE_VF13D12L.3 PE=1 SV=1	G5EDW8	CELE_VF13D12L	43 kDa		0	20
Phenylalanine-4-hydroxylase OS=Caenorhabditis elegans OX=6239 GN=pah-1 PE=1 SV=2	P90925	pah-1	52 kDa		0	22
Probable UDP-N-acetylglucosamine pyrophosphorylase OS=Caenorhabditis elegans OX=6239 GN=C36A4.4 PE=3 SV=2	Q18493	C36A4	53 kDa		0	22
Cysteine synthase 1 OS=Caenorhabditis elegans OX=6239 GN=cysl-1 PE=1 SV=2	Q93244	cysl-1	36 kDa		0	19
DNA replication licensing factor MCM2 OS=Caenorhabditis elegans OX=6239 GN=mcm-2 PE=1 SV=1	Q9XXI9	mcm-2	99 kDa		0	18
Ubiquitin carboxyl-terminal hydrolase OS=Caenorhabditis elegans OX=6239 GN=usp-5 PE=1 SV=1	A0A8D9I6U5 (+1)	usp-5	89 kDa		0	21
Eukaryotic translation initiation factor 2A OS=Caenorhabditis elegans OX=6239 GN=eif-2A PE=3 SV=2	Q19052	eif-2A	64 kDa		0	22
Small ribosomal subunit protein uS14 OS=Caenorhabditis elegans OX=6239 GN=rps-29 PE=1 SV=2	P90983	rps-29	7 kDa		7	11
pyrroline-5-carboxylate reductase OS=Caenorhabditis elegans OX=6239 GN=pycr-1 PE=1 SV=2	Q21544	pycr-1	31 kDa		3	16
GrpE protein homolog, mitochondrial OS=Caenorhabditis elegans OX=6239 GN=C34C12.8 PE=3 SV=1	Q18421	C34C12	26 kDa		4	15
Proteasome subunit alpha type-2 OS=Caenorhabditis elegans OX=6239 GN=pas-2 PE=1 SV=1	Q27488	pas-2	25 kDa		2	18
RuvB-like 2 OS=Caenorhabditis elegans OX=6239 GN=ruvb-2 PE=1 SV=1	Q9GZH2	ruvb-2	49 kDa		1	19
Very-long-chain 3-oxooacyl-coA reductase let-767 OS=Caenorhabditis elegans OX=6239 GN=let-767 PE=1 SV=2	Q09517	let-767	34 kDa	TRUE	1	16
Histone H4 OS=Caenorhabditis elegans OX=6239 GN=his-1 PE=1 SV=2	P62784	his-1	11 kDa	TRUE	1	19
26S proteasome non-ATPase regulatory subunit 14 OS=Caenorhabditis elegans OX=6239 GN=rpn-11 PE=1 SV=1	O76577	rpn-11	35 kDa		1	19
Acyl CoA DeHydrogenase OS=Caenorhabditis elegans OX=6239 GN=acdh-9 PE=1 SV=1	Q95YB2	acdh-9	45 kDa		0	19
Coatomer subunit beta OS=Caenorhabditis elegans OX=6239 GN=copb-1 PE=1 SV=1	Q9TYL9	copb-1	108 kDa		0	21
Myosin-11 OS=Caenorhabditis elegans OX=6239 GN=nmy-1 PE=1 SV=1	A0A5E4LXR0	nmy-1	229 kDa		0	20
Tubulin alpha-3 chain OS=Caenorhabditis elegans OX=6239 GN=mec-12 PE=1 SV=1	P91910	mec-12	50 kDa	TRUE	0	15
VWFA domain-containing protein OS=Caenorhabditis elegans OX=6239 GN=vwa-8 PE=1 SV=3	Q19346	vwa-8	204 kDa		0	16
Fatty acid-binding protein homolog 1 OS=Caenorhabditis elegans OX=6239 GN=lbp-1 PE=2 SV=1	Q20223	lbp-1	18 kDa	TRUE	0	12
RAB family OS=Caenorhabditis elegans OX=6239 GN=rab-1 PE=1 SV=1	Q9UAQ6	rab-1	23 kDa	TRUE	0	20
Small ribosomal subunit protein eS26 OS=Caenorhabditis elegans OX=6239 GN=rps-26 PE=3 SV=1	O45499	rps-26	13 kDa		8	10
peptidylprolyl isomerase OS=Caenorhabditis elegans OX=6239 GN=fkb-5 PE=1 SV=1	Q95Q60	fkb-5	34 kDa		4	12
Proteasome subunit beta OS=Caenorhabditis elegans OX=6239 GN=pbs-1 PE=1 SV=2	Q966I8	pbs-1	26 kDa		4	15
Apoptosis-linked gene 2-interacting protein X 1 OS=Caenorhabditis elegans OX=6239 GN=alx-1 PE=2 SV=3	P34552	alx-1	98 kDa		2	18
ATP synthase F(0) complex subunit B2, mitochondrial OS=Caenorhabditis elegans OX=6239 GN=asb-2 PE=2 SV=1	Q19126	asb-2	35 kDa		1	14
lysozyme OS=Caenorhabditis elegans OX=6239 GN=ilys-5 PE=1 SV=1	A0A0K3AYJ1 (+1)	ilys-5	12 kDa		1	18
Guanine nucleotide-binding protein-like 3 homolog OS=Caenorhabditis elegans OX=6239 GN=nst-1 PE=3 SV=1	Q21086	nst-1	62 kDa		1	16
Eukaryotic translation initiation factor 3 subunit K OS=Caenorhabditis elegans OX=6239 GN=eif-3.K PE=2 SV=1	Q9XUP3	eif-3	27 kDa		1	19
Glutathione S-transferase P OS=Caenorhabditis elegans OX=6239 GN=gst-1 PE=1 SV=1	P10299	gst-1	24 kDa		1	19
STI1 domain-containing protein OS=Caenorhabditis elegans OX=6239 GN=hip-1 PE=1 SV=1	G5EE04	hip-1	45 kDa		1	19
Myosin-2 OS=Caenorhabditis elegans OX=6239 GN=myo-2 PE=1 SV=2	P12845	myo-2	223 kDa	TRUE	0	14
DNA replication licensing factor MCM7 OS=Caenorhabditis elegans OX=6239 GN=mcm-7 PE=1 SV=1	O16297	mcm-7	82 kDa		0	19
Ig-like domain-containing protein OS=Caenorhabditis elegans OX=6239 GN=him-4 PE=1 SV=1	A0A4V0IK01 (+1)	him-4	558 kDa		0	17
Peptidase M20 dimerisation domain-containing protein OS=Caenorhabditis elegans OX=6239 GN=CELE_Y71H2AM.11 PE=1 SV=4	Q9BL46	CELE_Y71H2AM	52 kDa		0	17
E3 ubiquitin-protein ligase OS=Caenorhabditis elegans OX=6239 GN=hecd-1 PE=1 SV=1	V6CIS4 (+7)	hecd-1	288 kDa		0	17
ATPase family AAA domain-containing protein 3 OS=Caenorhabditis elegans OX=6239 GN=atad-3 PE=1 SV=2	Q20748	atad-3	67 kDa		0	20
tRNA (cytosine(34)-C(5))-methyltransferase OS=Caenorhabditis elegans OX=6239 GN=nsun-2 PE=1 SV=4	Q9BL15	nsun-2	79 kDa		0	18
Probable methylmalonyl-CoA mutase, mitochondrial OS=Caenorhabditis elegans OX=6239 GN=mmcm-1 PE=3 SV=2	Q23381	mmcm-1	82 kDa		0	20
Esterase CM06B1 OS=Caenorhabditis elegans OX=6239 GN=F13H6.3 PE=3 SV=3	Q07085	F13H6	62 kDa	TRUE	0	16
Casein kinase I isoform alpha OS=Caenorhabditis elegans OX=6239 GN=kin-19 PE=3 SV=1	P42168	kin-19	39 kDa		0	19
Dipeptidyl peptidase 3 OS=Caenorhabditis elegans OX=6239 GN=dpt-1 PE=1 SV=1	G5ECW7 (+1)	dpt-1	84 kDa		0	19
Calponin-like protein OV9M OS=Caenorhabditis elegans OX=6239 GN=clik-1 PE=1 SV=1	Q23050	clik-1	44 kDa		0	20
Medium-chain acyl-CoA ligase ACSF2, mitochondrial OS=Caenorhabditis elegans OX=6239 GN=acs-1 PE=1 SV=1	Q9UAV8	acs-1	70 kDa		0	17
Proteasome subunit beta OS=Caenorhabditis elegans OX=6239 GN=pbs-7 PE=1 SV=2	P90868	pbs-7	27 kDa		0	19
Activator of Hsp90 ATPase AHSA1-like N-terminal domain-containing protein OS=Caenorhabditis elegans OX=6239 GN=ahsa-1 PE=1 SV=1	Q93168	ahsa-1	39 kDa		0	19
cGMP-dependent protein kinase egl-4 OS=Caenorhabditis elegans OX=6239 GN=egl-4 PE=1 SV=2	O76360 (+1)	egl-4	87 kDa		0	17
Glucose-6-phosphate 1-dehydrogenase OS=Caenorhabditis elegans OX=6239 GN=gspd-1 PE=3 SV=1	Q27464	gspd-1	60 kDa		0	18
Nucleolar protein 56 OS=Caenorhabditis elegans OX=6239 GN=nol-56 PE=3 SV=1	Q21276	nol-56	55 kDa		0	20
MIF-like protein mif-2 OS=Caenorhabditis elegans OX=6239 GN=mif-2 PE=1 SV=1	G3MU38	mif-2	15 kDa		4	13
CUE domain-containing protein OS=Caenorhabditis elegans OX=6239 GN=CELE_Y71F9AL.9 PE=1 SV=1	Q9N4I3	CELE_Y71F9AL	32 kDa		7	9
Glucosidase II subunit alpha OS=Caenorhabditis elegans OX=6239 GN=aagr-3 PE=1 SV=1	Q20239 (+1)	aagr-3	105 kDa		2	16
Saposin B-type domain-containing protein OS=Caenorhabditis elegans OX=6239 GN=spp-5 PE=1 SV=1	Q86FL8	spp-5	11 kDa		2	15
Probable prefoldin subunit 5 OS=Caenorhabditis elegans OX=6239 GN=pfd-5 PE=2 SV=1	Q21993	pfd-5	17 kDa		2	17
Tyrosine--tRNA ligase OS=Caenorhabditis elegans OX=6239 GN=yars-1 PE=1 SV=1	G5ED95	yars-1	81 kDa		1	15
Probable glutathione S-transferase 5 OS=Caenorhabditis elegans OX=6239 GN=gst-5 PE=1 SV=1	Q09596	gst-5	23 kDa		1	15
protein-disulfide reductase OS=Caenorhabditis elegans OX=6239 GN=CELE_R05H5.3 PE=1 SV=1	Q21763	CELE_R05H5	17 kDa		1	14
Glutathione synthetase OS=Caenorhabditis elegans OX=6239 GN=gss-1 PE=1 SV=2	Q21549	gss-1	55 kDa		1	16
Galectin OS=Caenorhabditis elegans OX=6239 GN=lec-6 PE=1 SV=1	Q9N384	lec-6	16 kDa		1	17
ECm29 Proteasome adaptor and Scaffold OS=Caenorhabditis elegans OX=6239 GN=ecps-1 PE=1 SV=3	Q18983	ecps-1	201 kDa		0	18
Dihydropteridine reductase OS=Caenorhabditis elegans OX=6239 GN=qdpr-1 PE=1 SV=1	Q9XVJ3	qdpr-1	25 kDa		0	16
Calponin-homology (CH) domain-containing protein OS=Caenorhabditis elegans OX=6239 GN=cpt-2 PE=1 SV=2	G5ECS9	cpt-2	73 kDa		0	18
Dynamin OS=Caenorhabditis elegans OX=6239 GN=dyn-1 PE=1 SV=3	P39055	dyn-1	93 kDa		0	17
NADH dehydrogenase [ubiquinone] 1 alpha subcomplex subunit 9, mitochondrial OS=Caenorhabditis elegans OX=6239 GN=nduf-9 PE=1 SV=2	Q9N3H3	nduf-9	48 kDa		0	16
Lon protease homolog, mitochondrial OS=Caenorhabditis elegans OX=6239 GN=lonp-1 PE=3 SV=1	O44952	lonp-1	108 kDa		0	19
DUF19 domain-containing protein OS=Caenorhabditis elegans OX=6239 GN=CELE_F55B11.2 PE=1 SV=2	O17891	CELE_F55B11	25 kDa		0	17
ABC transporter domain-containing protein OS=Caenorhabditis elegans OX=6239 GN=abcf-3 PE=1 SV=1	Q20306	abcf-3	80 kDa		0	16
Adenylosuccinate lyase OS=Caenorhabditis elegans OX=6239 GN=adsl-1 PE=1 SV=1	Q21774	adsl-1	54 kDa		0	17
Probable prefoldin subunit 1 OS=Caenorhabditis elegans OX=6239 GN=pfd-1 PE=2 SV=1	Q17827	pfd-1	14 kDa		3	14
Glutathione S-Transferase OS=Caenorhabditis elegans OX=6239 GN=gst-27 PE=1 SV=1	Q9NAB3	gst-27	23 kDa	TRUE	2	14
Aromatic amino acid beta-eliminating lyase/threonine aldolase domain-containing protein OS=Caenorhabditis elegans OX=6239 GN=CELE_R102.4 PE=1 SV=1	C6KRK8 (+1)	CELE_R102	44 kDa		1	14
Enoyl-CoA hydratase, mitochondrial OS=Caenorhabditis elegans OX=6239 GN=ech-7 PE=1 SV=1	Q9NEZ8	ech-7	28 kDa	TRUE	2	15
Conserved regulator of innate immunity protein 3 OS=Caenorhabditis elegans OX=6239 GN=cri-3 PE=1 SV=2	Q21018	cri-3	26 kDa		2	14
Prolyl 4-hydroxylase subunit alpha-1 OS=Caenorhabditis elegans OX=6239 GN=dpy-18 PE=1 SV=2	Q10576	dpy-18	64 kDa		1	12
Cytochrome b-c1 complex subunit 7 OS=Caenorhabditis elegans OX=6239 GN=CELE_T02H6.11 PE=1 SV=1	Q9N5E4	CELE_T02H6	15 kDa		1	17
adenosine deaminase OS=Caenorhabditis elegans OX=6239 GN=adah-1 PE=1 SV=1	H2KYI5 (+1)	adah-1	44 kDa		1	16
CN hydrolase domain-containing protein OS=Caenorhabditis elegans OX=6239 GN=upb-1 PE=1 SV=1	Q19437	upb-1	43 kDa		1	14
Nucleolar GTP-binding protein 2 OS=Caenorhabditis elegans OX=6239 GN=ngp-1 PE=1 SV=2	Q9XXN4	ngp-1	73 kDa		0	16
Nicotinic receptor-associated protein 4 OS=Caenorhabditis elegans OX=6239 GN=nra-4 PE=1 SV=1	H2KYE0	nra-4	122 kDa		0	16
Microsomal triglyceride transfer protein homolog OS=Caenorhabditis elegans OX=6239 GN=dsc-4 PE=1 SV=1	G5ECG7	dsc-4	101 kDa		0	16
Zygote defective protein 9 OS=Caenorhabditis elegans OX=6239 GN=zyg-9 PE=1 SV=1	G5EEM5	zyg-9	156 kDa		0	18
Actin OS=Caenorhabditis elegans OX=6239 GN=arp-1 PE=1 SV=2	Q9NA98	arp-1	42 kDa		0	17
N-terminal acetyltransferase B complex subunit NAA25 homolog OS=Caenorhabditis elegans OX=6239 GN=cra-1 PE=1 SV=3	Q21986	cra-1	109 kDa		0	17
Nematode Specific Peptide family OS=Caenorhabditis elegans OX=6239 GN=nsph-3.2 PE=1 SV=2	Q17633	nsph-3	42 kDa	TRUE	0	16
FH2 domain-containing protein OS=Caenorhabditis elegans OX=6239 GN=CELE_Y55F3AM.13 PE=1 SV=1	Q9N362	CELE_Y55F3AM	38 kDa		0	16
Uridine 5'-monophosphate synthase OS=Caenorhabditis elegans OX=6239 GN=umps-1 PE=1 SV=1	G5EDZ2	umps-1	55 kDa		0	18
Alanine--glyoxylate aminotransferase OS=Caenorhabditis elegans OX=6239 GN=agxt-1 PE=1 SV=2	Q94055	agxt-1	44 kDa		0	18
Protein unc-87 OS=Caenorhabditis elegans OX=6239 GN=unc-87 PE=1 SV=3	P37806	unc-87	63 kDa		0	18
Probable replication factor A 73 kDa subunit OS=Caenorhabditis elegans OX=6239 GN=rpa-1 PE=1 SV=1	Q19537	rpa-1	73 kDa		0	17
Plant Late Embryo Abundant (LEA) related OS=Caenorhabditis elegans OX=6239 GN=lea-1 PE=1 SV=1	A0A486WXP6 (+1)	lea-1	132 kDa		0	18
Galectin OS=Caenorhabditis elegans OX=6239 GN=lec-5 PE=1 SV=1	G5EFI4	lec-5	35 kDa		0	17
Importin subunit alpha-2 OS=Caenorhabditis elegans OX=6239 GN=ima-2 PE=1 SV=1	P91276	ima-2	59 kDa		0	16
Glutathione S-Transferase OS=Caenorhabditis elegans OX=6239 GN=gst-26 PE=1 SV=1	Q9NAB4	gst-26	23 kDa	TRUE	0	14
ATP synthase-coupling factor 6, mitochondrial OS=Caenorhabditis elegans OX=6239 GN=atp-4 PE=1 SV=1	O16517	atp-4	14 kDa		8	9
Cytochrome c oxidase subunit 5A, mitochondrial OS=Caenorhabditis elegans OX=6239 GN=cox-5A PE=1 SV=2	P55954	cox-5A	20 kDa		2	12
Proteasome subunit beta OS=Caenorhabditis elegans OX=6239 GN=pbs-2 PE=1 SV=1	O62102	pbs-2	30 kDa		2	11
V-type proton ATPase subunit D OS=Caenorhabditis elegans OX=6239 GN=vha-14 PE=3 SV=1	P34462	vha-14	29 kDa		2	15
Eukaryotic translation initiation factor 3 subunit I OS=Caenorhabditis elegans OX=6239 GN=eif-3.I PE=1 SV=2	Q965S8	eif-3	37 kDa		2	14
Calponin homology domain-containing protein OS=Caenorhabditis elegans OX=6239 GN=chdp-1 PE=1 SV=1	P91027	chdp-1	36 kDa		2	12
Probable multifunctional protein ADE2 OS=Caenorhabditis elegans OX=6239 GN=paic-1 PE=1 SV=1	Q10457	paic-1	47 kDa		1	13
ATP synthase subunit e, mitochondrial OS=Caenorhabditis elegans OX=6239 GN=CELE_F44E5.1 PE=1 SV=1	Q9XU97	CELE_F44E5	9 kDa		1	15
3-methyl-2-oxobutanoate dehydrogenase (2-methylpropanoyl-transferring) OS=Caenorhabditis elegans OX=6239 GN=bckd-1b PE=1 SV=1	Q93619	bckd-1b	40 kDa		2	15
Probable methionine synthase OS=Caenorhabditis elegans OX=6239 GN=metr-1 PE=3 SV=1	Q09582	metr-1	139 kDa		1	15
Cytochrome b-c1 complex subunit Rieske, mitochondrial OS=Caenorhabditis elegans OX=6239 GN=isp-1 PE=1 SV=1	O44512	isp-1	30 kDa		1	16
Actin-interacting protein 1 OS=Caenorhabditis elegans OX=6239 GN=unc-78 PE=1 SV=1	Q11176	unc-78	65 kDa	TRUE	1	16
Probable NADH dehydrogenase [ubiquinone] flavoprotein 2, mitochondrial OS=Caenorhabditis elegans OX=6239 GN=F53F4.10 PE=3 SV=1	Q20719	F53F4	26 kDa		0	14
MICOS complex subunit MIC60-2 OS=Caenorhabditis elegans OX=6239 GN=immt-2 PE=2 SV=2	Q9XXN2	immt-2	73 kDa		0	12
Importin subunit alpha-3 OS=Caenorhabditis elegans OX=6239 GN=ima-3 PE=1 SV=2	Q19969	ima-3	56 kDa		0	17
Nuclear Pore complex Protein OS=Caenorhabditis elegans OX=6239 GN=npp-9 PE=1 SV=2	Q21021	npp-9	93 kDa		0	15
Uncharacterized protein C16C10.3 OS=Caenorhabditis elegans OX=6239 GN=C16C10.3 PE=4 SV=1	Q09249	C16C10	117 kDa		0	15
Galectin domain-containing protein OS=Caenorhabditis elegans OX=6239 GN=lec-2 PE=1 SV=2	Q20684	lec-2	132 kDa	TRUE	0	17
Histidine ammonia-lyase OS=Caenorhabditis elegans OX=6239 GN=haly-1 PE=1 SV=1	Q20502	haly-1	75 kDa		0	15
tRNA (guanine-N(7)-)-methyltransferase non-catalytic subunit OS=Caenorhabditis elegans OX=6239 GN=wdr-4 PE=3 SV=1	Q23232	wdr-4	44 kDa		0	15
Casein kinase II subunit alpha OS=Caenorhabditis elegans OX=6239 GN=kin-3 PE=1 SV=1	P18334	kin-3	42 kDa		0	16
2-hydroxyacyl-CoA lyase 2 OS=Caenorhabditis elegans OX=6239 GN=T26C12.1 PE=3 SV=2	O61856	T26C12	69 kDa		0	17
Thioredoxin-like protein OS=Caenorhabditis elegans OX=6239 GN=txl-1 PE=1 SV=1	G5EES9	txl-1	31 kDa		0	17
cystathionine gamma-lyase OS=Caenorhabditis elegans OX=6239 GN=cth-1 PE=1 SV=1	K8ESE2	cth-1	39 kDa	TRUE	0	15
UMP-CMP kinase 1 OS=Caenorhabditis elegans OX=6239 GN=C29F7.3 PE=1 SV=1	O17622	C29F7	21 kDa		0	16
FAD-dependent oxidoreductase 2 FAD binding domain-containing protein OS=Caenorhabditis elegans OX=6239 GN=CELE_F48E8.3 PE=1 SV=3	Q09567	CELE_F48E8	52 kDa		0	16
Small nuclear ribonucleoprotein Sm D3 OS=Caenorhabditis elegans OX=6239 GN=snr-1 PE=2 SV=2	Q17348	snr-1	15 kDa		0	17
DAF-16/FOXO Controlled, germline Tumor affecting OS=Caenorhabditis elegans OX=6239 GN=dct-18 PE=1 SV=1	O62277	dct-18	24 kDa		3	12
Ribose-phosphate pyrophosphokinase 2 OS=Caenorhabditis elegans OX=6239 GN=prps-1 PE=1 SV=2	Q21994 (+1)	prps-1	41 kDa		3	12
Protein CDV3 homolog OS=Caenorhabditis elegans OX=6239 GN=CELE_F42A10.5 PE=1 SV=1	Q20310	CELE_F42A10	29 kDa		2	12
Disorganized muscle protein 1 OS=Caenorhabditis elegans OX=6239 GN=dim-1 PE=1 SV=3	Q18066	dim-1	72 kDa		2	12
DNaJ domain (Prokaryotic heat shock protein) OS=Caenorhabditis elegans OX=6239 GN=dnj-12 PE=1 SV=1	O45502	dnj-12	44 kDa		1	14
Troponin T OS=Caenorhabditis elegans OX=6239 GN=mup-2 PE=2 SV=1	Q27371	mup-2	47 kDa	TRUE	1	13
UDP-glucuronosyltransferase OS=Caenorhabditis elegans OX=6239 GN=ugt-62 PE=1 SV=1	Q21603	ugt-62	60 kDa		1	14
Glycogenin-1 OS=Caenorhabditis elegans OX=6239 GN=gyg-1 PE=1 SV=1	H2KYQ5	gyg-1	49 kDa		1	15
MaoC-like domain-containing protein OS=Caenorhabditis elegans OX=6239 GN=maoc-1 PE=1 SV=1	Q19058	maoc-1	33 kDa		1	14
Dynamin-1-like protein drp-1 OS=Caenorhabditis elegans OX=6239 GN=drp-1 PE=1 SV=1	Q8WQC9	drp-1	80 kDa		0	14
CCR4-NOT transcription complex subunit let-711 OS=Caenorhabditis elegans OX=6239 GN=let-711 PE=1 SV=3	Q20937	let-711	295 kDa		0	13
Glycogen [starch] synthase OS=Caenorhabditis elegans OX=6239 GN=gsy-1 PE=1 SV=1	Q9U2D9	gsy-1	76 kDa		0	13
NADH dehydrogenase [ubiquinone] flavoprotein 1, mitochondrial OS=Caenorhabditis elegans OX=6239 GN=nuo-1 PE=1 SV=1	Q17880	nuo-1	52 kDa		0	15
Probable coatomer subunit delta OS=Caenorhabditis elegans OX=6239 GN=copd-1 PE=3 SV=1	Q09236	copd-1	57 kDa		0	14
Probable glycerol-3-phosphate dehydrogenase, mitochondrial OS=Caenorhabditis elegans OX=6239 GN=gpdh-3 PE=3 SV=2	P90795	gpdh-3	81 kDa		0	14
Aspartic protease 4 OS=Caenorhabditis elegans OX=6239 GN=asp-4 PE=2 SV=1	Q21966	asp-4	49 kDa		0	15
Peptidase_M16 domain-containing protein OS=Caenorhabditis elegans OX=6239 GN=ucr-2.1 PE=1 SV=1	G5ED31 (+1)	ucr-2	43 kDa		0	16
Succinate dehydrogenase [ubiquinone] flavoprotein subunit, mitochondrial OS=Caenorhabditis elegans OX=6239 GN=sdha-2 PE=1 SV=1	O44954	sdha-2	70 kDa	TRUE	0	14
Female germline-specific tumor suppressor gld-1 OS=Caenorhabditis elegans OX=6239 GN=gld-1 PE=1 SV=1	Q17339	gld-1	51 kDa		0	14
DNaJ domain (Prokaryotic heat shock protein) OS=Caenorhabditis elegans OX=6239 GN=dnj-19 PE=1 SV=1	O16303	dnj-19	48 kDa		0	13
Cytochrome oxidase c subunit VIb OS=Caenorhabditis elegans OX=6239 GN=cox-6b PE=1 SV=1	Q9BL34	cox-6b	15 kDa		0	15
Superoxide dismutase [Mn] 1, mitochondrial OS=Caenorhabditis elegans OX=6239 GN=sod-2 PE=1 SV=1	P31161	sod-2	25 kDa		0	16
Saposin B-type domain-containing protein OS=Caenorhabditis elegans OX=6239 GN=spp-10 PE=1 SV=1	Q4JFH6	spp-10	27 kDa		0	14
Small ubiquitin-related modifier OS=Caenorhabditis elegans OX=6239 GN=smo-1 PE=1 SV=1	P55853	smo-1	10 kDa		4	10
Acyl-CoA-binding protein homolog 3 OS=Caenorhabditis elegans OX=6239 GN=acbp-3 PE=3 SV=2	Q20507	acbp-3	13 kDa		5	8
Up-regulated in Daf-2 domain-containing protein OS=Caenorhabditis elegans OX=6239 GN=pud-1.2 PE=1 SV=1	G5EET8	pud-1	17 kDa		3	11
Cytochrome c oxidase subunit 6A, mitochondrial OS=Caenorhabditis elegans OX=6239 GN=cox-6A PE=3 SV=1	Q20779	cox-6A	15 kDa		2	12
Uncharacterized protein ZK1307.1 OS=Caenorhabditis elegans OX=6239 GN=ZK1307.1 PE=4 SV=1	Q09359	ZK1307	31 kDa		1	11
Hypoxia up-regulated protein 1 OS=Caenorhabditis elegans OX=6239 GN=CELE_T14G8.3 PE=1 SV=2	Q22515	CELE_T14G8	105 kDa		1	14
dTDP-4-dehydrorhamnose 3,5-epimerase OS=Caenorhabditis elegans OX=6239 GN=rml-3 PE=1 SV=1	Q17993	rml-3	22 kDa		1	14
UDP-glucose 4-epimerase OS=Caenorhabditis elegans OX=6239 GN=gale-1 PE=1 SV=1	Q564Q1	gale-1	38 kDa		1	14
Glutathione S-transferase omega OS=Caenorhabditis elegans OX=6239 GN=C02D5.4 PE=1 SV=1	D7SFI3	C02D5	29 kDa	TRUE	1	12
Microtubule-associated protein homolog maph-1.1 OS=Caenorhabditis elegans OX=6239 GN=maph-1.1 PE=1 SV=1	P91859	maph-1	92 kDa	TRUE	1	14
S-formylglutathione hydrolase OS=Caenorhabditis elegans OX=6239 GN=CELE_Y48G10A.1 PE=1 SV=1	G5EF86	CELE_Y48G10A	31 kDa		1	13
DNA-directed RNA polymerase II subunit RPB1 OS=Caenorhabditis elegans OX=6239 GN=ama-1 PE=1 SV=3	P16356	ama-1	205 kDa		0	11
Peptidase C1A papain C-terminal domain-containing protein OS=Caenorhabditis elegans OX=6239 GN=cpr-9 PE=1 SV=2	Q20950	cpr-9	38 kDa		0	14
Acidic leucine-rich nuclear phosphoprotein 32-related protein 2 OS=Caenorhabditis elegans OX=6239 GN=T19H12.2 PE=3 SV=1	O01615	T19H12	24 kDa	TRUE	0	14
Mevalonate kinase OS=Caenorhabditis elegans OX=6239 GN=mvk-1 PE=1 SV=2	Q9N4Z7	mvk-1	64 kDa		0	14
Proteasome activator complex subunit 3 OS=Caenorhabditis elegans OX=6239 GN=psme-3 PE=1 SV=1	Q95PZ7	psme-3	29 kDa		0	13
Myosin-1 OS=Caenorhabditis elegans OX=6239 GN=myo-1 PE=1 SV=3	P02567	myo-1	223 kDa	TRUE	0	14
Acyl-CoA dehydrogenase family member 11 OS=Caenorhabditis elegans OX=6239 GN=acdh-11 PE=1 SV=1	Q9XWZ2	acdh-11	68 kDa		0	14
Anaphase-promoting complex subunit 4-like WD40 domain-containing protein OS=Caenorhabditis elegans OX=6239 GN=aipl-1 PE=1 SV=1	O17939	aipl-1	65 kDa	TRUE	0	14
Argonaute protein wago-4 OS=Caenorhabditis elegans OX=6239 GN=wago-4 PE=1 SV=1	O62275	wago-4	107 kDa		0	14
Leucine-rich PPR motif-containing protein, mitochondrial OS=Caenorhabditis elegans OX=6239 GN=mma-1 PE=1 SV=1	Q17974	mma-1	119 kDa		0	14
AFG3-like protein spg-7 OS=Caenorhabditis elegans OX=6239 GN=spg-7 PE=3 SV=2	Q9N3T5	spg-7	87 kDa		0	13
Eukaryotic translation initiation factor 5 OS=Caenorhabditis elegans OX=6239 GN=C37C3.2 PE=3 SV=2	Q22918	C37C3	49 kDa		0	15
GTP-binding protein 128up OS=Caenorhabditis elegans OX=6239 GN=CELE_T28D6.6 PE=1 SV=1	G5EGL2	CELE_T28D6	41 kDa		0	13
Cytotoxic granule-associated RNA binding protein tiar-1 OS=Caenorhabditis elegans OX=6239 GN=tiar-1 PE=1 SV=1	Q95QV8	tiar-1	45 kDa		0	13
1,4-alpha-glucan branching enzyme OS=Caenorhabditis elegans OX=6239 GN=CELE_T04A8.7 PE=1 SV=1	Q22137	CELE_T04A8	79 kDa		0	14
Piwi domain-containing protein OS=Caenorhabditis elegans OX=6239 GN=ppw-1 PE=1 SV=1	Q86NJ8	ppw-1	100 kDa		0	14
UNC-45 OS=Caenorhabditis elegans OX=6239 GN=unc-45 PE=1 SV=1	G5EG62	unc-45	107 kDa		0	13
Keratin, type I cytoskeletal 9 CONTAMINANT OS=Homo sapiens GN=KRT9 PE=1 SV=3	P35527		62 kDa	TRUE	14	0
Proliferating cell nuclear antigen OS=Caenorhabditis elegans OX=6239 GN=pcn-1 PE=1 SV=3	O02115	pcn-1	29 kDa		0	15
Actin-depolymerizing factor 2, isoform c OS=Caenorhabditis elegans OX=6239 GN=unc-60 PE=1 SV=1	Q07749	unc-60	17 kDa	TRUE	0	14
Probable actin-related protein 2/3 complex subunit 2 OS=Caenorhabditis elegans OX=6239 GN=arx-4 PE=1 SV=1	Q8WTM6	arx-4	34 kDa		0	14
6-phosphofructo-2-kinase domain-containing protein OS=Caenorhabditis elegans OX=6239 GN=pfkb-1.1 PE=1 SV=1	Q95Y85 (+1)	pfkb-1	51 kDa	TRUE	0	15
Ubiquitin-like protein 1-ribosomal protein eS31 fusion protein OS=Caenorhabditis elegans OX=6239 GN=ubl-1 PE=1 SV=2	P37165	ubl-1	18 kDa		6	8
Large ribosomal subunit protein eL42 OS=Caenorhabditis elegans OX=6239 GN=rpl-36.A PE=3 SV=2	P48166	rpl-36	12 kDa		6	7
Heterogeneous nuclear ribonucleoprotein A1 OS=Caenorhabditis elegans OX=6239 GN=hrp-1 PE=1 SV=1	Q22037	hrp-1	36 kDa		3	9
Tubulin polymerization-promoting protein homolog OS=Caenorhabditis elegans OX=6239 GN=tppp-1 PE=1 SV=1	P91127	tppp-1	19 kDa		2	11
Small nuclear ribonucleoprotein associated homolog 13 OS=Caenorhabditis elegans OX=6239 GN=snu-13 PE=3 SV=1	Q21568	snu-13	14 kDa		2	11
protein-disulfide reductase OS=Caenorhabditis elegans OX=6239 GN=C32D5.8 PE=1 SV=1	Q09489	C32D5	16 kDa		2	11
Probable V-type proton ATPase subunit F OS=Caenorhabditis elegans OX=6239 GN=vha-9 PE=3 SV=1	Q23680	vha-9	13 kDa		2	12
Probable prefoldin subunit 6 OS=Caenorhabditis elegans OX=6239 GN=pfd-6 PE=2 SV=1	P52554	pfd-6	15 kDa		2	11
DeHydrogenases, Short chain OS=Caenorhabditis elegans OX=6239 GN=CELE_F20G2.2 PE=1 SV=1	Q93545	CELE_F20G2	27 kDa		2	12
PX domain-containing protein OS=Caenorhabditis elegans OX=6239 GN=snx-3 PE=1 SV=1	Q9XW41	snx-3	19 kDa		1	10
xanthine dehydrogenase OS=Caenorhabditis elegans OX=6239 GN=xdh-1 PE=1 SV=1	O17892	xdh-1	150 kDa		1	12
Lipid droplet localized protein OS=Caenorhabditis elegans OX=6239 GN=ldp-1 PE=1 SV=1	Q9GZE9	ldp-1	47 kDa		1	11
ATP synthase subunit e, mitochondrial OS=Caenorhabditis elegans OX=6239 GN=CELE_R04F11.2 PE=1 SV=1	Q21732	CELE_R04F11	12 kDa		1	10
Profilin-3 OS=Caenorhabditis elegans OX=6239 GN=pfn-3 PE=2 SV=1	Q21193	pfn-3	14 kDa		1	13
Eukaryotic translation initiation factor 3 subunit F OS=Caenorhabditis elegans OX=6239 GN=eif-3.F PE=3 SV=1	Q18967	eif-3	33 kDa		1	13
Bifunctional purine biosynthesis protein ATIC OS=Caenorhabditis elegans OX=6239 GN=atic-1 PE=1 SV=3	Q95QQ4	atic-1	65 kDa		0	13
UDP-Glucose Glycoprotein glucosylTransferase OS=Caenorhabditis elegans OX=6239 GN=uggt-1 PE=1 SV=1	Q9GPA0	uggt-1	168 kDa		0	13
Proteasome subunit beta type-2 OS=Caenorhabditis elegans OX=6239 GN=pbs-4 PE=3 SV=2	P91477	pbs-4	23 kDa		0	12
NADH:flavin oxidoreductase/NADH oxidase N-terminal domain-containing protein OS=Caenorhabditis elegans OX=6239 GN=CELE_F17A9.4 PE=1 SV=1	O16214	CELE_F17A9	51 kDa	TRUE	0	13
DnaJ homolog subfamily C member 2 OS=Caenorhabditis elegans OX=6239 GN=dnj-11 PE=1 SV=1	Q94216	dnj-11	69 kDa		0	11
Isochorismatase domain-containing protein 1 OS=Caenorhabditis elegans OX=6239 GN=marb-1 PE=1 SV=1	Q20062	marb-1	22 kDa		0	11
Protein argonaute-2 OS=Caenorhabditis elegans OX=6239 GN=alg-1 PE=1 SV=1	G5EES3 (+1)	alg-1	113 kDa	TRUE	0	13
Pre-rRNA-processing protein TSR1 homolog OS=Caenorhabditis elegans OX=6239 GN=tag-151 PE=3 SV=1	Q19329	tag-151	89 kDa		0	12
Ras-related protein Rab-2 OS=Caenorhabditis elegans OX=6239 GN=unc-108 PE=1 SV=1	O01577	unc-108	24 kDa		0	14
Microtubule-associated protein futsch OS=Caenorhabditis elegans OX=6239 GN=maph-1.2 PE=1 SV=1	A9UJN7	maph-1	92 kDa	TRUE	0	12
Probable N-acetylgalactosaminyltransferase 8 OS=Caenorhabditis elegans OX=6239 GN=gly-8 PE=1 SV=1	O45293	gly-8	48 kDa		0	14
Methyltransferase domain-containing protein OS=Caenorhabditis elegans OX=6239 GN=metl-13 PE=1 SV=1	Q17539	metl-13	73 kDa		0	14
Alpha-carbonic anhydrase domain-containing protein OS=Caenorhabditis elegans OX=6239 GN=cah-4 PE=1 SV=3	Q21614	cah-4	31 kDa		0	13
DUF19 domain-containing protein OS=Caenorhabditis elegans OX=6239 GN=CELE_Y57G11B.5 PE=1 SV=1	O18224	CELE_Y57G11B	25 kDa		0	13
Actin-related protein 2/3 complex subunit OS=Caenorhabditis elegans OX=6239 GN=arx-3 PE=1 SV=1	Q9U1R7	arx-3	41 kDa		0	13
Protein F37C4.5 OS=Caenorhabditis elegans OX=6239 GN=CELE_ZK1055.7 PE=1 SV=1	O76449	CELE_ZK1055	63 kDa		0	14
Globin-like protein OS=Caenorhabditis elegans OX=6239 GN=glb-1 PE=1 SV=2	P30627	glb-1	19 kDa		0	13
Uracil phosphoribosyltransferase homolog OS=Caenorhabditis elegans OX=6239 GN=C47B2.2 PE=1 SV=1	Q9U3L5	C47B2	26 kDa		0	11
Glutaredoxin 3 OS=Caenorhabditis elegans OX=6239 GN=glrx-3 PE=1 SV=1	H2KZJ5	glrx-3	38 kDa		0	14
Isocitrate dehydrogenase [NADP] OS=Caenorhabditis elegans OX=6239 GN=idh-2 PE=1 SV=1	O17643	idh-2	49 kDa	TRUE	0	13
Eukaryotic translation initiation factor 4E-3 OS=Caenorhabditis elegans OX=6239 GN=ife-3 PE=1 SV=2	O61955	ife-3	28 kDa		0	9
Putative phospholipase B-like 2 OS=Caenorhabditis elegans OX=6239 GN=F09B12.3 PE=1 SV=2	O62146	F09B12	67 kDa		0	14
Uterine Lumin Expressed/locailized OS=Caenorhabditis elegans OX=6239 GN=ule-3 PE=1 SV=1	Q18947	ule-3	34 kDa		0	14
P-type domain-containing protein OS=Caenorhabditis elegans OX=6239 GN=aagr-2 PE=1 SV=3	Q21750	aagr-2	107 kDa		0	14
UV excision repair protein RAD23 OS=Caenorhabditis elegans OX=6239 GN=rad-23 PE=1 SV=2	Q23451	rad-23	35 kDa		0	14
Importin N-terminal domain-containing protein OS=Caenorhabditis elegans OX=6239 GN=imb-1 PE=1 SV=3	Q9BIB8	imb-1	99 kDa		0	13
DUF4440 domain-containing protein OS=Caenorhabditis elegans OX=6239 GN=CELE_Y105C5B.5 PE=1 SV=1	Q9U315	CELE_Y105C5B	14 kDa		0	13
Glutaredoxin-1 OS=Caenorhabditis elegans OX=6239 GN=glrx-10 PE=1 SV=1	Q9N456	glrx-10	11 kDa		5	6
Thioredoxin domain-containing protein OS=Caenorhabditis elegans OX=6239 GN=txdc-12.2 PE=1 SV=1	Q9N5S7	txdc-12	30 kDa		4	7
Glutathione peroxidase 2 OS=Caenorhabditis elegans OX=6239 GN=gpx-2 PE=3 SV=1	O62327	gpx-2	18 kDa		2	11
Probable histone H2B 3 OS=Caenorhabditis elegans OX=6239 GN=his-41 PE=3 SV=3	Q27484	his-41	14 kDa		2	10
Protein tfg-1 OS=Caenorhabditis elegans OX=6239 GN=tfg-1 PE=1 SV=1	Q9U1W1	tfg-1	50 kDa		3	8
NAD(P)-binding domain-containing protein OS=Caenorhabditis elegans OX=6239 GN=rml-5 PE=1 SV=1	Q95XM5	rml-5	42 kDa		1	11
Fatty-acid and retinol-binding protein 1 OS=Caenorhabditis elegans OX=6239 GN=far-6 PE=1 SV=1	Q9XUB7	far-6	21 kDa	TRUE	1	9
MSP domain-containing protein OS=Caenorhabditis elegans OX=6239 GN=msd-2 PE=1 SV=1	G5EEJ7	msd-2	11 kDa		1	12
Histidine triad nucleotide-binding protein 1 OS=Caenorhabditis elegans OX=6239 GN=hint-1 PE=4 SV=1	P53795	hint-1	14 kDa		1	11
Proteasomal ubiquitin receptor ADRM1 OS=Caenorhabditis elegans OX=6239 GN=rpn-13 PE=1 SV=1	A0A2K5ATW5	rpn-13	43 kDa		0	11
Choline/carnitine acyltransferase domain-containing protein OS=Caenorhabditis elegans OX=6239 GN=B0395.3 PE=1 SV=1	Q17499	B0395	69 kDa		0	11
Twitchin OS=Caenorhabditis elegans OX=6239 GN=unc-22 PE=1 SV=3	Q23551	unc-22	789 kDa		0	11
Ubiquitin-conjugating enzyme E2 variant 1 OS=Caenorhabditis elegans OX=6239 GN=uev-1 PE=1 SV=1	O45495	uev-1	16 kDa		0	9
Vesicle-fusing ATPase OS=Caenorhabditis elegans OX=6239 GN=nsf-1 PE=1 SV=2	Q94392	nsf-1	91 kDa	TRUE	0	11
Ubiquilin OS=Caenorhabditis elegans OX=6239 GN=ubql-1 PE=2 SV=1	G5EFF7	ubql-1	54 kDa		0	12
U5 small nuclear ribonucleoprotein 200 kDa helicase OS=Caenorhabditis elegans OX=6239 GN=snrp-200 PE=3 SV=1	Q9U2G0	snrp-200	244 kDa		0	12
DNA topoisomerase 2 top-2 OS=Caenorhabditis elegans OX=6239 GN=top-2 PE=1 SV=2	Q23670	top-2	172 kDa		0	9
Eukaryotic translation initiation factor 3 subunit E OS=Caenorhabditis elegans OX=6239 GN=eif-3.E PE=3 SV=1	O61820	eif-3	51 kDa		0	12
DUF4440 domain-containing protein OS=Caenorhabditis elegans OX=6239 GN=CELE_T02D1.8 PE=1 SV=1	G5ECA7	CELE_T02D1	14 kDa		0	9
Ribosome-binding protein 1 OS=Caenorhabditis elegans OX=6239 GN=tcc-1 PE=1 SV=1	Q9GRZ9	tcc-1	76 kDa		0	12
Polyadenylate-binding protein OS=Caenorhabditis elegans OX=6239 GN=pab-2 PE=1 SV=1	Q19579	pab-2	76 kDa	TRUE	2	8
Guanyl-specific ribonuclease pgl-3 OS=Caenorhabditis elegans OX=6239 GN=pgl-3 PE=1 SV=1	G5EBV6	pgl-3	75 kDa	TRUE	0	9
Serine or cysteine protease inhibitor OS=Caenorhabditis elegans OX=6239 GN=srp-7 PE=1 SV=1	G5EBT3	srp-7	40 kDa		0	13
Nucleolar GTP-binding protein 1 OS=Caenorhabditis elegans OX=6239 GN=nog-1 PE=1 SV=1	O44411	nog-1	78 kDa		0	11
DUF1525 domain-containing protein OS=Caenorhabditis elegans OX=6239 GN=CELE_D1054.10 PE=1 SV=1	Q18943	CELE_D1054	21 kDa		0	13
Acyl-coenzyme A oxidase acox-1.1 OS=Caenorhabditis elegans OX=6239 GN=acox-1.1 PE=1 SV=1	O62140	acox-1	76 kDa	TRUE	0	13
Glycogen debranching enzyme OS=Caenorhabditis elegans OX=6239 GN=agl-1 PE=1 SV=1	O62334	agl-1	166 kDa		0	13
NADH dehydrogenase [ubiquinone] iron-sulfur protein 3, mitochondrial OS=Caenorhabditis elegans OX=6239 GN=nuo-2 PE=1 SV=1	Q86NC2	nuo-2	31 kDa		0	12
Methyltransferase domain-containing protein OS=Caenorhabditis elegans OX=6239 GN=CELE_R08F11.4 PE=1 SV=1	O01889	CELE_R08F11	39 kDa		0	12
Signal recognition particle 54 kDa protein OS=Caenorhabditis elegans OX=6239 GN=CELE_F21D5.7 PE=1 SV=1	G5EE80	CELE_F21D5	55 kDa		0	10
Eukaryotic translation initiation factor 3 30 kDa subunit OS=Caenorhabditis elegans OX=6239 GN=eif-3.j PE=1 SV=1	Q9XWP7	eif-3	23 kDa		0	12
Peptidase A1 domain-containing protein OS=Caenorhabditis elegans OX=6239 GN=asp-14 PE=1 SV=2	Q94271	asp-14	40 kDa		0	12
Peptidase S9 prolyl oligopeptidase catalytic domain-containing protein OS=Caenorhabditis elegans OX=6239 GN=dpf-4 PE=1 SV=2	Q19086	dpf-4	71 kDa		0	12
Probable cytochrome c 2.2 OS=Caenorhabditis elegans OX=6239 GN=cyc-2.2 PE=3 SV=1	Q23240	cyc-2	13 kDa	TRUE	0	6
Nematode Specific Peptide family OS=Caenorhabditis elegans OX=6239 GN=nsph-4.2 PE=1 SV=1	G5ECF8	nsph-4	43 kDa	TRUE	0	11
J domain-containing protein OS=Caenorhabditis elegans OX=6239 GN=dnj-13 PE=1 SV=1	Q20774	dnj-13	36 kDa		0	11
Putative serine protease K12H4.7 OS=Caenorhabditis elegans OX=6239 GN=K12H4.7 PE=3 SV=2	P34528	K12H4	57 kDa		0	12
Guanine nucleotide-binding protein subunit beta-1 OS=Caenorhabditis elegans OX=6239 GN=gpb-1 PE=1 SV=2	P17343	gpb-1	37 kDa		0	12
Ran GTPase-activating protein 2 OS=Caenorhabditis elegans OX=6239 GN=ran-2 PE=4 SV=3	P34342	ran-2	106 kDa		0	12
Tryptophan 2,3-dioxygenase OS=Caenorhabditis elegans OX=6239 GN=tdo-2 PE=1 SV=1	Q09474	tdo-2	47 kDa		0	11
Elongation factor Ts, mitochondrial OS=Caenorhabditis elegans OX=6239 GN=tsfm-1 PE=2 SV=1	Q20819	tsfm-1	34 kDa		0	13
Troponin T OS=Caenorhabditis elegans OX=6239 GN=tnt-2 PE=1 SV=1	Q7Z072	tnt-2	49 kDa	TRUE	0	11
K Homology domain-containing protein OS=Caenorhabditis elegans OX=6239 GN=fubl-2 PE=1 SV=1	Q7Z145	fubl-2	54 kDa		0	13
Glutathione S-transferase P 10 OS=Caenorhabditis elegans OX=6239 GN=gst-10 PE=1 SV=3	Q9N4X8	gst-10	25 kDa		0	8
Peptidase M16 N-terminal domain-containing protein OS=Caenorhabditis elegans OX=6239 GN=ucr-2.3 PE=1 SV=1	Q9TZ33	ucr-2	46 kDa		0	13
Copper transport protein ATOX1 OS=Caenorhabditis elegans OX=6239 GN=cuc-1 PE=1 SV=1	G5EE41	cuc-1	8 kDa		5	6
Uncharacterized protein T28D9.1 OS=Caenorhabditis elegans OX=6239 GN=T28D9.1 PE=4 SV=2	Q10020	T28D9	14 kDa		3	8
Probable nuclear transport factor 2 OS=Caenorhabditis elegans OX=6239 GN=ran-4 PE=3 SV=1	Q21735	ran-4	15 kDa		3	8
SUI1 domain-containing protein OS=Caenorhabditis elegans OX=6239 GN=eif-1 PE=1 SV=1	Q967F1	eif-1	12 kDa		3	8
Peptidase A1 domain-containing protein OS=Caenorhabditis elegans OX=6239 GN=asp-5 PE=1 SV=1	O01532	asp-5	42 kDa		2	9
Eukaryotic translation initiation factor 2 subunit 2 OS=Caenorhabditis elegans OX=6239 GN=eif-2beta PE=3 SV=4	Q21230	eif-2beta	28 kDa		3	7
Ubiquitin carboxyl-terminal hydrolase ubh-4 OS=Caenorhabditis elegans OX=6239 GN=ubh-4 PE=1 SV=2	Q09444	ubh-4	37 kDa		1	10
Ubiquitin-conjugating enzyme E2 ubc-18 OS=Caenorhabditis elegans OX=6239 GN=ubc-18 PE=1 SV=2	Q21633	ubc-18	18 kDa		1	10
Orotate phosphoribosyltransferase OS=Caenorhabditis elegans OX=6239 GN=R12E2.11 PE=1 SV=1	O61790	R12E2	25 kDa		1	11
Galectin OS=Caenorhabditis elegans OX=6239 GN=lec-9 PE=1 SV=1	G5EC10	lec-9	16 kDa		2	10
Ras-related protein rab-11.1 OS=Caenorhabditis elegans OX=6239 GN=rab-11.1 PE=1 SV=1	O01803	rab-11	23 kDa		0	11
Myosin regulatory light chain 2 OS=Caenorhabditis elegans OX=6239 GN=mlc-2 PE=4 SV=1	P19626	mlc-2	19 kDa	TRUE	0	11
Ubiquitin carboxyl-terminal hydrolase 47 OS=Caenorhabditis elegans OX=6239 GN=CELE_T05H10.1 PE=1 SV=2	Q22240	CELE_T05H10	150 kDa		0	11
dUTP diphosphatase OS=Caenorhabditis elegans OX=6239 GN=dut-1 PE=1 SV=1	G5EET2	dut-1	52 kDa		0	12
Probable 2-oxoadipate dehydrogenase complex component E1 homolog OS=Caenorhabditis elegans OX=6239 GN=ogdh-2 PE=3 SV=4	Q23629	ogdh-2	103 kDa		0	10
Hypoxia up-regulated protein 1 OS=Caenorhabditis elegans OX=6239 GN=CELE_T24H7.2 PE=1 SV=1	Q22758	CELE_T24H7	104 kDa		0	11
Small ribosomal subunit protein mS39 OS=Caenorhabditis elegans OX=6239 GN=let-630 PE=1 SV=2	Q9N584	let-630	75 kDa		0	11
Armadillo-type protein OS=Caenorhabditis elegans OX=6239 GN=CELE_Y38E10A.22 PE=1 SV=2	H2KMK6	CELE_Y38E10A	49 kDa		0	11
Zinc finger CCCH domain-containing protein 15 homolog OS=Caenorhabditis elegans OX=6239 GN=F27D4.4 PE=3 SV=3	Q93618	F27D4	43 kDa		0	11
5-oxoprolinase OS=Caenorhabditis elegans OX=6239 GN=CELE_Y38F2AR.12 PE=1 SV=2	A0A9S2	CELE_Y38F2AR	138 kDa		0	10
ATP synthase F(0) complex subunit B1, mitochondrial OS=Caenorhabditis elegans OX=6239 GN=asb-1 PE=2 SV=1	Q20053	asb-1	34 kDa		0	11
Glutamate--cysteine ligase OS=Caenorhabditis elegans OX=6239 GN=gcs-1 PE=1 SV=2	Q20117	gcs-1	74 kDa		0	11
Reticulon-like protein OS=Caenorhabditis elegans OX=6239 GN=ret-1 PE=1 SV=1	B5U8N2	ret-1	55 kDa	TRUE	0	11
Isocitrate dehydrogenase [NAD] subunit, mitochondrial OS=Caenorhabditis elegans OX=6239 GN=idhg-2 PE=1 SV=1	Q95YD8	idhg-2	41 kDa	TRUE	0	10
Cathepsin B-like cysteine proteinase 6 OS=Caenorhabditis elegans OX=6239 GN=cpr-6 PE=1 SV=1	P43510	cpr-6	42 kDa		0	12
Protein zwilch homolog OS=Caenorhabditis elegans OX=6239 GN=zwl-1 PE=1 SV=1	Q95XP9	zwl-1	71 kDa		0	12
Probable histone-binding protein lin-53 OS=Caenorhabditis elegans OX=6239 GN=lin-53 PE=1 SV=2	P90916	lin-53	47 kDa		0	11
B30.2/SPRY domain-containing protein OS=Caenorhabditis elegans OX=6239 GN=CELE_F45D11.15 PE=4 SV=1	G5EFS5 (+1)	CELE_F45D11	59 kDa		0	12
Serine/threonine-protein phosphatase 2A catalytic subunit OS=Caenorhabditis elegans OX=6239 GN=let-92 PE=1 SV=1	G5EGK8	let-92	36 kDa	TRUE	0	12
Uterine Lumin Expressed/locailized OS=Caenorhabditis elegans OX=6239 GN=ule-2 PE=1 SV=1	Q067X2	ule-2	22 kDa		0	11
Beta-lactamase-like protein 2 homolog OS=Caenorhabditis elegans OX=6239 GN=Y53F4B.39 PE=3 SV=1	Q95Q18	Y53F4B	33 kDa		0	10
Regulator of microtubule dynamics protein 1 OS=Caenorhabditis elegans OX=6239 GN=rmd-1 PE=1 SV=2	P34560	rmd-1	26 kDa		0	11
Nuclear migration protein nudC OS=Caenorhabditis elegans OX=6239 GN=nud-1 PE=1 SV=1	G5EE74	nud-1	36 kDa		0	11
Methylmalonic aciduria type A homolog, mitochondrial OS=Caenorhabditis elegans OX=6239 GN=mmaa-1 PE=3 SV=2	Q22111	mmaa-1	44 kDa		0	11
Co-chaperone protein daf-41 OS=Caenorhabditis elegans OX=6239 GN=daf-41 PE=2 SV=1	Q23280	daf-41	19 kDa		0	12
cystathionine gamma-lyase OS=Caenorhabditis elegans OX=6239 GN=cbl-1 PE=1 SV=3	O02215	cbl-1	50 kDa		0	12
Calmodulin OS=Caenorhabditis elegans OX=6239 GN=cmd-1 PE=1 SV=3	O16305	cmd-1	17 kDa		0	12
DUF19 domain-containing protein OS=Caenorhabditis elegans OX=6239 GN=CELE_T13F3.6 PE=1 SV=2	O18089	CELE_T13F3	19 kDa		0	11
arginine kinase OS=Caenorhabditis elegans OX=6239 GN=argk-1 PE=1 SV=1	O45518	argk-1	42 kDa	TRUE	0	9
DNA replication licensing factor mcm-6 OS=Caenorhabditis elegans OX=6239 GN=mcm-6 PE=1 SV=1	P34647	mcm-6	91 kDa		0	10
F-actin-capping protein subunit alpha OS=Caenorhabditis elegans OX=6239 GN=cap-1 PE=2 SV=1	P34685	cap-1	32 kDa		0	12
Serine/threonine-protein phosphatase PP1-beta OS=Caenorhabditis elegans OX=6239 GN=gsp-2 PE=1 SV=1	P48727	gsp-2	38 kDa	TRUE	0	11
Complex I-B14.7 OS=Caenorhabditis elegans OX=6239 GN=nduf-11 PE=1 SV=1	Q17512	nduf-11	36 kDa		0	11
Mitochondrial import receptor subunit TOM40 homolog OS=Caenorhabditis elegans OX=6239 GN=tomm-40 PE=2 SV=1	Q18090	tomm-40	32 kDa		0	11
Cytochrome c domain-containing protein OS=Caenorhabditis elegans OX=6239 GN=cyc-1 PE=1 SV=1	Q18853	cyc-1	31 kDa		0	12
Putative ATP synthase subunit f, mitochondrial OS=Caenorhabditis elegans OX=6239 GN=R53.4 PE=3 SV=1	Q22021	R53	19 kDa		0	11
Ground-like domain-containing protein OS=Caenorhabditis elegans OX=6239 GN=grd-3 PE=1 SV=2	Q9TYW7	grd-3	19 kDa		0	12
Nematode Specific Peptide family OS=Caenorhabditis elegans OX=6239 GN=nsph-3.1 PE=1 SV=1	Q9XW38	nsph-3	41 kDa	TRUE	0	11
Long-chain-fatty-acid--CoA ligase OS=Caenorhabditis elegans OX=6239 GN=acs-5 PE=1 SV=1	Q9XWD1	acs-5	76 kDa		0	11
ATPase inhibitor mai-2, mitochondrial OS=Caenorhabditis elegans OX=6239 GN=mai-2 PE=3 SV=1	O44441	mai-2	12 kDa		2	7
Fatty acid-binding protein homolog 5 OS=Caenorhabditis elegans OX=6239 GN=lbp-5 PE=3 SV=1	O01814	lbp-5	16 kDa		2	8
Probable protein disulfide-isomerase A4 OS=Caenorhabditis elegans OX=6239 GN=C14B9.2 PE=3 SV=2	P34329	C14B9	70 kDa		1	8
Phosphatidylethanolamine-binding protein OS=Caenorhabditis elegans OX=6239 GN=CELE_F40A3.3 PE=1 SV=1	A0A0K3ASH2 (+1)	CELE_F40A3	25 kDa		1	9
DUF1513 domain-containing protein OS=Caenorhabditis elegans OX=6239 GN=CELE_K09E2.3 PE=1 SV=1	Q21392	CELE_K09E2	22 kDa		1	9
AP-1 complex subunit gamma OS=Caenorhabditis elegans OX=6239 GN=apg-1 PE=1 SV=1	Q8WQB3	apg-1	92 kDa		1	7
CPN-1 OS=Caenorhabditis elegans OX=6239 GN=cpn-1 PE=1 SV=1	G5EFB5	cpn-1	21 kDa		1	9
ET module OS=Caenorhabditis elegans OX=6239 GN=gfi-1 PE=1 SV=1	Q94246 (+1)	gfi-1	227 kDa		1	9
26S proteasome non-ATPase regulatory subunit 8 OS=Caenorhabditis elegans OX=6239 GN=rpn-12 PE=3 SV=1	Q23449	rpn-12	29 kDa		1	10
Transthyretin-like family protein OS=Caenorhabditis elegans OX=6239 GN=ttr-51 PE=1 SV=2	O62289	ttr-51	15 kDa		1	7
Peptidase A1 domain-containing protein OS=Caenorhabditis elegans OX=6239 GN=asp-2 PE=1 SV=1	Q86NE0	asp-2	47 kDa		1	9
GDP-mannose 4,6 dehydratase 1 OS=Caenorhabditis elegans OX=6239 GN=bre-1 PE=1 SV=3	Q18801	bre-1	44 kDa		1	9
Probable acyl-coenzyme A oxidase acox-1.5 OS=Caenorhabditis elegans OX=6239 GN=acox-1.5 PE=3 SV=1	P34355	acox-1	75 kDa		1	9
Putative NipSnap protein K02D10.1 OS=Caenorhabditis elegans OX=6239 GN=K02D10.1 PE=2 SV=4	P34492	K02D10	59 kDa		1	9
Probable adenylate kinase isoenzyme ZK673.2 OS=Caenorhabditis elegans OX=6239 GN=ZK673.2 PE=3 SV=1	Q09629	ZK673	25 kDa		0	10
Mitochondrial carrier OS=Caenorhabditis elegans OX=6239 GN=mtch-1 PE=1 SV=1	H2KYJ5	mtch-1	37 kDa		0	10
Probable-ribose 5-phosphate isomerase OS=Caenorhabditis elegans OX=6239 GN=rpia-1 PE=3 SV=1	P41994	rpia-1	27 kDa		0	10
D-lactate dehydrogenase (cytochrome) OS=Caenorhabditis elegans OX=6239 GN=CELE_F32D8.12 PE=1 SV=1	Q7JLJ0 (+1)	CELE_F32D8	50 kDa		0	10
Probable phosphomannomutase OS=Caenorhabditis elegans OX=6239 GN=F52B11.2 PE=3 SV=2	Q9XUE6	F52B11	29 kDa		0	9
Adenine phosphoribosyltransferase OS=Caenorhabditis elegans OX=6239 GN=T19B4.3 PE=2 SV=1	P91455	T19B4	20 kDa		0	9
Protein irg-7 OS=Caenorhabditis elegans OX=6239 GN=irg-7 PE=2 SV=1	A0A131MBU3	irg-7	244 kDa	TRUE	0	10
Serine carboxypeptidase ctsa-1.2 OS=Caenorhabditis elegans OX=6239 GN=ctsa-1.2 PE=3 SV=1	P52715	ctsa-1	50 kDa		0	11
RRM domain-containing protein OS=Caenorhabditis elegans OX=6239 GN=nucl-1 PE=1 SV=1	O45181	nucl-1	87 kDa		0	10
CPG4 domain-containing protein OS=Caenorhabditis elegans OX=6239 GN=CELE_E01G4.6 PE=1 SV=1	G5EDV0	CELE_E01G4	100 kDa		0	11
Protein phosphatase 1 regulatory subunit SDS22 homolog OS=Caenorhabditis elegans OX=6239 GN=sds-22 PE=3 SV=1	P45969	sds-22	37 kDa		0	9
kynurenine--oxoglutarate transaminase OS=Caenorhabditis elegans OX=6239 GN=nkat-3 PE=1 SV=1	Q5FC69 (+1)	nkat-3	48 kDa		0	11
Peroxidase skpo-1 OS=Caenorhabditis elegans OX=6239 GN=skpo-1 PE=2 SV=1	Q20616	skpo-1	73 kDa		0	11
Fatty-acid and retinol-binding protein 1 OS=Caenorhabditis elegans OX=6239 GN=far-3 PE=1 SV=1	Q19478	far-3	21 kDa		0	11
Probable calcium-binding mitochondrial carrier K02F3.2 OS=Caenorhabditis elegans OX=6239 GN=K02F3.2 PE=3 SV=3	Q21153	K02F3	80 kDa		0	10
Spindle-defective protein 5 OS=Caenorhabditis elegans OX=6239 GN=spd-5 PE=1 SV=2	P91349	spd-5	135 kDa		0	10
Probable mannose-6-phosphate isomerase OS=Caenorhabditis elegans OX=6239 GN=ZK632.4 PE=3 SV=3	P34650	ZK632	46 kDa		0	11
NADH dehydrogenase [ubiquinone] 1 beta subcomplex subunit 10 OS=Caenorhabditis elegans OX=6239 GN=ndub-10 PE=1 SV=1	Q93831	ndub-10	31 kDa		0	10
Serine/threonine-protein phosphatase 5 OS=Caenorhabditis elegans OX=6239 GN=pph-5 PE=1 SV=2	Q9NES8	pph-5	56 kDa		0	11
Purine nucleoside phosphorylase OS=Caenorhabditis elegans OX=6239 GN=pnp-1 PE=1 SV=1	O61217	pnp-1	32 kDa		0	10
3-hydroxyacyl-CoA dehydrogenase OS=Caenorhabditis elegans OX=6239 GN=hacd-1 PE=1 SV=1	O44608	hacd-1	33 kDa		0	9
Small ribosomal subunit protein uS5m OS=Caenorhabditis elegans OX=6239 GN=mrps-5 PE=3 SV=3	Q93425	mrps-5	50 kDa		0	11
AP complex subunit beta OS=Caenorhabditis elegans OX=6239 GN=apb-1 PE=1 SV=2	Q9N4F3	apb-1	105 kDa		0	9
Spectrin alpha chain OS=Caenorhabditis elegans OX=6239 GN=spc-1 PE=1 SV=2	G4S034 (+1)	spc-1	282 kDa		0	10
Translational repressor ifet-1 OS=Caenorhabditis elegans OX=6239 GN=ifet-1 PE=1 SV=2	Q20898	ifet-1	84 kDa		0	11
MICOS complex subunit MIC60-1 OS=Caenorhabditis elegans OX=6239 GN=immt-1 PE=2 SV=2	Q22505	immt-1	76 kDa		0	10
Probable maleylacetoacetate isomerase OS=Caenorhabditis elegans OX=6239 GN=gst-42 PE=1 SV=1	Q18938	gst-42	24 kDa		0	11
GYF domain-containing protein gyf-1 OS=Caenorhabditis elegans OX=6239 GN=gyf-1 PE=4 SV=4	Q09237	gyf-1	121 kDa		0	9
Vesicle-fusing ATPase OS=Caenorhabditis elegans OX=6239 GN=vps-4 PE=1 SV=4	Q9BL83	vps-4	48 kDa		0	9
Putative tricarboxylate transport protein, mitochondrial OS=Caenorhabditis elegans OX=6239 GN=K11H3.3 PE=3 SV=1	P34519	K11H3	34 kDa		0	10
Mitochondrial Ribosomal Protein, Small OS=Caenorhabditis elegans OX=6239 GN=mrps-22 PE=1 SV=1	Q9U3Q0	mrps-22	48 kDa		0	9
Tyramine beta-hydroxylase OS=Caenorhabditis elegans OX=6239 GN=tbh-1 PE=1 SV=3	Q9XTQ6	tbh-1	75 kDa		0	10
Aminopeptidase ltah-1.1 OS=Caenorhabditis elegans OX=6239 GN=ltah-1.1 PE=1 SV=1	G5EFT4	ltah-1	68 kDa	TRUE	0	11
Putative thiosulfate sulfurtransferase mpst-1 OS=Caenorhabditis elegans OX=6239 GN=mpst-1 PE=3 SV=1	O17730	mpst-1	37 kDa		0	11
ATP synthase subunit delta, mitochondrial OS=Caenorhabditis elegans OX=6239 GN=F58F12.1 PE=1 SV=1	Q09544	F58F12	17 kDa		0	10
Succinate dehydrogenase [ubiquinone] iron-sulfur subunit, mitochondrial OS=Caenorhabditis elegans OX=6239 GN=sdhb-1 PE=2 SV=1	Q09545	sdhb-1	33 kDa		0	6
Serine/threonine-protein phosphatase PP1-alpha OS=Caenorhabditis elegans OX=6239 GN=gsp-1 PE=1 SV=2	Q27497	gsp-1	37 kDa	TRUE	0	10
Nucleoside hydrolase OS=Caenorhabditis elegans OX=6239 GN=Y43F8C.13 PE=1 SV=1	Q9XWN7	Y43F8C	37 kDa		0	11
Putative phospholipase B-like 1 OS=Caenorhabditis elegans OX=6239 GN=Y37D8A.2 PE=1 SV=1	Q9XWV2	Y37D8A	65 kDa		0	11
Uncharacterized protein F13E6.1 OS=Caenorhabditis elegans OX=6239 GN=F13E6.1 PE=3 SV=2	P55326	F13E6	21 kDa		3	7
Non-specific lipid-transfer protein-like 1 OS=Caenorhabditis elegans OX=6239 GN=nlt-1 PE=4 SV=1	Q23655	nlt-1	13 kDa		3	7
Probable prefoldin subunit 3 OS=Caenorhabditis elegans OX=6239 GN=pfd-3 PE=3 SV=1	O18054	pfd-3	21 kDa		2	8
Polysaccharide biosynthesis domain-containing protein OS=Caenorhabditis elegans OX=6239 GN=CELE_Y54E5A.5 PE=1 SV=1	Q9XWK2	CELE_Y54E5A	17 kDa		1	7
Peptidyl-prolyl cis-trans isomerase 6 OS=Caenorhabditis elegans OX=6239 GN=cyn-6 PE=2 SV=1	P52014	cyn-6	22 kDa	TRUE	1	6
Glycoside hydrolase family 31 N-terminal domain-containing protein OS=Caenorhabditis elegans OX=6239 GN=aagr-4 PE=1 SV=3	O17352	aagr-4	104 kDa		1	8
Methenyltetrahydrofolate cyclohydrolase OS=Caenorhabditis elegans OX=6239 GN=dao-3 PE=1 SV=2	Q21285	dao-3	33 kDa		1	9
Uncharacterized oxidoreductase F53C11.3 OS=Caenorhabditis elegans OX=6239 GN=F53C11.3 PE=3 SV=1	Q93761	F53C11	33 kDa		1	8
Cytosolic Fe-S cluster assembly factor NUBP1 homolog OS=Caenorhabditis elegans OX=6239 GN=nubp-1 PE=2 SV=2	Q93459	nubp-1	33 kDa		1	8
DeHydrogenases, Short chain OS=Caenorhabditis elegans OX=6239 GN=CELE_D1054.8 PE=1 SV=1	Q18946	CELE_D1054	29 kDa		1	8
Translocon-associated protein subunit alpha OS=Caenorhabditis elegans OX=6239 GN=trap-1 PE=1 SV=1	Q95XT5	trap-1	29 kDa		1	9
Cytochrome c oxidase subunit 4 OS=Caenorhabditis elegans OX=6239 GN=cox-4 PE=1 SV=1	Q9U329	cox-4	20 kDa		0	8
26S proteasome non-ATPase regulatory subunit 5 OS=Caenorhabditis elegans OX=6239 GN=CELE_F35G12.12 PE=1 SV=3	Q20058	CELE_F35G12	56 kDa		0	9
Thymidylate kinase OS=Caenorhabditis elegans OX=6239 GN=dtmk-1 PE=3 SV=1	Q22018	dtmk-1	24 kDa		0	7
Catalase OS=Caenorhabditis elegans OX=6239 GN=ctl-3 PE=1 SV=1	Q8MYL7 (+1)	ctl-3	59 kDa	TRUE	0	10
Peptidase A1 domain-containing protein OS=Caenorhabditis elegans OX=6239 GN=asp-12 PE=1 SV=1	O01531	asp-12	42 kDa		0	10
Kinetochore-associated protein rod-1 OS=Caenorhabditis elegans OX=6239 GN=rod-1 PE=1 SV=1	Q20849	rod-1	234 kDa		0	9
UDP-glucuronosyltransferase OS=Caenorhabditis elegans OX=6239 GN=ugt-22 PE=1 SV=1	Q9U3Q6	ugt-22	60 kDa		0	9
Pre-mRNA-processing factor 19 OS=Caenorhabditis elegans OX=6239 GN=prp-19 PE=3 SV=2	Q10051	prp-19	53 kDa		0	9
cysteine desulfurase OS=Caenorhabditis elegans OX=6239 GN=nfs-1 PE=1 SV=2	O61741	nfs-1	45 kDa		0	9
Prefoldin subunit 2 OS=Caenorhabditis elegans OX=6239 GN=pfd-2 PE=3 SV=1	Q9N5M2	pfd-2	16 kDa		0	10
Uncharacterized protein Y92H12BR.3 OS=Caenorhabditis elegans OX=6239 GN=Y92H12BR.3 PE=1 SV=2	Q9BPN8	Y92H12BR	71 kDa		0	9
Putative phospholipase B-like 3 OS=Caenorhabditis elegans OX=6239 GN=Y54F10AM.8 PE=1 SV=1	Q9BL07	Y54F10AM	67 kDa		0	7
Cysteine and histidine-rich domain-containing protein 1 OS=Caenorhabditis elegans OX=6239 GN=chp-1 PE=2 SV=1	G5EEI8	chp-1	36 kDa		0	6
hydroxymethylglutaryl-CoA lyase OS=Caenorhabditis elegans OX=6239 GN=CELE_Y71G12B.10 PE=1 SV=1	Q95XN1	CELE_Y71G12B	34 kDa		0	10
Mitochondrial 2-oxoglutarate/malate carrier protein OS=Caenorhabditis elegans OX=6239 GN=misc-1 PE=1 SV=2	P90992	misc-1	33 kDa		0	10
DNA-directed RNA polymerase II subunit RPB2 OS=Caenorhabditis elegans OX=6239 GN=rpb-2 PE=2 SV=2	Q10578	rpb-2	135 kDa		0	10
Probable mitochondrial import inner membrane translocase subunit tin-44 OS=Caenorhabditis elegans OX=6239 GN=tin-44 PE=3 SV=1	O02161	tin-44	49 kDa		0	10
Inositol monophosphatase ttx-7 OS=Caenorhabditis elegans OX=6239 GN=ttx-7 PE=1 SV=3	Q19420	ttx-7	31 kDa		0	10
tRNA (guanine-N(7)-)-methyltransferase OS=Caenorhabditis elegans OX=6239 GN=metl-1 PE=3 SV=1	Q23126	metl-1	30 kDa		0	9
Large ribosomal subunit protein mL37 OS=Caenorhabditis elegans OX=6239 GN=mrpl-37 PE=1 SV=3	O18199	mrpl-37	49 kDa		0	10
Cystatin domain-containing protein OS=Caenorhabditis elegans OX=6239 GN=C39B5.5 PE=1 SV=1	C2BR91	C39B5	23 kDa		0	10
NADPH--cytochrome P450 reductase OS=Caenorhabditis elegans OX=6239 GN=emb-8 PE=1 SV=1	Q09590	emb-8	75 kDa		0	10
Protein farnesyltransferase/geranylgeranyltransferase type-1 subunit alpha OS=Caenorhabditis elegans OX=6239 GN=fnta-1 PE=1 SV=1	O44501	fnta-1	38 kDa		0	7
PUA domain-containing protein OS=Caenorhabditis elegans OX=6239 GN=C11D2.7 PE=1 SV=1	Q8MXH7	C11D2	21 kDa		0	10
Putative protein heh-1 OS=Caenorhabditis elegans OX=6239 GN=heh-1 PE=3 SV=2	O17271	heh-1	17 kDa		0	10
Centromere/kinetochore protein zw10 homolog OS=Caenorhabditis elegans OX=6239 GN=czw-1 PE=1 SV=1	Q19642	czw-1	88 kDa		0	5
Thioredoxin domain-containing protein 17 OS=Caenorhabditis elegans OX=6239 GN=txdc-17 PE=1 SV=1	Q9BL27	txdc-17	15 kDa		0	8
glycogenin glucosyltransferase OS=Caenorhabditis elegans OX=6239 GN=gyg-2 PE=1 SV=1	O45819	gyg-2	34 kDa		0	10
Glutathione S-transferase 4 OS=Caenorhabditis elegans OX=6239 GN=gst-4 PE=2 SV=1	Q21355	gst-4	24 kDa		0	8
L-xylulose reductase OS=Caenorhabditis elegans OX=6239 GN=dhs-21 PE=1 SV=2	Q21929	dhs-21	27 kDa		0	10
Thioredoxin domain-containing protein OS=Caenorhabditis elegans OX=6239 GN=prdx-6 PE=1 SV=1	Q8MXT1	prdx-6	26 kDa		0	10
glutamine synthetase OS=Caenorhabditis elegans OX=6239 GN=gln-6 PE=1 SV=1	O02225	gln-6	41 kDa	TRUE	0	9
Fatty acid-binding protein homolog 7 OS=Caenorhabditis elegans OX=6239 GN=lbp-7 PE=3 SV=1	O02323	lbp-7	16 kDa		0	10
Glycogen synthase kinase-3 OS=Caenorhabditis elegans OX=6239 GN=gsk-3 PE=1 SV=1	Q9U2Q9	gsk-3	41 kDa		0	9
Putative 6-phosphogluconolactonase OS=Caenorhabditis elegans OX=6239 GN=Y57G11C.3 PE=3 SV=2	O18229	Y57G11C	30 kDa		0	10
Piwi-like protein 1 OS=Caenorhabditis elegans OX=6239 GN=prg-1 PE=1 SV=1	P90786	prg-1	94 kDa		0	9
Heterogeneous nuclear ribonucleoprotein K homolog OS=Caenorhabditis elegans OX=6239 GN=hrpk-1 PE=1 SV=1	P91277	hrpk-1	42 kDa		0	10
Peptidase M16 N-terminal domain-containing protein OS=Caenorhabditis elegans OX=6239 GN=ucr-2.2 PE=1 SV=2	Q22370	ucr-2	44 kDa		0	10
Geranylgeranyl transferase type-2 subunit alpha OS=Caenorhabditis elegans OX=6239 GN=CELE_M57.2 PE=1 SV=1	Q9TYY0	CELE_M57	67 kDa		0	9
Phosphatidylethanolamine-binding protein OS=Caenorhabditis elegans OX=6239 GN=CELE_Y69E1A.5 PE=1 SV=1	Q9XW37	CELE_Y69E1A	19 kDa		0	10
ATP-dependent RNA helicase glh-4 OS=Caenorhabditis elegans OX=6239 GN=glh-4 PE=1 SV=2	O76743	glh-4	121 kDa		0	10
Mitochondrial methylmalonyl-CoA epimerase OS=Caenorhabditis elegans OX=6239 GN=mce-1 PE=1 SV=1	G5EEG4	mce-1	18 kDa		0	9
Cathepsin Z-1 OS=Caenorhabditis elegans OX=6239 GN=cpz-1 PE=1 SV=1	G5EGP8	cpz-1	35 kDa		0	9
NADH-cytochrome b5 reductase OS=Caenorhabditis elegans OX=6239 GN=hpo-19 PE=1 SV=1	O16521	hpo-19	35 kDa		0	10
Peptidase M1 leukotriene A4 hydrolase/aminopeptidase C-terminal domain-containing protein OS=Caenorhabditis elegans OX=6239 GN=ltah-1.2 PE=1 SV=2	O44183	ltah-1	71 kDa	TRUE	0	9
RNA helicase OS=Caenorhabditis elegans OX=6239 GN=CELE_F33D11.10 PE=1 SV=1	O44781 (+1)	CELE_F33D11	45 kDa		0	9
Mitochondrial import inner membrane translocase subunit tim-13 OS=Caenorhabditis elegans OX=6239 GN=tin-13 PE=3 SV=1	O45319	tin-13	12 kDa		0	10
Large ribosomal subunit protein mL44 OS=Caenorhabditis elegans OX=6239 GN=mrpl-44 PE=3 SV=3	P34384	mrpl-44	44 kDa	TRUE	0	10
DB domain-containing protein OS=Caenorhabditis elegans OX=6239 GN=CELE_F55H12.4 PE=1 SV=1	P90889	CELE_F55H12	22 kDa		0	9
Probable galaptin lec-8 OS=Caenorhabditis elegans OX=6239 GN=lec-8 PE=2 SV=2	Q09610	lec-8	20 kDa		0	10
Eukaryotic translation initiation factor 3 subunit G OS=Caenorhabditis elegans OX=6239 GN=eif-3.G PE=1 SV=2	Q19706	eif-3	30 kDa		0	9
Protein dif-1 OS=Caenorhabditis elegans OX=6239 GN=dif-1 PE=2 SV=1	Q27257	dif-1	33 kDa		0	9
Peroxisomal catalase 1 OS=Caenorhabditis elegans OX=6239 GN=ctl-2 PE=1 SV=3	Q27487	ctl-2	57 kDa	TRUE	0	10
GST N-terminal domain-containing protein OS=Caenorhabditis elegans OX=6239 GN=faxc-1 PE=1 SV=1	Q9NA74	faxc-1	31 kDa		0	9
Homogentisate 1,2-dioxygenase OS=Caenorhabditis elegans OX=6239 GN=hgo-1 PE=1 SV=2	Q9Y041	hgo-1	49 kDa		0	9
Sphingosine-1-phosphate lyase OS=Caenorhabditis elegans OX=6239 GN=spl-1 PE=1 SV=1	Q9Y194	spl-1	61 kDa		0	6
Protein argonaute-2 OS=Caenorhabditis elegans OX=6239 GN=alg-2 PE=1 SV=2	O16720 (+1)	alg-2	102 kDa	TRUE	0	8
ATP synthase subunit epsilon, mitochondrial OS=Caenorhabditis elegans OX=6239 GN=hpo-18 PE=1 SV=1	O16298	hpo-18	6 kDa	TRUE	5	4
60S ribosomal protein L29 OS=Caenorhabditis elegans OX=6239 GN=rpl-29 PE=1 SV=1	O45226	rpl-29	7 kDa		4	3
Transthyretin-like protein 15 OS=Caenorhabditis elegans OX=6239 GN=ttr-15 PE=3 SV=1	Q22288	ttr-15	14 kDa		3	5
Probable small nuclear ribonucleoprotein E OS=Caenorhabditis elegans OX=6239 GN=snr-6 PE=3 SV=1	Q9XTU6	snr-6	11 kDa		2	7
Calumenin-like protein OS=Caenorhabditis elegans OX=6239 GN=calu-1 PE=1 SV=1	G5EBH7	calu-1	36 kDa		1	7
Eukaryotic translation initiation factor 3 subunit L OS=Caenorhabditis elegans OX=6239 GN=eif-3.L PE=3 SV=1	Q95QW0	eif-3	62 kDa		1	8
NADH dehydrogenase [ubiquinone] 1 alpha subcomplex subunit 7 OS=Caenorhabditis elegans OX=6239 GN=ndua-7 PE=1 SV=1	O02267	ndua-7	18 kDa		1	8
Coatomer subunit epsilon OS=Caenorhabditis elegans OX=6239 GN=cope-1 PE=3 SV=1	O62246	cope-1	33 kDa		1	7
Piwi domain-containing protein OS=Caenorhabditis elegans OX=6239 GN=ppw-2 PE=1 SV=1	Q9N585	ppw-2	108 kDa		1	7
Nematode cuticle collagen N-terminal domain-containing protein OS=Caenorhabditis elegans OX=6239 GN=col-93 PE=4 SV=1	Q9U348 (+2)	col-93	29 kDa	TRUE	1	7
30S ribosomal protein S15 OS=Caenorhabditis elegans OX=6239 GN=CELE_M02H5.8 PE=1 SV=1	A0A0K3AVS5	CELE_M02H5	10 kDa		1	7
Gut-specific cysteine proteinase OS=Caenorhabditis elegans OX=6239 GN=cpr-1 PE=1 SV=2	P25807	cpr-1	35 kDa		0	8
Mitotic chromosome and X-chromosome-associated protein mix-1 OS=Caenorhabditis elegans OX=6239 GN=mix-1 PE=1 SV=2	Q09591	mix-1	140 kDa		0	7
NAD(P)-binding domain-containing protein OS=Caenorhabditis elegans OX=6239 GN=rml-4 PE=1 SV=1	Q17556	rml-4	71 kDa		0	8
KASH (Klarsicht/ANC-1/Syne Homology) Domain Protein OS=Caenorhabditis elegans OX=6239 GN=kdp-1 PE=1 SV=1	Q95PZ1	kdp-1	16 kDa		0	8
GM2 Activator Protein family member OS=Caenorhabditis elegans OX=6239 GN=gmap-1 PE=1 SV=1	G5ECE7	gmap-1	27 kDa		0	6
COP9 signalosome complex subunit 3 OS=Caenorhabditis elegans OX=6239 GN=csn-3 PE=1 SV=4	Q9N425	csn-3	56 kDa		0	7
Moesin/ezrin/radixin homolog 1 OS=Caenorhabditis elegans OX=6239 GN=frm-1 PE=1 SV=1	G5EEG8	frm-1	526 kDa		0	7
RNA polymerase II transcription factor SIII p18 subunit OS=Caenorhabditis elegans OX=6239 GN=elb-1 PE=1 SV=1	G5ECR7	elb-1	13 kDa		0	5
Small COPII coat GTPase SAR1 OS=Caenorhabditis elegans OX=6239 GN=sar-1 PE=3 SV=1	Q23445	sar-1	22 kDa		0	8
Laminin-like protein epi-1 OS=Caenorhabditis elegans OX=6239 GN=epi-1 PE=1 SV=1	A0A061AD21 (+5)	epi-1	407 kDa		0	6
Intron-binding protein aquarius OS=Caenorhabditis elegans OX=6239 GN=emb-4 PE=1 SV=4	Q9U1Q7	emb-4	170 kDa		0	5
Basement membrane-specific heparan sulfate proteoglycan core protein OS=Caenorhabditis elegans OX=6239 GN=unc-52 PE=1 SV=2	G5EEI5	unc-52	448 kDa		0	8
Huntington interacting protein related 1 OS=Caenorhabditis elegans OX=6239 GN=hipr-1 PE=3 SV=3	Q02328	hipr-1	104 kDa		0	6
Protein CLASP-2 OS=Caenorhabditis elegans OX=6239 GN=cls-2 PE=1 SV=3	P32744	cls-2	112 kDa		0	7
Trifunctional purine biosynthetic protein adenosine-3 OS=Caenorhabditis elegans OX=6239 GN=CELE_F38B6.4 PE=1 SV=3	Q20143	CELE_F38B6	106 kDa		0	9
60S ribosomal export protein NMD3 OS=Caenorhabditis elegans OX=6239 GN=CELE_T25G3.3 PE=1 SV=2	Q22792	CELE_T25G3	59 kDa		0	8
Pre-mRNA-splicing factor 8 homolog OS=Caenorhabditis elegans OX=6239 GN=prp-8 PE=1 SV=1	P34369	prp-8	272 kDa		0	4
Queuosine 5'-phosphate N-glycosylase/hydrolase OS=Caenorhabditis elegans OX=6239 GN=C11D2.4 PE=1 SV=2	O45069	C11D2	38 kDa		0	9
DIS3-like exonuclease 2 OS=Caenorhabditis elegans OX=6239 GN=disl-2 PE=1 SV=2	Q09568	disl-2	97 kDa		0	9
Protein lilliputian OS=Caenorhabditis elegans OX=6239 GN=spat-2 PE=1 SV=1	A0A1I6CM87 (+1)	spat-2	105 kDa		0	7
Rhodanese domain-containing protein OS=Caenorhabditis elegans OX=6239 GN=mpst-3 PE=1 SV=1	H9G341	mpst-3	35 kDa		0	8
NEDD8-activating enzyme E1 regulatory subunit OS=Caenorhabditis elegans OX=6239 GN=ula-1 PE=1 SV=1	A0A2K5ATU0	ula-1	61 kDa		0	7
Histone acetyltransferase type B catalytic subunit OS=Caenorhabditis elegans OX=6239 GN=hat-1 PE=1 SV=2	Q21484	hat-1	48 kDa		0	8
Ubiquitin fusion degradation protein 3 homolog OS=Caenorhabditis elegans OX=6239 GN=ufd-3 PE=1 SV=1	G5EES6	ufd-3	94 kDa		0	8
Ribulose-phosphate 3-epimerase OS=Caenorhabditis elegans OX=6239 GN=CELE_F08F8.7 PE=1 SV=1	Q95ZW2	CELE_F08F8	24 kDa		0	8
Putative H/ACA ribonucleoprotein complex subunit 4 OS=Caenorhabditis elegans OX=6239 GN=K01G5.5 PE=3 SV=1	O17919	K01G5	50 kDa		0	9
Prolyl 4-hydroxylase subunit alpha-2 OS=Caenorhabditis elegans OX=6239 GN=phy-2 PE=1 SV=1	Q20065	phy-2	62 kDa		0	8
K Homology domain-containing protein OS=Caenorhabditis elegans OX=6239 GN=imph-1 PE=1 SV=1	A0A8D9MHE6	imph-1	72 kDa		0	7
2-oxoacid dehydrogenase acyltransferase catalytic domain-containing protein OS=Caenorhabditis elegans OX=6239 GN=dlat-2 PE=1 SV=1	O45279	dlat-2	36 kDa		0	8
Prion-like (glutamine/asparagine-rich) domain bearing protein pqn-59 OS=Caenorhabditis elegans OX=6239 GN=pqn-59 PE=3 SV=2	O61708	pqn-59	77 kDa		0	9
Probable glucosamine-6-phosphate isomerase OS=Caenorhabditis elegans OX=6239 GN=T03F6.3 PE=3 SV=1	Q9XVJ2	T03F6	30 kDa		0	9
Importin N-terminal domain-containing protein OS=Caenorhabditis elegans OX=6239 GN=xpo-1 PE=1 SV=2	Q23089	xpo-1	124 kDa		0	6
LIM zinc-binding domain-containing protein OS=Caenorhabditis elegans OX=6239 GN=mlp-1 PE=1 SV=2	Q9GP94	mlp-1	10 kDa	TRUE	0	8
PAW domain-containing protein OS=Caenorhabditis elegans OX=6239 GN=CELE_Y50D4B.4 PE=1 SV=1	A0A0K3ASH9	CELE_Y50D4B	91 kDa		0	8
Stomatin-like protein stl-1 OS=Caenorhabditis elegans OX=6239 GN=stl-1 PE=2 SV=1	H2FLJ1	stl-1	36 kDa		0	7
Enoyl-CoA hydratase, mitochondrial OS=Caenorhabditis elegans OX=6239 GN=ech-5 PE=1 SV=3	O45106	ech-5	31 kDa		0	9
ATPase asna-1 OS=Caenorhabditis elegans OX=6239 GN=asna-1 PE=1 SV=1	P30632	asna-1	38 kDa		0	9
Small ribosomal subunit protein mS31 OS=Caenorhabditis elegans OX=6239 GN=mrps-31 PE=3 SV=2	Q09261	mrps-31	43 kDa		0	8
Probable small nuclear ribonucleoprotein Sm D1 OS=Caenorhabditis elegans OX=6239 GN=snr-3 PE=3 SV=1	Q10013	snr-3	14 kDa		0	8
Golgi apparatus protein 1 homolog OS=Caenorhabditis elegans OX=6239 GN=F14E5.2 PE=1 SV=1	Q19459	F14E5	132 kDa		0	8
D-aspartate oxidase 2 OS=Caenorhabditis elegans OX=6239 GN=ddo-2 PE=1 SV=1	Q19564	ddo-2	38 kDa		0	7
Probable NADH dehydrogenase [ubiquinone] iron-sulfur protein 2, mitochondrial OS=Caenorhabditis elegans OX=6239 GN=gas-1 PE=3 SV=2	Q93873	gas-1	55 kDa	TRUE	0	8
Dehydrogenase/reductase SDR family member 1 OS=Caenorhabditis elegans OX=6239 GN=dhs-9 PE=1 SV=1	Q9N538	dhs-9	35 kDa		0	8
Glutathione S-Transferase OS=Caenorhabditis elegans OX=6239 GN=gst-28 PE=1 SV=1	Q9NAB2	gst-28	24 kDa	TRUE	0	8
NadR/Ttd14 AAA domain-containing protein OS=Caenorhabditis elegans OX=6239 GN=unc-132 PE=1 SV=1	H2L0N1	unc-132	56 kDa		0	5
palmitoyl-protein hydrolase OS=Caenorhabditis elegans OX=6239 GN=ath-1 PE=1 SV=1	A0A061ACY0 (+1)	ath-1	33 kDa		0	9
Arginase OS=Caenorhabditis elegans OX=6239 GN=argn-1 PE=1 SV=1	A0A1X7RC97	argn-1	36 kDa		0	9
DUF3800 domain-containing protein OS=Caenorhabditis elegans OX=6239 GN=CELE_Y116A8C.27 PE=1 SV=1	D3NQA8 (+1)	CELE_Y116A8C	21 kDa		0	8
ADP-ribosylation factor-like protein 8B OS=Caenorhabditis elegans OX=6239 GN=arl-8 PE=1 SV=1	G5EDC6	arl-8	21 kDa		0	8
Transthyretin-like family protein OS=Caenorhabditis elegans OX=6239 GN=ttr-6 PE=1 SV=1	O17345	ttr-6	15 kDa	TRUE	0	8
MO25-like protein 2 OS=Caenorhabditis elegans OX=6239 GN=mop-25.2 PE=3 SV=1	O18211	mop-25	39 kDa	TRUE	0	7
PERMeable eggshell OS=Caenorhabditis elegans OX=6239 GN=perm-4 PE=1 SV=2	O44144	perm-4	35 kDa		0	8
NADH dehydrogenase [ubiquinone] 1 beta subcomplex subunit 11, mitochondrial OS=Caenorhabditis elegans OX=6239 GN=ndub-11 PE=1 SV=1	O44509	ndub-11	21 kDa		0	8
26S proteasome non-ATPase regulatory subunit 4 OS=Caenorhabditis elegans OX=6239 GN=rpn-10 PE=2 SV=2	O61742	rpn-10	37 kDa		0	9
Calpain clp-1 OS=Caenorhabditis elegans OX=6239 GN=clp-1 PE=2 SV=4	P34308	clp-1	84 kDa		0	8
Chondroitin proteoglycan-2 OS=Caenorhabditis elegans OX=6239 GN=cpg-2 PE=1 SV=3	P41996	cpg-2	54 kDa		0	8
Putative choline-phosphate cytidylyltransferase OS=Caenorhabditis elegans OX=6239 GN=F08C6.2 PE=3 SV=2	P49583 (+1)	F08C6	42 kDa		0	9
small monomeric GTPase OS=Caenorhabditis elegans OX=6239 GN=rab-5 PE=1 SV=1	P91857	rab-5	23 kDa		0	7
Probable small nuclear ribonucleoprotein-associated protein B OS=Caenorhabditis elegans OX=6239 GN=snr-2 PE=3 SV=1	P91918	snr-2	17 kDa		0	9
NADP-dependent oxidoreductase domain-containing protein OS=Caenorhabditis elegans OX=6239 GN=CELE_F53F1.3 PE=1 SV=1	P91998	CELE_F53F1	32 kDa		0	8
Putative folylpolyglutamate synthase OS=Caenorhabditis elegans OX=6239 GN=F25B5.6 PE=3 SV=1	Q09509	F25B5	56 kDa		0	9
Endonuclease/exonuclease/phosphatase family protein OS=Caenorhabditis elegans OX=6239 GN=C01B10.3 PE=1 SV=2	Q17543	C01B10	46 kDa		0	8
Deoxyhypusine hydroxylase OS=Caenorhabditis elegans OX=6239 GN=dohh-1 PE=3 SV=1	Q17949	dohh-1	33 kDa		0	9
PH domain-containing protein OS=Caenorhabditis elegans OX=6239 GN=CELE_F42C5.9 PE=1 SV=1	Q20329	CELE_F42C5	62 kDa		0	7
Ras-like GTP-binding protein rhoA OS=Caenorhabditis elegans OX=6239 GN=rho-1 PE=1 SV=1	Q22038	rho-1	22 kDa		0	9
Peptidase A1 domain-containing protein OS=Caenorhabditis elegans OX=6239 GN=asp-13 PE=1 SV=1	Q22972	asp-13	42 kDa		0	9
Ribose-phosphate pyrophosphokinase N-terminal domain-containing protein OS=Caenorhabditis elegans OX=6239 GN=CELE_W04G3.5 PE=1 SV=1	Q23166	CELE_W04G3	39 kDa		0	7
Mitochondrial-processing peptidase subunit beta OS=Caenorhabditis elegans OX=6239 GN=mppb-1 PE=1 SV=2	Q23295	mppb-1	51 kDa		0	8
Uridine and thymidine phosphorylase OS=Caenorhabditis elegans OX=6239 GN=upp-1 PE=1 SV=2	Q23588	upp-1	33 kDa		0	9
NADH dehydrogenase [ubiquinone] 1 alpha subcomplex subunit 8 OS=Caenorhabditis elegans OX=6239 GN=ndua-8 PE=1 SV=2	Q9BL03	ndua-8	21 kDa		0	9
Translocon-associated protein subunit delta OS=Caenorhabditis elegans OX=6239 GN=trap-4 PE=1 SV=1	Q9U238	trap-4	17 kDa		0	9
glutamine synthetase OS=Caenorhabditis elegans OX=6239 GN=gln-5 PE=1 SV=1	Q9XVU2	gln-5	42 kDa	TRUE	0	8
Glutathione S-transferase OS=Caenorhabditis elegans OX=6239 GN=gst-13 PE=1 SV=1	Q22814	gst-13	24 kDa		2	6
Uncharacterized protein ZK632.9 OS=Caenorhabditis elegans OX=6239 GN=ZK632.9 PE=4 SV=3	P34654	ZK632	7 kDa		3	5
C-type LECtin OS=Caenorhabditis elegans OX=6239 GN=clec-63 PE=1 SV=1	O45444	clec-63	45 kDa		1	7
Uncharacterized protein F08B12.4 OS=Caenorhabditis elegans OX=6239 GN=F08B12.4 PE=4 SV=2	Q19191	F08B12	10 kDa		1	7
Cytochrome b-c1 complex subunit 6 OS=Caenorhabditis elegans OX=6239 GN=CELE_T27E9.2 PE=1 SV=1	O45864	CELE_T27E9	9 kDa		1	7
Chromatin target of PRMT1 protein C-terminal domain-containing protein OS=Caenorhabditis elegans OX=6239 GN=aly-3 PE=1 SV=1	Q21559	aly-3	26 kDa		1	7
Histone H3 OS=Caenorhabditis elegans OX=6239 GN=his-40 PE=1 SV=1	K7ZUH9	his-40	15 kDa		1	6
COX5B-domain-containing protein OS=Caenorhabditis elegans OX=6239 GN=cox-5b PE=1 SV=1	P90849	cox-5b	15 kDa		1	7
SUMO-activating enzyme subunit aos-1 OS=Caenorhabditis elegans OX=6239 GN=aos-1 PE=3 SV=1	Q17820	aos-1	39 kDa		1	5
Thioredoxin domain-containing protein OS=Caenorhabditis elegans OX=6239 GN=txdc-12.1 PE=1 SV=1	Q9NA78	txdc-12	21 kDa		1	7
NAD-dependent epimerase/dehydratase domain-containing protein OS=Caenorhabditis elegans OX=6239 GN=CELE_F08F3.4 PE=1 SV=2	Q22945	CELE_F08F3	40 kDa		1	7
Sodium/potassium-transporting ATPase subunit beta-1 OS=Caenorhabditis elegans OX=6239 GN=nkb-1 PE=1 SV=1	Q93235	nkb-1	37 kDa	TRUE	0	5
Acidic leucine-rich nuclear phosphoprotein 32-related protein 1 OS=Caenorhabditis elegans OX=6239 GN=F33H2.3 PE=3 SV=1	O62220	F33H2	25 kDa	TRUE	0	7
Anamorsin homolog OS=Caenorhabditis elegans OX=6239 GN=T20B12.7 PE=3 SV=1	P41847	T20B12	26 kDa		0	6
Probable ATP synthase subunit g 2, mitochondrial OS=Caenorhabditis elegans OX=6239 GN=asg-2 PE=3 SV=1	Q18803	asg-2	15 kDa		0	6
Ubiquitin-fold modifier 1 OS=Caenorhabditis elegans OX=6239 GN=ufm-1 PE=1 SV=1	P34661	ufm-1	10 kDa		0	7
Probable exosome complex exonuclease RRP44 OS=Caenorhabditis elegans OX=6239 GN=dis-3 PE=1 SV=2	Q17632	dis-3	109 kDa		0	8
Myosin-3 OS=Caenorhabditis elegans OX=6239 GN=myo-3 PE=2 SV=1	P12844	myo-3	226 kDa	TRUE	0	6
NLE domain-containing protein OS=Caenorhabditis elegans OX=6239 GN=gldi-1 PE=1 SV=1	Q9TYV3	gldi-1	52 kDa		0	7
Translocon Sec61/SecY plug domain-containing protein OS=Caenorhabditis elegans OX=6239 GN=sec-61.a PE=1 SV=1	O18239	sec-61	52 kDa		0	8
Serine/threonine-protein phosphatase 2A regulatory subunit pptr-1 OS=Caenorhabditis elegans OX=6239 GN=pptr-1 PE=1 SV=4	O18178	pptr-1	62 kDa	TRUE	0	8
Enoyl reductase (ER) domain-containing protein OS=Caenorhabditis elegans OX=6239 GN=CELE_F39B2.3 PE=1 SV=1	O45496	CELE_F39B2	35 kDa		0	8
Exportin-2 OS=Caenorhabditis elegans OX=6239 GN=xpo-2 PE=1 SV=1	Q965V4	xpo-2	105 kDa		0	7
Cns1/TTC4 wheel domain-containing protein OS=Caenorhabditis elegans OX=6239 GN=ttc-4 PE=1 SV=2	Q09974	ttc-4	49 kDa		0	7
Nuclear RNA-binding protein sart-3 OS=Caenorhabditis elegans OX=6239 GN=sart-3 PE=1 SV=1	Q17430	sart-3	95 kDa		0	7
Transcriptional regulatory protein OS=Caenorhabditis elegans OX=6239 GN=taco-1 PE=1 SV=1	Q965T4	taco-1	33 kDa		0	6
Pre-mRNA-splicing factor ATP-dependent RNA helicase ddx-15 OS=Caenorhabditis elegans OX=6239 GN=ddx-15 PE=3 SV=1	Q20875	ddx-15	84 kDa		0	7
Signal recognition particle subunit SRP68 OS=Caenorhabditis elegans OX=6239 GN=srpa-68 PE=3 SV=2	Q20822	srpa-68	71 kDa		0	8
LRRCT domain-containing protein OS=Caenorhabditis elegans OX=6239 GN=lron-7 PE=1 SV=1	A0A4V0IJI7 (+1)	lron-7	72 kDa		0	7
Actin-related protein 2 OS=Caenorhabditis elegans OX=6239 GN=arx-2 PE=1 SV=1	P53489	arx-2	45 kDa		0	8
Major sperm protein OS=Caenorhabditis elegans OX=6239 GN=vpr-1 PE=1 SV=1	O44782	vpr-1	27 kDa		0	8
Enoyl-CoA hydratase domain-containing protein 3, mitochondrial OS=Caenorhabditis elegans OX=6239 GN=ech-2 PE=1 SV=1	D1MN80 (+1)	ech-2	32 kDa		0	7
Galectin OS=Caenorhabditis elegans OX=6239 GN=lec-4 PE=1 SV=1	Q18625	lec-4	32 kDa		0	8
Regulator of chromosome condensation OS=Caenorhabditis elegans OX=6239 GN=ran-3 PE=4 SV=1	Q18211	ran-3	61 kDa		0	8
Replication protein A C-terminal domain-containing protein OS=Caenorhabditis elegans OX=6239 GN=rpa-2 PE=1 SV=1	Q95Y97	rpa-2	32 kDa		0	7
F-box associated domain-containing protein OS=Caenorhabditis elegans OX=6239 GN=CELE_T05F1.2 PE=1 SV=1	Q9XUR4	CELE_T05F1	67 kDa		0	7
Probable very-long-chain enoyl-CoA reductase art-1 OS=Caenorhabditis elegans OX=6239 GN=art-1 PE=3 SV=1	Q9N5Y2	art-1	35 kDa		0	8
Vacuolar H ATPase OS=Caenorhabditis elegans OX=6239 GN=vha-20 PE=1 SV=1	Q9XTY9	vha-20	34 kDa		0	8
Delta(12) fatty acid desaturase fat-2 OS=Caenorhabditis elegans OX=6239 GN=fat-2 PE=1 SV=1	G5EGA5	fat-2	43 kDa		0	7
Aminotransferase class I/classII domain-containing protein OS=Caenorhabditis elegans OX=6239 GN=CELE_T25B9.1 PE=1 SV=3	Q22768	CELE_T25B9	44 kDa		0	7
Not3 domain-containing protein OS=Caenorhabditis elegans OX=6239 GN=ntl-3 PE=1 SV=1	G5EFX8	ntl-3	78 kDa		0	8
Uncharacterized protein ZK1073.1 OS=Caenorhabditis elegans OX=6239 GN=ZK1073.1 PE=3 SV=1	O02485	ZK1073	36 kDa		0	7
Probable sodium/potassium-transporting ATPase subunit beta-3 OS=Caenorhabditis elegans OX=6239 GN=nkb-3 PE=3 SV=1	Q9XUY5	nkb-3	36 kDa	TRUE	0	5
Probable small nuclear ribonucleoprotein Sm D2 OS=Caenorhabditis elegans OX=6239 GN=snr-4 PE=1 SV=1	Q18786	snr-4	13 kDa		0	6
Bifunctional 3'-phosphoadenosine 5'-phosphosulfate synthase pps-1 OS=Caenorhabditis elegans OX=6239 GN=pps-1 PE=1 SV=1	A0A061AE05	pps-1	73 kDa		0	8
Prion-like-(Q/N-rich)-domain-bearing protein OS=Caenorhabditis elegans OX=6239 GN=pqn-27 PE=1 SV=2	O02238	pqn-27	61 kDa		0	8
RNAi-Induced Longevity OS=Caenorhabditis elegans OX=6239 GN=ril-1 PE=1 SV=1	O17694	ril-1	16 kDa		0	8
FAM161 homolog famh-136 OS=Caenorhabditis elegans OX=6239 GN=famh-136 PE=3 SV=2	P30629	famh-136	16 kDa		0	8
Aldehyde dehydrogenase domain-containing protein OS=Caenorhabditis elegans OX=6239 GN=alh-10 PE=1 SV=1	Q18822	alh-10	55 kDa		0	7
Delta(3,5)-Delta(2,4)-dienoyl-CoA isomerase, mitochondrial OS=Caenorhabditis elegans OX=6239 GN=CELE_Y25C1A.13 PE=1 SV=1	Q9TYL2	CELE_Y25C1A	33 kDa		0	8
Replication factor C subunit 4 OS=Caenorhabditis elegans OX=6239 GN=rfc-4 PE=1 SV=1	P53016	rfc-4	38 kDa		0	8
Probable Hsp90 co-chaperone cdc37 OS=Caenorhabditis elegans OX=6239 GN=cdc-37 PE=1 SV=1	O02108 (+1)	cdc-37	43 kDa		0	7
COP9 signalosome complex subunit 2 OS=Caenorhabditis elegans OX=6239 GN=csn-2 PE=1 SV=2	O01422	csn-2	57 kDa		0	7
DUF281 domain-containing protein OS=Caenorhabditis elegans OX=6239 GN=CELE_D1086.10 PE=1 SV=1	B1Q273 (+1)	CELE_D1086	21 kDa		0	8
Ig-like domain-containing protein OS=Caenorhabditis elegans OX=6239 GN=mrps-27 PE=1 SV=1	G5ECC9	mrps-27	48 kDa		0	8
Rab8 OS=Caenorhabditis elegans OX=6239 GN=rab-8 PE=1 SV=1	G5EFC1	rab-8	24 kDa	TRUE	0	8
Thioredoxin domain-containing protein OS=Caenorhabditis elegans OX=6239 GN=erp-44.1 PE=1 SV=1	G5EFF8 (+1)	erp-44	45 kDa		0	8
TOM1-like protein 2 OS=Caenorhabditis elegans OX=6239 GN=C07A12.7 PE=1 SV=1	H2KYH5	C07A12	45 kDa		0	5
GILT-like protein F37H8.5 OS=Caenorhabditis elegans OX=6239 GN=F37H8.5 PE=1 SV=1	O17861	F37H8	31 kDa		0	8
Eukaryotic translation initiation factor 4E-1 OS=Caenorhabditis elegans OX=6239 GN=ife-1 PE=1 SV=2	O45551	ife-1	24 kDa	TRUE	0	8
Chitin-binding domain protein cbd-1 OS=Caenorhabditis elegans OX=6239 GN=cbd-1 PE=3 SV=2	O45599	cbd-1	144 kDa		0	6
Protein pid-3 OS=Caenorhabditis elegans OX=6239 GN=pid-3 PE=1 SV=1	O76616	pid-3	35 kDa		0	7
Serine/threonine-protein kinase plk-1 OS=Caenorhabditis elegans OX=6239 GN=plk-1 PE=1 SV=3	P34331	plk-1	74 kDa		0	6
Dolichyl-diphosphooligosaccharide--protein glycosyltransferase 48 kDa subunit OS=Caenorhabditis elegans OX=6239 GN=ostb-1 PE=3 SV=1	P45971	ostb-1	49 kDa		0	8
Protein mago nashi homolog OS=Caenorhabditis elegans OX=6239 GN=mag-1 PE=1 SV=2	P49029	mag-1	18 kDa		0	7
Protein phosphatase ppm-1.G OS=Caenorhabditis elegans OX=6239 GN=ppm-1.G PE=3 SV=2	P49595	ppm-1	53 kDa		0	7
Probable actin-related protein 2/3 complex subunit 4 OS=Caenorhabditis elegans OX=6239 GN=arx-6 PE=1 SV=1	P58798	arx-6	20 kDa		0	8
Glutathione-independent glyoxalase DJR-1.1 OS=Caenorhabditis elegans OX=6239 GN=djr-1.1 PE=1 SV=1	P90994	djr-1	20 kDa		0	6
Probable glutathione S-transferase gst-36 OS=Caenorhabditis elegans OX=6239 GN=gst-36 PE=3 SV=2	Q09607	gst-36	24 kDa		0	7
AD domain-containing protein OS=Caenorhabditis elegans OX=6239 GN=CELE_M142.5 PE=1 SV=2	Q21541	CELE_M142	23 kDa		0	6
Translocon-associated protein subunit beta OS=Caenorhabditis elegans OX=6239 GN=trap-2 PE=1 SV=1	Q22169	trap-2	22 kDa		0	7
tRNA (guanine(26)-N(2))-dimethyltransferase OS=Caenorhabditis elegans OX=6239 GN=trm-1 PE=1 SV=1	Q23270	trm-1	58 kDa		0	7
DUF19 domain-containing protein OS=Caenorhabditis elegans OX=6239 GN=CELE_F53H4.2 PE=1 SV=2	Q93778	CELE_F53H4	24 kDa		0	8
GCS light chain OS=Caenorhabditis elegans OX=6239 GN=CELE_E01A2.1 PE=1 SV=1	Q966L2	CELE_E01A2	32 kDa		0	7
Elongin-C OS=Caenorhabditis elegans OX=6239 GN=elc-1 PE=1 SV=1	Q9BKS1	elc-1	14 kDa		0	7
NADH dehydrogenase [ubiquinone] 1 subunit C2 OS=Caenorhabditis elegans OX=6239 GN=nduc-2 PE=1 SV=1	Q9BL33	nduc-2	16 kDa		0	8
Vacuolar protein sorting-associated protein 29 OS=Caenorhabditis elegans OX=6239 GN=vps-29 PE=1 SV=2	Q9XVX5	vps-29	21 kDa		0	8
NADH dehydrogenase [ubiquinone] 1 alpha subcomplex subunit 2 OS=Caenorhabditis elegans OX=6239 GN=ndua-2 PE=1 SV=2	Q9XWG2	ndua-2	10 kDa		0	8
Uterine Lumin Expressed/locailized OS=Caenorhabditis elegans OX=6239 GN=ule-5 PE=1 SV=1	Q9XWT3	ule-5	20 kDa		0	7
CSD domain-containing protein OS=Caenorhabditis elegans OX=6239 GN=cey-4 PE=1 SV=1	G5EDV3	cey-4	32 kDa		1	4
Histone H2A OS=Caenorhabditis elegans OX=6239 GN=his-57 PE=3 SV=1	J7S164	his-57	14 kDa	TRUE	1	6
NEDD8 OS=Caenorhabditis elegans OX=6239 GN=ned-8 PE=1 SV=1	Q93725	ned-8	9 kDa		2	5
Thioredoxin OS=Caenorhabditis elegans OX=6239 GN=trx-4 PE=1 SV=1	Q9TXY8	trx-4	12 kDa		1	5
Transthyretin-like protein 2 OS=Caenorhabditis elegans OX=6239 GN=ttr-2 PE=1 SV=1	P34500	ttr-2	16 kDa		2	4
Iron-binding zinc finger CDGSH type domain-containing protein OS=Caenorhabditis elegans OX=6239 GN=cisd-3.2 PE=1 SV=1	Q9BKQ9	cisd-3	17 kDa		1	6
COX assembly mitochondrial protein OS=Caenorhabditis elegans OX=6239 GN=CELE_F01F1.2 PE=1 SV=2	Q19093	CELE_F01F1	18 kDa		1	6
Ethanolamine-phosphate phospho-lyase homolog 1 OS=Caenorhabditis elegans OX=6239 GN=eppl-1 PE=3 SV=1	P91408	eppl-1	52 kDa		1	4
Cuticle protein OS=Caenorhabditis elegans OX=6239 GN=CELE_E04F6.8 PE=1 SV=1	Q19063	CELE_E04F6	14 kDa		1	6
Transthyretin-like family protein OS=Caenorhabditis elegans OX=6239 GN=ttr-48 PE=1 SV=1	Q23378	ttr-48	19 kDa		0	6
WD_REPEATS_REGION domain-containing protein OS=Caenorhabditis elegans OX=6239 GN=CELE_Y39G10AR.9 PE=1 SV=2	G4SF15 (+1)	CELE_Y39G10AR	44 kDa		0	3
K Homology domain-containing protein OS=Caenorhabditis elegans OX=6239 GN=nova-1 PE=1 SV=1	Q9GRY9	nova-1	42 kDa		0	4
ER membrane protein complex subunit 2 OS=Caenorhabditis elegans OX=6239 GN=emc-2 PE=1 SV=1	O76630	emc-2	33 kDa		0	6
Fatty Acid CoA Synthetase family OS=Caenorhabditis elegans OX=6239 GN=acs-11 PE=1 SV=3	Q20264	acs-11	56 kDa	TRUE	0	6
Proteasome activator complex subunit 4 OS=Caenorhabditis elegans OX=6239 GN=C14C10.5 PE=1 SV=1	N1NTN5 (+1)	C14C10	218 kDa		0	6
NADH dehydrogenase [ubiquinone] 1 beta subcomplex subunit 6 OS=Caenorhabditis elegans OX=6239 GN=ndub-6 PE=1 SV=1	Q23597	ndub-6	24 kDa		0	4
Mitochondrial import receptor subunit tomm-70 OS=Caenorhabditis elegans OX=6239 GN=tomm-70 PE=2 SV=3	Q02335	tomm-70	65 kDa		0	3
Acyl-coenzyme A oxidase acox-1.2 OS=Caenorhabditis elegans OX=6239 GN=acox-1.2 PE=1 SV=2	O62137	acox-1	75 kDa	TRUE	0	6
Ulp1 protease family, C-terminal catalytic domain containing protein OS=Caenorhabditis elegans OX=6239 GN=CELE_Y94H6A.10 PE=1 SV=1	Q75MI6	CELE_Y94H6A	21 kDa		0	7
Serine/threonine-protein phosphatase Pgam5, mitochondrial OS=Caenorhabditis elegans OX=6239 GN=pgam-5 PE=1 SV=2	Q09422	pgam-5	32 kDa		0	5
Zinc phosphodiesterase ELAC protein 2 homolog OS=Caenorhabditis elegans OX=6239 GN=hoe-1 PE=1 SV=2	O44476	hoe-1	94 kDa	TRUE	0	5
tRNA (uracil(54)-C(5))-methyltransferase OS=Caenorhabditis elegans OX=6239 GN=trm-2a PE=1 SV=2	Q9N5L0	trm-2a	68 kDa		0	6
Adenylyl cyclase-associated protein OS=Caenorhabditis elegans OX=6239 GN=cas-1 PE=1 SV=1	H2L023 (+1)	cas-1	53 kDa		0	6
Cytidyltransferase-like domain-containing protein OS=Caenorhabditis elegans OX=6239 GN=CELE_Y65B4A.8 PE=1 SV=3	Q9BL56	CELE_Y65B4A	51 kDa		0	6
A-to-I RNA editing regulator adr-1 OS=Caenorhabditis elegans OX=6239 GN=adr-1 PE=1 SV=2	Q9U3D6	adr-1	107 kDa		0	7
Embryonic developmental protein tofu-6 OS=Caenorhabditis elegans OX=6239 GN=tofu-6 PE=1 SV=2	Q09293	tofu-6	41 kDa		0	6
Kinesin-like protein OS=Caenorhabditis elegans OX=6239 GN=klp-7 PE=1 SV=1	G5ED75 (+1)	klp-7	77 kDa		0	4
SUMO-activating enzyme subunit uba-2 OS=Caenorhabditis elegans OX=6239 GN=uba-2 PE=3 SV=3	Q9NAN1	uba-2	65 kDa		0	6
Cystathionine beta-synthase cbs-1 OS=Caenorhabditis elegans OX=6239 GN=cbs-1 PE=1 SV=1	G5EFH8	cbs-1	76 kDa		0	7
Regulator of nonsense transcripts 1 OS=Caenorhabditis elegans OX=6239 GN=smg-2 PE=1 SV=1	O76512	smg-2	120 kDa		0	6
Glutaredoxin domain-containing protein OS=Caenorhabditis elegans OX=6239 GN=glrx-5 PE=1 SV=1	Q9XTU9	glrx-5	16 kDa		0	7
Aldehyde dehydrogenase OS=Caenorhabditis elegans OX=6239 GN=alh-4 PE=1 SV=1	A0A486WWU7	alh-4	56 kDa		0	6
PX domain-containing protein OS=Caenorhabditis elegans OX=6239 GN=snx-1 PE=1 SV=1	Q9GYJ9	snx-1	54 kDa		0	7
Electron transfer flavoprotein-ubiquinone oxidoreductase, mitochondrial OS=Caenorhabditis elegans OX=6239 GN=let-721 PE=3 SV=2	Q11190	let-721	65 kDa		0	6
SUMO-conjugating enzyme UBC9 OS=Caenorhabditis elegans OX=6239 GN=ubc-9 PE=1 SV=1	Q95017	ubc-9	19 kDa		0	7
GDP-L-fucose synthase OS=Caenorhabditis elegans OX=6239 GN=ger-1 PE=1 SV=1	G5EER4	ger-1	36 kDa		0	7
Striatin N-terminal domain-containing protein OS=Caenorhabditis elegans OX=6239 GN=cash-1 PE=1 SV=1	G5EE12	cash-1	75 kDa		0	7
Sm domain-containing protein OS=Caenorhabditis elegans OX=6239 GN=atx-2 PE=1 SV=2	D4PH96	atx-2	119 kDa		0	6
Probable dynactin subunit 2 OS=Caenorhabditis elegans OX=6239 GN=dnc-2 PE=1 SV=1	Q09248	dnc-2	37 kDa		0	7
Thioredoxin domain-containing protein 9 OS=Caenorhabditis elegans OX=6239 GN=txdc-9 PE=2 SV=1	Q11183	txdc-9	24 kDa		0	7
mRNA transport homolog 4 OS=Caenorhabditis elegans OX=6239 GN=mtr-4 PE=3 SV=1	Q23223	mtr-4	116 kDa		0	7
Zinc finger protein ztf-7 OS=Caenorhabditis elegans OX=6239 GN=ztf-7 PE=1 SV=1	Q20448	ztf-7	71 kDa		0	5
Conserved Edge Expressed protein OS=Caenorhabditis elegans OX=6239 GN=cee-1 PE=1 SV=1	Q19824	cee-1	41 kDa		0	6
Mesencephalic astrocyte-derived neurotrophic factor homolog OS=Caenorhabditis elegans OX=6239 GN=manf-1 PE=1 SV=2	Q9N3B0	manf-1	19 kDa		0	7
Retinoid-inducible serine carboxypeptidase OS=Caenorhabditis elegans OX=6239 GN=CELE_Y32F6A.5 PE=1 SV=1	G5EDP0	CELE_Y32F6A	50 kDa		0	7
COP9 signalosome complex subunit 5 OS=Caenorhabditis elegans OX=6239 GN=csn-5 PE=1 SV=1	P91001	csn-5	41 kDa		0	6
K Homology domain-containing protein OS=Caenorhabditis elegans OX=6239 GN=CELE_E02D9.1 PE=1 SV=1	Q8MXD9	CELE_E02D9	33 kDa		0	7
Ubiquitin-conjugating enzyme E2 13 OS=Caenorhabditis elegans OX=6239 GN=ubc-13 PE=1 SV=2	Q95XX0	ubc-13	17 kDa		0	7
IST1 homolog OS=Caenorhabditis elegans OX=6239 GN=istr-1 PE=1 SV=1	G5EDV6	istr-1	46 kDa		0	7
Sperm-specific class P protein 9/11 OS=Caenorhabditis elegans OX=6239 GN=ssp-9 PE=2 SV=1	Q23058	ssp-9	11 kDa	TRUE	0	7
Protein sleepless OS=Caenorhabditis elegans OX=6239 GN=C15H9.9 PE=1 SV=1	Q18032	C15H9	15 kDa		0	7
Elongation factor Tu, mitochondrial OS=Caenorhabditis elegans OX=6239 GN=tufm-2 PE=1 SV=1	G5EDF5	tufm-2	48 kDa		0	7
ADP-ribosylation factor OS=Caenorhabditis elegans OX=6239 GN=arf-5 PE=1 SV=1	G5EFK4	arf-5	21 kDa	TRUE	0	7
Glyoxalase 1 OS=Caenorhabditis elegans OX=6239 GN=glod-4 PE=2 SV=1	Q09253	glod-4	32 kDa		0	6
Saposin B-type domain-containing protein OS=Caenorhabditis elegans OX=6239 GN=spp-3 PE=1 SV=2	Q22336	spp-3	11 kDa		0	7
Cytosolic fatty-acid binding proteins domain-containing protein OS=Caenorhabditis elegans OX=6239 GN=lbp-3 PE=1 SV=1	Q27GU2	lbp-3	17 kDa		0	7
Ribosomal RNA-processing protein 12-like conserved domain-containing protein OS=Caenorhabditis elegans OX=6239 GN=CELE_Y46E12BL.2 PE=1 SV=1	Q965N8	CELE_Y46E12BL	148 kDa		0	5
Cystatin cpi-1 OS=Caenorhabditis elegans OX=6239 GN=cpi-1 PE=1 SV=1	G5EDZ9	cpi-1	15 kDa		0	7
Sec1 family domain-containing protein 1 OS=Caenorhabditis elegans OX=6239 GN=sly-1 PE=1 SV=4	A7LPF3 (+1)	sly-1	73 kDa		0	6
Helicase ATP-binding domain-containing protein OS=Caenorhabditis elegans OX=6239 GN=drh-3 PE=1 SV=3	Q93413	drh-3	129 kDa		0	6
palmitoyl-CoA hydrolase OS=Caenorhabditis elegans OX=6239 GN=C17C3.1 PE=1 SV=1	H2KYT6	C17C3	40 kDa		0	5
Probable protein phosphatase 2C T23F11.1 OS=Caenorhabditis elegans OX=6239 GN=ppm-2 PE=3 SV=2	P49596	ppm-2	39 kDa		0	7
Cullin-1 OS=Caenorhabditis elegans OX=6239 GN=cul-1 PE=1 SV=1	Q17389	cul-1	90 kDa		0	7
Trans-sialidase OS=Caenorhabditis elegans OX=6239 GN=unc-44 PE=1 SV=2	Q17489	unc-44	34 kDa	TRUE	0	7
DUF148 domain-containing protein OS=Caenorhabditis elegans OX=6239 GN=CELE_K02F3.9 PE=1 SV=1	Q21151	CELE_K02F3	17 kDa		0	7
Protein lin-41 OS=Caenorhabditis elegans OX=6239 GN=lin-41 PE=1 SV=1	Q9U489	lin-41	124 kDa		0	7
DNA-directed RNA polymerase RpoA/D/Rpb3-type domain-containing protein OS=Caenorhabditis elegans OX=6239 GN=rpac-40 PE=1 SV=2	Q9UAY9	rpac-40	41 kDa		0	7
Ribonucleoside-diphosphate reductase small chain OS=Caenorhabditis elegans OX=6239 GN=rnr-2 PE=3 SV=1	P42170	rnr-2	44 kDa		0	7
Apyrase apy-1 OS=Caenorhabditis elegans OX=6239 GN=apy-1 PE=1 SV=2	Q19202	apy-1	40 kDa		0	6
Estradiol 17-beta-dehydrogenase 8 OS=Caenorhabditis elegans OX=6239 GN=dhs-11 PE=1 SV=1	A0A163UT65	dhs-11	25 kDa		0	7
Nascent polypeptide-associated complex subunit alpha-like UBA domain-containing protein OS=Caenorhabditis elegans OX=6239 GN=CELE_F13G3.10 PE=1 SV=1	G5ECC1	CELE_F13G3	11 kDa		0	6
SWI/SNF complex subunit SMARCC2 OS=Caenorhabditis elegans OX=6239 GN=swsn-1 PE=1 SV=1	G5EF87 (+1)	swsn-1	85 kDa		0	5
Dehydrogenase/reductase SDR family member 4 OS=Caenorhabditis elegans OX=6239 GN=dhrs-4 PE=1 SV=1	G5EGA6	dhrs-4	28 kDa		0	6
Fungal lipase-like domain-containing protein OS=Caenorhabditis elegans OX=6239 GN=CELE_T21H3.1 PE=1 SV=1	H2KZV5	CELE_T21H3	34 kDa		0	5
Aldehyde dehydrogenase domain-containing protein OS=Caenorhabditis elegans OX=6239 GN=alh-7 PE=1 SV=2	O02266	alh-7	53 kDa		0	6
NADH:flavin oxidoreductase/NADH oxidase N-terminal domain-containing protein OS=Caenorhabditis elegans OX=6239 GN=CELE_F17A9.5 PE=1 SV=1	O16215	CELE_F17A9	50 kDa	TRUE	0	7
Zinc finger protein ZPR1 homolog OS=Caenorhabditis elegans OX=6239 GN=W03F9.1 PE=3 SV=2	O16999	W03F9	51 kDa		0	7
Enoyl-[acyl-carrier-protein] reductase, mitochondrial OS=Caenorhabditis elegans OX=6239 GN=W09H1.5 PE=3 SV=1	O45903	W09H1	38 kDa		0	5
Eukaryotic translation initiation factor 6 OS=Caenorhabditis elegans OX=6239 GN=eif-6 PE=3 SV=1	O62106	eif-6	26 kDa		0	7
CSD domain-containing protein OS=Caenorhabditis elegans OX=6239 GN=cey-1 PE=1 SV=1	O62213	cey-1	21 kDa		0	7
Heat shock protein Hsp-12.2 OS=Caenorhabditis elegans OX=6239 GN=hsp-12.2 PE=3 SV=1	P34328	hsp-12	12 kDa		0	7
Putative transcription elongation factor S-II OS=Caenorhabditis elegans OX=6239 GN=T24H10.1 PE=3 SV=1	P52652	T24H10	35 kDa		0	6
Decaprenyl-diphosphate synthase subunit 2 OS=Caenorhabditis elegans OX=6239 GN=coq-1 PE=1 SV=2	P91093	coq-1	43 kDa		0	5
Prostaglandin reductase 2 OS=Caenorhabditis elegans OX=6239 GN=CELE_M106.3 PE=1 SV=1	Q0G839	CELE_M106	40 kDa		0	6
ADP-ribosylation factor 1-like 2 OS=Caenorhabditis elegans OX=6239 GN=arf-1.2 PE=2 SV=2	Q10943	arf-1	21 kDa	TRUE	0	6
Macro domain-containing protein OS=Caenorhabditis elegans OX=6239 GN=B0035.3 PE=1 SV=1	Q17432	B0035	22 kDa		0	6
Transthyretin-like family protein OS=Caenorhabditis elegans OX=6239 GN=ttr-18 PE=1 SV=1	Q17473	ttr-18	15 kDa		0	6
K Homology domain-containing protein OS=Caenorhabditis elegans OX=6239 GN=fubl-1 PE=1 SV=1	Q17935	fubl-1	63 kDa		0	7
Dienelactone hydrolase domain-containing protein OS=Caenorhabditis elegans OX=6239 GN=CELE_D1022.4 PE=1 SV=1	Q18926	CELE_D1022	27 kDa		0	7
4-coumarate--CoA ligase OS=Caenorhabditis elegans OX=6239 GN=acs-14 PE=1 SV=1	Q19339	acs-14	60 kDa		0	7
CHK kinase-like domain-containing protein OS=Caenorhabditis elegans OX=6239 GN=CELE_F58B4.5 PE=1 SV=1	Q20974	CELE_F58B4	49 kDa		0	7
BTB domain-containing protein OS=Caenorhabditis elegans OX=6239 GN=ivns-1 PE=1 SV=1	Q21854	ivns-1	91 kDa		0	6
Enoyl reductase (ER) domain-containing protein OS=Caenorhabditis elegans OX=6239 GN=CELE_ZK829.7 PE=1 SV=2	Q23624	CELE_ZK829	40 kDa		0	7
Ufm1-specific protease OS=Caenorhabditis elegans OX=6239 GN=odr-8 PE=1 SV=1	Q94218	odr-8	67 kDa		0	7
V-type proton ATPase subunit OS=Caenorhabditis elegans OX=6239 GN=vha-16 PE=1 SV=1	Q95YD5	vha-16	40 kDa		0	6
Methionine aminopeptidase OS=Caenorhabditis elegans OX=6239 GN=map-1 PE=1 SV=2	Q965Y1	map-1	42 kDa		0	7
Probable U2 small nuclear ribonucleoprotein A' OS=Caenorhabditis elegans OX=6239 GN=mog-2 PE=1 SV=1	Q9BLB6	mog-2	29 kDa		0	7
Mitochondrial import inner membrane translocase subunit Tim8 OS=Caenorhabditis elegans OX=6239 GN=ddp-1 PE=3 SV=1	Q9N408	ddp-1	10 kDa		0	7
Glutathione S-Transferase OS=Caenorhabditis elegans OX=6239 GN=gst-39 PE=1 SV=1	Q9NAB0	gst-39	23 kDa	TRUE	0	7
L-dopachrome isomerase OS=Caenorhabditis elegans OX=6239 GN=mif-1 PE=1 SV=1	Q9U228	mif-1	13 kDa		0	7
Secreted protein OS=Caenorhabditis elegans OX=6239 GN=perm-2 PE=1 SV=2	O44145	perm-2	22 kDa		0	7
Probable prefoldin subunit 4 OS=Caenorhabditis elegans OX=6239 GN=pfd-4 PE=2 SV=1	Q17435	pfd-4	14 kDa		2	4
Transthyretin-like protein 46 OS=Caenorhabditis elegans OX=6239 GN=ttr-46 PE=3 SV=1	Q22285	ttr-46	20 kDa		1	5
Laminin subunit beta-1 OS=Caenorhabditis elegans OX=6239 GN=lam-1 PE=1 SV=3	O44565	lam-1	198 kDa		1	4
Single-stranded DNA-binding protein, mitochondrial OS=Caenorhabditis elegans OX=6239 GN=mtss-1 PE=1 SV=2	P34496	mtss-1	19 kDa		1	4
FIP (Fungus-Induced Protein) Related OS=Caenorhabditis elegans OX=6239 GN=fipr-21 PE=1 SV=1	Q20277	fipr-21	11 kDa		1	5
Uncharacterized protein OS=Caenorhabditis elegans OX=6239 GN=oxy-5 PE=1 SV=1	A7DT45	oxy-5	18 kDa		1	5
Ribosome maturation protein SBDS OS=Caenorhabditis elegans OX=6239 GN=sbds-1 PE=3 SV=2	Q23202	sbds-1	29 kDa		1	5
N-alpha-acetyltransferase daf-31 OS=Caenorhabditis elegans OX=6239 GN=daf-31 PE=2 SV=1	O61219	daf-31	21 kDa		1	4
Pyridoxal phosphate homeostasis protein OS=Caenorhabditis elegans OX=6239 GN=F09E5.8 PE=3 SV=1	P52057	F09E5	27 kDa		1	5
HTH cro/C1-type domain-containing protein OS=Caenorhabditis elegans OX=6239 GN=mbf-1 PE=1 SV=1	Q9XTV4	mbf-1	17 kDa		1	4
Glycine cleavage system H protein OS=Caenorhabditis elegans OX=6239 GN=gcsh-2 PE=1 SV=1	Q20634	gcsh-2	16 kDa		1	5
Tubulin-specific chaperone A OS=Caenorhabditis elegans OX=6239 GN=tbca-1 PE=1 SV=1	Q95XR1	tbca-1	12 kDa		1	5
Cytidine deaminase OS=Caenorhabditis elegans OX=6239 GN=cdd-1 PE=1 SV=1	Q22922	cdd-1	18 kDa		0	4
Mitochondrial Ribosomal Protein, Large OS=Caenorhabditis elegans OX=6239 GN=mrpl-12 PE=1 SV=1	O18180	mrpl-12	18 kDa		0	5
Germinal center kinase 3 OS=Caenorhabditis elegans OX=6239 GN=gck-3 PE=1 SV=1	G5EEN4	gck-3	64 kDa		0	5
Nitrilase and fragile histidine triad fusion protein NitFhit OS=Caenorhabditis elegans OX=6239 GN=nft-1 PE=1 SV=1	O76463	nft-1	50 kDa		0	3
Glucosamine 6-phosphate N-acetyltransferase OS=Caenorhabditis elegans OX=6239 GN=gna-2 PE=1 SV=1	G5EC27	gna-2	40 kDa		0	6
Golgi-specific brefeldin A-resistance guanine nucleotide exchange factor 1 homolog OS=Caenorhabditis elegans OX=6239 GN=gbf-1 PE=3 SV=1	G5EGS5	gbf-1	220 kDa		0	6
Uncharacterized protein C45G9.5 OS=Caenorhabditis elegans OX=6239 GN=C45G9.5 PE=4 SV=1	Q09278	C45G9	36 kDa		0	5
Cystatin cpi-2 OS=Caenorhabditis elegans OX=6239 GN=cpi-2 PE=1 SV=1	G5ECM9	cpi-2	16 kDa		0	6
DNA polymerase V OS=Caenorhabditis elegans OX=6239 GN=CELE_K04C2.2 PE=1 SV=1	Q21210	CELE_K04C2	110 kDa		0	4
Tr-type G domain-containing protein OS=Caenorhabditis elegans OX=6239 GN=eftu-2 PE=1 SV=1	Q23463	eftu-2	110 kDa		0	5
J domain-containing protein OS=Caenorhabditis elegans OX=6239 GN=dnj-16 PE=1 SV=1	C1P627	dnj-16	45 kDa		0	6
DNA polymerase delta catalytic subunit OS=Caenorhabditis elegans OX=6239 GN=F10C2.4 PE=3 SV=1	P90829	F10C2	121 kDa		0	5
Large subunit GTPase 1 homolog OS=Caenorhabditis elegans OX=6239 GN=C53H9.2 PE=1 SV=3	O01826	C53H9	63 kDa		0	6
C2H2-type domain-containing protein OS=Caenorhabditis elegans OX=6239 GN=znf-622 PE=1 SV=1	Q18037	znf-622	43 kDa		0	6
DNA-directed RNA polymerase subunit beta OS=Caenorhabditis elegans OX=6239 GN=rpc-2 PE=1 SV=2	Q27492	rpc-2	129 kDa		0	5
DNA damage-binding protein 1 OS=Caenorhabditis elegans OX=6239 GN=ddb-1 PE=1 SV=2	Q21554	ddb-1	126 kDa		0	6
P-granule-associated protein deps-1 OS=Caenorhabditis elegans OX=6239 GN=deps-1 PE=1 SV=1	Q9N303	deps-1	69 kDa		0	5
Structural maintenance of chromosomes protein 3 OS=Caenorhabditis elegans OX=6239 GN=smc-3 PE=1 SV=1	B2FDA8	smc-3	147 kDa		0	5
Tr-type G domain-containing protein OS=Caenorhabditis elegans OX=6239 GN=CELE_K10C3.5 PE=1 SV=2	O17944	CELE_K10C3	100 kDa		0	5
Large ribosomal subunit protein uL3m OS=Caenorhabditis elegans OX=6239 GN=mrps-18C PE=3 SV=3	P49404	mrps-18C	45 kDa		0	5
SAP domain-containing protein OS=Caenorhabditis elegans OX=6239 GN=ccar-1 PE=1 SV=1	A0A0S4XR43	ccar-1	135 kDa		0	5
Leucine-rich repeat-containing protein 57 OS=Caenorhabditis elegans OX=6239 GN=CELE_ZK546.2 PE=1 SV=4	Q23526	CELE_ZK546	55 kDa		0	6
Dual specificity mitogen-activated protein kinase kinase mek-2 OS=Caenorhabditis elegans OX=6239 GN=mek-2 PE=1 SV=1	Q10664	mek-2	43 kDa		0	5
Leucine-rich repeat domain, L domain-like OS=Caenorhabditis elegans OX=6239 GN=CELE_F56A8.3 PE=1 SV=1	Q95ZS5	CELE_F56A8	49 kDa		0	6
C-type LECtin OS=Caenorhabditis elegans OX=6239 GN=CELE_F28B4.3 PE=1 SV=1	Q19853	CELE_F28B4	245 kDa	TRUE	0	5
BCAS3 domain-containing protein OS=Caenorhabditis elegans OX=6239 GN=CELE_F56C9.10 PE=1 SV=1	A0A486WX46 (+3)	CELE_F56C9	112 kDa		0	2
L-2-hydroxyglutarate dehydrogenase, mitochondrial OS=Caenorhabditis elegans OX=6239 GN=Y45G12B.3 PE=3 SV=2	Q9N4Z0	Y45G12B	48 kDa		0	5
UBX domain-containing protein 1 OS=Caenorhabditis elegans OX=6239 GN=ubxn-1 PE=1 SV=1	Q9TXH9	ubxn-1	33 kDa		0	6
Probable DNA-directed RNA polymerases I and III subunit RPAC2 OS=Caenorhabditis elegans OX=6239 GN=rpac-19 PE=3 SV=1	P34476	rpac-19	17 kDa		0	5
Probable urocanate hydratase OS=Caenorhabditis elegans OX=6239 GN=Y51H4A.7 PE=3 SV=2	Q9NAE2	Y51H4A	74 kDa		0	6
B3/B4 tRNA-binding domain-containing protein OS=Caenorhabditis elegans OX=6239 GN=CELE_Y54E10A.6 PE=1 SV=1	Q9N3F2	CELE_Y54E10A	56 kDa		0	5
NADH dehydrogenase [ubiquinone] 1 beta subcomplex subunit 3 OS=Caenorhabditis elegans OX=6239 GN=ndub-3 PE=1 SV=1	Q18095	ndub-3	12 kDa		0	6
Dynein regulatory complex subunit 4 OS=Caenorhabditis elegans OX=6239 GN=CELE_Y18D10A.11 PE=1 SV=1	Q9XW20	CELE_Y18D10A	28 kDa		0	6
Small ribosomal subunit protein mS29 OS=Caenorhabditis elegans OX=6239 GN=dap-3 PE=1 SV=1	G5EFC8	dap-3	43 kDa		0	6
Glutamate carboxypeptidase 2 homolog OS=Caenorhabditis elegans OX=6239 GN=gcp-2.1 PE=1 SV=1	G8JYE4 (+1)	gcp-2	84 kDa		0	4
E2 ubiquitin-conjugating enzyme OS=Caenorhabditis elegans OX=6239 GN=ubc-20 PE=1 SV=1	Q9TZ69	ubc-20	22 kDa		0	6
Serine/threonine-protein phosphatase 2A regulatory subunit sur-6 OS=Caenorhabditis elegans OX=6239 GN=sur-6 PE=1 SV=1	G5EDR3	sur-6	57 kDa		0	4
Choline/ethanolamine kinase OS=Caenorhabditis elegans OX=6239 GN=cka-1 PE=1 SV=1	B3GWD5	cka-1	51 kDa		0	4
Large ribosomal subunit protein mL43 OS=Caenorhabditis elegans OX=6239 GN=mrpl-34 PE=1 SV=1	O02220	mrpl-34	21 kDa		0	6
Aminomethyltransferase folate-binding domain-containing protein OS=Caenorhabditis elegans OX=6239 GN=CELE_F39H2.3 PE=1 SV=1	G5EE11	CELE_F39H2	31 kDa		0	6
Putative pterin-4-alpha-carbinolamine dehydratase OS=Caenorhabditis elegans OX=6239 GN=pcbd-1 PE=3 SV=3	Q9TZH6	pcbd-1	16 kDa		0	6
Probable uridine-cytidine kinase OS=Caenorhabditis elegans OX=6239 GN=B0001.4 PE=3 SV=2	Q17413	B0001	28 kDa		0	6
Phosphotransferase OS=Caenorhabditis elegans OX=6239 GN=hxk-3 PE=1 SV=1	Q9N4A5	hxk-3	50 kDa		0	3
NudC domain-containing protein 1 OS=Caenorhabditis elegans OX=6239 GN=C44E4.5 PE=1 SV=1	A6PVA1	C44E4	60 kDa		0	5
PPIase cyclophilin-type domain-containing protein OS=Caenorhabditis elegans OX=6239 GN=cyn-15 PE=1 SV=1	Q9U1Q3	cyn-15	71 kDa		0	6
Importin N-terminal domain-containing protein OS=Caenorhabditis elegans OX=6239 GN=imb-2 PE=1 SV=1	A0A131MBF9 (+1)	imb-2	100 kDa		0	5
Probable U6 snRNA-associated Sm-like protein LSm4 OS=Caenorhabditis elegans OX=6239 GN=lsm-4 PE=3 SV=1	Q19952	lsm-4	14 kDa		0	5
CYTH domain-containing protein OS=Caenorhabditis elegans OX=6239 GN=CELE_F35D11.4 PE=1 SV=2	Q20034	CELE_F35D11	20 kDa		0	6
Vacuolar protein sorting-associated protein 35 OS=Caenorhabditis elegans OX=6239 GN=vps-35 PE=1 SV=3	Q21053	vps-35	94 kDa		0	6
Small ribosomal subunit protein uS15m OS=Caenorhabditis elegans OX=6239 GN=mrps-15 PE=3 SV=1	Q9NAP9	mrps-15	39 kDa		0	5
28S ribosomal protein S18c, mitochondrial OS=Caenorhabditis elegans OX=6239 GN=mrps-18.c PE=1 SV=2	Q22483	mrps-18	16 kDa		0	3
COP9 signalosome complex subunit 4 OS=Caenorhabditis elegans OX=6239 GN=csn-4 PE=1 SV=1	Q9N359	csn-4	46 kDa		0	6
Chitinase-like protein C25A8.4 OS=Caenorhabditis elegans OX=6239 GN=cht-3 PE=1 SV=3	Q18143	cht-3	120 kDa		0	3
tRNA (32-2'-O)-methyltransferase regulator THADA OS=Caenorhabditis elegans OX=6239 GN=CELE_Y92H12A.5 PE=1 SV=1	Q2AAB7 (+1)	CELE_Y92H12A	157 kDa		0	3
tRNA-dihydrouridine(47) synthase [NAD(P)(+)] OS=Caenorhabditis elegans OX=6239 GN=CELE_Y37E11B.5 PE=1 SV=1	Q9TYN2	CELE_Y37E11B	63 kDa		0	6
Conserved Cysteine/Glycine domain protein OS=Caenorhabditis elegans OX=6239 GN=ccg-1 PE=1 SV=1	Q9NA39	ccg-1	32 kDa		0	6
Intermediate filament protein ifb-1 OS=Caenorhabditis elegans OX=6239 GN=ifb-1 PE=1 SV=1	Q19289	ifb-1	67 kDa		0	6
WD_REPEATS_REGION domain-containing protein OS=Caenorhabditis elegans OX=6239 GN=CELE_F46C5.9 PE=1 SV=1	G5EFD7	CELE_F46C5	51 kDa		0	6
28S ribosomal protein S2, mitochondrial OS=Caenorhabditis elegans OX=6239 GN=mrps-2 PE=1 SV=1	O17004	mrps-2	29 kDa		0	6
Protein DDI1 homolog 1 OS=Caenorhabditis elegans OX=6239 GN=ddi-1 PE=1 SV=2	Q17569	ddi-1	44 kDa		0	6
Probable ubiquitin-conjugating enzyme E2 7 OS=Caenorhabditis elegans OX=6239 GN=ubc-7 PE=1 SV=1	P34477	ubc-7	19 kDa		0	6
Carboxypeptidase OS=Caenorhabditis elegans OX=6239 GN=ctsa-2 PE=1 SV=2	Q94269	ctsa-2	256 kDa		0	5
Leucine carboxyl methyltransferase 1 OS=Caenorhabditis elegans OX=6239 GN=lcmt-1 PE=3 SV=1	P46554	lcmt-1	38 kDa		0	6
Enolase-phosphatase E1 OS=Caenorhabditis elegans OX=6239 GN=F58H1.3 PE=3 SV=3	Q21012	F58H1	28 kDa		0	5
cAMP-dependent protein kinase regulatory subunit OS=Caenorhabditis elegans OX=6239 GN=kin-2 PE=1 SV=3	P30625	kin-2	41 kDa		0	6
Troponin I 2 OS=Caenorhabditis elegans OX=6239 GN=unc-27 PE=2 SV=2	Q9GYF1	unc-27	28 kDa		0	6
GTP cyclohydrolase 1 OS=Caenorhabditis elegans OX=6239 GN=cat-4 PE=1 SV=1	Q19980	cat-4	25 kDa		0	5
Uncharacterized GTP-binding protein C02F5.3 OS=Caenorhabditis elegans OX=6239 GN=C02F5.3 PE=3 SV=2	P34280	C02F5	41 kDa		0	6
Vacuolar protein-sorting-associated protein 25 OS=Caenorhabditis elegans OX=6239 GN=vps-25 PE=1 SV=1	Q9U354	vps-25	21 kDa		0	5
NADP-dependent oxidoreductase domain-containing protein OS=Caenorhabditis elegans OX=6239 GN=CELE_K07C5.2 PE=1 SV=1	Q21274	CELE_K07C5	35 kDa		0	4
Ribosomal protein S6 kinase beta OS=Caenorhabditis elegans OX=6239 GN=rsks-1 PE=1 SV=2	Q9NAH6	rsks-1	60 kDa		0	5
Nicotinate phosphoribosyltransferase OS=Caenorhabditis elegans OX=6239 GN=nprt-1 PE=3 SV=3	Q95XX1	nprt-1	63 kDa		0	6
WD_REPEATS_REGION domain-containing protein OS=Caenorhabditis elegans OX=6239 GN=CELE_Y111B2A.12 PE=1 SV=1	E0R7L2	CELE_Y111B2A	46 kDa		0	6
DeHydrogenases, Short chain OS=Caenorhabditis elegans OX=6239 GN=dhs-13 PE=1 SV=1	O16619	dhs-13	28 kDa		0	5
poly(A)-specific ribonuclease OS=Caenorhabditis elegans OX=6239 GN=ccr-4 PE=1 SV=2	Q9U1P4	ccr-4	70 kDa		0	5
NADH dehydrogenase [ubiquinone] iron-sulfur protein 4, mitochondrial OS=Caenorhabditis elegans OX=6239 GN=lpd-5 PE=1 SV=2	Q9N4L8	lpd-5	20 kDa		0	6
ZP domain-containing protein OS=Caenorhabditis elegans OX=6239 GN=CELE_F52E1.14 PE=1 SV=1	Q2PJ97	CELE_F52E1	22 kDa		0	5
Skp1-related protein OS=Caenorhabditis elegans OX=6239 GN=skr-2 PE=1 SV=1	G5EDD8	skr-2	20 kDa		0	6
Rab-GAP TBC domain-containing protein OS=Caenorhabditis elegans OX=6239 GN=tbc-14 PE=1 SV=1	A0A164D380 (+1)	tbc-14	73 kDa		0	6
Probable splicing factor, arginine/serine-rich 3 OS=Caenorhabditis elegans OX=6239 GN=rsp-3 PE=1 SV=2	Q9NEW6	rsp-3	29 kDa	TRUE	0	6
Ras-related protein Rab-7a OS=Caenorhabditis elegans OX=6239 GN=rab-7 PE=1 SV=1	Q23146	rab-7	23 kDa		0	5
mannose-6-phosphate isomerase OS=Caenorhabditis elegans OX=6239 GN=C05C8.7 PE=1 SV=1	O16315	C05C8	53 kDa		0	5
Guanosine-3',5'-bis(diphosphate) 3'-pyrophosphohydrolase MESH1 OS=Caenorhabditis elegans OX=6239 GN=CELE_ZK909.3 PE=1 SV=2	O18307	CELE_ZK909	27 kDa		0	4
Uncharacterized protein F36G3.2 OS=Caenorhabditis elegans OX=6239 GN=F36G3.2 PE=4 SV=1	Q09318	F36G3	35 kDa		0	4
Ubiquitin fusion degradation protein 1 homolog OS=Caenorhabditis elegans OX=6239 GN=ufd-1 PE=1 SV=1	Q19584	ufd-1	37 kDa		0	6
Dihydropyrimidinase 1 OS=Caenorhabditis elegans OX=6239 GN=dhp-1 PE=1 SV=2	Q21773	dhp-1	54 kDa		0	6
MPN domain-containing protein OS=Caenorhabditis elegans OX=6239 GN=CELE_F25H2.4 PE=1 SV=1	Q93568	CELE_F25H2	22 kDa		0	6
Actin-related protein 3 OS=Caenorhabditis elegans OX=6239 GN=arx-1 PE=1 SV=1	Q9N4I0	arx-1	48 kDa		0	4
Calponin homology domain-containing protein OS=Caenorhabditis elegans OX=6239 GN=ebp-2 PE=1 SV=1	Q9XXA2	ebp-2	33 kDa		0	6
Galectin OS=Caenorhabditis elegans OX=6239 GN=lec-10 PE=1 SV=1	G5EBV4	lec-10	22 kDa		0	5
Splicing factor U2AF 65 kDa subunit OS=Caenorhabditis elegans OX=6239 GN=uaf-1 PE=2 SV=2	P90978	uaf-1	55 kDa	TRUE	0	6
GPN-loop GTPase 1 OS=Caenorhabditis elegans OX=6239 GN=gop-2 PE=1 SV=1	P46577	gop-2	40 kDa		0	2
Peroxiredoxin-like 2A OS=Caenorhabditis elegans OX=6239 GN=CELE_R53.5 PE=1 SV=1	Q22020	CELE_R53	24 kDa		0	6
Uncharacterized protein byn-1 OS=Caenorhabditis elegans OX=6239 GN=byn-1 PE=3 SV=2	Q20932	byn-1	52 kDa		0	5
WD_REPEATS_REGION domain-containing protein OS=Caenorhabditis elegans OX=6239 GN=CELE_Y41C4A.32 PE=1 SV=1	A0A1D3PDA8	CELE_Y41C4A	33 kDa		0	6
Protein dhs-3 OS=Caenorhabditis elegans OX=6239 GN=dhs-3 PE=1 SV=1	A5JYX5	dhs-3	34 kDa		0	6
ATP synthase subunit s, mitochondrial OS=Caenorhabditis elegans OX=6239 GN=C05C8.1 PE=1 SV=1	A6PVA5 (+1)	C05C8	23 kDa		0	6
Protein NATD1 OS=Caenorhabditis elegans OX=6239 GN=CELE_ZK1098.11 PE=1 SV=1	G5EE42	CELE_ZK1098	12 kDa		0	5
EF-hand domain-containing protein OS=Caenorhabditis elegans OX=6239 GN=pat-10 PE=1 SV=1	G5EF37	pat-10	19 kDa		0	6
Uridine kinase OS=Caenorhabditis elegans OX=6239 GN=CELE_F19B6.1 PE=1 SV=1	H2L2A8 (+2)	CELE_F19B6	64 kDa		0	4
Signal recognition particle 14 kDa protein OS=Caenorhabditis elegans OX=6239 GN=F25G6.8 PE=3 SV=1	O16927	F25G6	13 kDa		0	4
Mitochondrial import receptor subunit TOM22 homolog OS=Caenorhabditis elegans OX=6239 GN=tomm-22 PE=3 SV=1	O17287	tomm-22	12 kDa		0	5
Histidine acid phosphatase OS=Caenorhabditis elegans OX=6239 GN=pho-14 PE=1 SV=1	O17373	pho-14	50 kDa		0	3
Histone deacetylase 1 OS=Caenorhabditis elegans OX=6239 GN=hda-1 PE=1 SV=1	O17695	hda-1	52 kDa		0	4
Probable coatomer subunit zeta OS=Caenorhabditis elegans OX=6239 GN=copz-1 PE=3 SV=1	O17901	copz-1	21 kDa		0	6
Replication factor C subunit 2 OS=Caenorhabditis elegans OX=6239 GN=rfc-2 PE=1 SV=1	O44175	rfc-2	38 kDa		0	6
BAG family molecular chaperone regulator 1 OS=Caenorhabditis elegans OX=6239 GN=bag-1 PE=1 SV=1	O44739	bag-1	24 kDa		0	6
Thioredoxin domain-containing protein OS=Caenorhabditis elegans OX=6239 GN=CELE_W01B11.6 PE=1 SV=2	O45017	CELE_W01B11	12 kDa		0	5
Probable replication factor C subunit 5 OS=Caenorhabditis elegans OX=6239 GN=F44B9.8 PE=3 SV=3	P34429	F44B9	41 kDa		0	6
Translation initiation factor eIF2B subunit alpha OS=Caenorhabditis elegans OX=6239 GN=ZK1098.4 PE=1 SV=1	P34604	ZK1098	34 kDa		0	4
SPARC OS=Caenorhabditis elegans OX=6239 GN=ost-1 PE=1 SV=1	P34714	ost-1	30 kDa		0	6
Transthyretin-like protein 16 OS=Caenorhabditis elegans OX=6239 GN=ttr-16 PE=1 SV=2	P55955	ttr-16	15 kDa		0	5
DeHydrogenases, Short chain OS=Caenorhabditis elegans OX=6239 GN=C55A6.4 PE=1 SV=1	P90779	C55A6	27 kDa	TRUE	0	5
Serine palmitoyltransferase 1 OS=Caenorhabditis elegans OX=6239 GN=sptl-1 PE=3 SV=1	P91079	sptl-1	52 kDa		0	5
Probable NADH dehydrogenase [ubiquinone] 1 alpha subcomplex subunit 5 OS=Caenorhabditis elegans OX=6239 GN=C33A12.1 PE=3 SV=1	Q18359	C33A12	17 kDa		0	5
Probable phosphoribosylformylglycinamidine synthase OS=Caenorhabditis elegans OX=6239 GN=pfas-1 PE=3 SV=3	Q19311	pfas-1	146 kDa		0	3
Fungal lipase-like domain-containing protein OS=Caenorhabditis elegans OX=6239 GN=CELE_F28H7.3 PE=1 SV=1	Q19891	CELE_F28H7	33 kDa		0	5
CHK kinase-like domain-containing protein OS=Caenorhabditis elegans OX=6239 GN=CELE_F49C12.7 PE=1 SV=1	Q20584	CELE_F49C12	50 kDa		0	4
Cytidine deaminase OS=Caenorhabditis elegans OX=6239 GN=cdd-2 PE=1 SV=1	Q20628	cdd-2	18 kDa		0	6
Protein kinase domain-containing protein OS=Caenorhabditis elegans OX=6239 GN=CELE_F52B5.2 PE=1 SV=2	Q20643	CELE_F52B5	35 kDa		0	5
MICOS complex subunit MIC27 OS=Caenorhabditis elegans OX=6239 GN=moma-1 PE=2 SV=1	Q21154	moma-1	22 kDa		0	5
RRM domain-containing protein OS=Caenorhabditis elegans OX=6239 GN=rnp-3 PE=1 SV=1	Q21323	rnp-3	25 kDa		0	6
Secreted protein OS=Caenorhabditis elegans OX=6239 GN=CELE_ZC373.2 PE=1 SV=2	Q23258	CELE_ZC373	11 kDa		0	6
PAT complex subunit CCDC47 OS=Caenorhabditis elegans OX=6239 GN=ccdc-47 PE=1 SV=1	Q23382	ccdc-47	51 kDa		0	6
Reactive oxygen species modulator 1 OS=Caenorhabditis elegans OX=6239 GN=romo-1 PE=1 SV=3	Q93511	romo-1	8 kDa		0	6
L-serine ammonia-lyase OS=Caenorhabditis elegans OX=6239 GN=serr-1 PE=1 SV=1	Q93968	serr-1	35 kDa		0	6
NCK (Non-Catalytic region of tyrosine Kinase) adaptor protein family OS=Caenorhabditis elegans OX=6239 GN=nck-1 PE=1 SV=2	Q95PW9 (+1)	nck-1	44 kDa		0	5
Neuropeptide-Like Protein OS=Caenorhabditis elegans OX=6239 GN=spig-20 PE=1 SV=1	Q95YC6	spig-20	12 kDa	TRUE	0	4
protein-histidine N-methyltransferase OS=Caenorhabditis elegans OX=6239 GN=set-27 PE=1 SV=2	Q9BL48	set-27	56 kDa		0	4
Protein HGH1 homolog OS=Caenorhabditis elegans OX=6239 GN=CELE_Y54H5A.2 PE=1 SV=2	Q9BL64	CELE_Y54H5A	42 kDa		0	6
Probable NADH dehydrogenase [ubiquinone] 1 alpha subcomplex subunit 12 OS=Caenorhabditis elegans OX=6239 GN=Y94H6A.8 PE=3 SV=2	Q9N2W7	Y94H6A	17 kDa		0	5
Peptidyl-prolyl cis-trans isomerase OS=Caenorhabditis elegans OX=6239 GN=pinn-1 PE=1 SV=2	Q9N492	pinn-1	18 kDa		0	6
Probable small nuclear ribonucleoprotein G OS=Caenorhabditis elegans OX=6239 GN=snr-7 PE=3 SV=1	Q9N4G9	snr-7	9 kDa		0	6
Triokinase/FMN cyclase OS=Caenorhabditis elegans OX=6239 GN=CELE_W02H5.8 PE=1 SV=1	Q9N5C4	CELE_W02H5	61 kDa		0	5
C-type lectin domain-containing protein 87 OS=Caenorhabditis elegans OX=6239 GN=clec-87 PE=1 SV=1	Q9XVS3	clec-87	27 kDa		0	6
Mitotic checkpoint protein bub-3 OS=Caenorhabditis elegans OX=6239 GN=bub-3 PE=1 SV=1	Q9XWH0	bub-3	38 kDa		0	5
NADH dehydrogenase [ubiquinone] 1 alpha subcomplex subunit 6 OS=Caenorhabditis elegans OX=6239 GN=nuo-3 PE=1 SV=1	O18236	nuo-3	15 kDa		0	5
U6 snRNA-associated Sm-like protein LSm2 OS=Caenorhabditis elegans OX=6239 GN=gut-2 PE=1 SV=3	P92022	gut-2	11 kDa		0	6
Secreted protein OS=Caenorhabditis elegans OX=6239 GN=CELE_F59B1.2 PE=1 SV=1	O61880	CELE_F59B1	18 kDa		2	3
Translation machinery-associated protein 7 homolog OS=Caenorhabditis elegans OX=6239 GN=F49C12.11 PE=3 SV=1	Q20588	F49C12	7 kDa		1	2
EKC/KEOPS complex subunit TPRKB OS=Caenorhabditis elegans OX=6239 GN=CELE_W03F8.4 PE=1 SV=1	O44566	CELE_W03F8	20 kDa		1	4
Oxaloacetate tautomerase fahd-1, mitochondrial OS=Caenorhabditis elegans OX=6239 GN=fahd-1 PE=2 SV=1	P34673	fahd-1	23 kDa		1	4
ABC-type antigen peptide transporter OS=Caenorhabditis elegans OX=6239 GN=haf-9 PE=1 SV=2	O44897	haf-9	91 kDa		1	3
Probable rho GDP-dissociation inhibitor OS=Caenorhabditis elegans OX=6239 GN=rhi-1 PE=3 SV=1	Q20496	rhi-1	22 kDa		1	4
Structural maintenance of chromosomes protein 4 OS=Caenorhabditis elegans OX=6239 GN=smc-4 PE=1 SV=1	Q20060	smc-4	177 kDa		1	4
Nucleolar protein 16 OS=Caenorhabditis elegans OX=6239 GN=CELE_F49E2.5 PE=1 SV=1	A0A4V0ILU3 (+1)	CELE_F49E2	125 kDa		0	3
V-type proton ATPase 16 kDa proteolipid subunit c 3 OS=Caenorhabditis elegans OX=6239 GN=vha-3 PE=2 SV=1	C0HLB4	vha-3	16 kDa		1	3
Probable glutathione S-transferase 6 OS=Caenorhabditis elegans OX=6239 GN=gst-6 PE=3 SV=2	P91252	gst-6	24 kDa		0	2
Steroidogenic acute regulatory-like protein 1 OS=Caenorhabditis elegans OX=6239 GN=strl-1 PE=3 SV=2	O17883	strl-1	29 kDa		1	3
Protein transport protein Sec61 subunit beta OS=Caenorhabditis elegans OX=6239 GN=sec-61.b PE=1 SV=1	Q95XS2	sec-61	9 kDa		1	3
Gamma-glutamyltranspeptidase 1 OS=Caenorhabditis elegans OX=6239 GN=CELE_T03D8.6 PE=1 SV=1	B5BM47 (+1)	CELE_T03D8	71 kDa		1	4
SHSP domain-containing protein OS=Caenorhabditis elegans OX=6239 GN=hsp-17 PE=1 SV=1	Q20660 (+1)	hsp-17	18 kDa		0	3
DNA-directed RNA polymerase subunit OS=Caenorhabditis elegans OX=6239 GN=rpc-1 PE=1 SV=2	Q18566	rpc-1	156 kDa		0	3
DUF4476 domain-containing protein OS=Caenorhabditis elegans OX=6239 GN=CELE_R148.3 PE=1 SV=1	Q8ITY8	CELE_R148	125 kDa		0	3
Spectrin beta chain OS=Caenorhabditis elegans OX=6239 GN=unc-70 PE=1 SV=1	Q9U9J8 (+1)	unc-70	267 kDa		0	3
Cathepsin B-like cysteine proteinase 4 OS=Caenorhabditis elegans OX=6239 GN=cpr-4 PE=1 SV=1	P43508	cpr-4	36 kDa		0	4
AO66 ankyrin OS=Caenorhabditis elegans OX=6239 GN=unc-44 PE=1 SV=2	Q17490	unc-44	775 kDa	TRUE	0	3
FERM domain-containing protein OS=Caenorhabditis elegans OX=6239 GN=tln-1 PE=1 SV=1	G5EGK1	tln-1	279 kDa		0	5
ER membrane protein complex subunit 1 OS=Caenorhabditis elegans OX=6239 GN=emc-1 PE=1 SV=1	H2L0C0	emc-1	105 kDa		0	4
Acyl-CoA dehydrogenase family member 11 OS=Caenorhabditis elegans OX=6239 GN=acds-10 PE=1 SV=2	O01590	acds-10	112 kDa		0	5
Cytochrome b-c1 complex subunit 8 OS=Caenorhabditis elegans OX=6239 GN=CELE_F45H10.2 PE=1 SV=1	O45525	CELE_F45H10	11 kDa	TRUE	0	5
Dolichyl-diphosphooligosaccharide--protein glycosyltransferase subunit 2 OS=Caenorhabditis elegans OX=6239 GN=ostd-1 PE=3 SV=1	P91390	ostd-1	31 kDa		0	5
UBX domain-containing protein 2 OS=Caenorhabditis elegans OX=6239 GN=ubxn-2 PE=1 SV=2	Q9N2W5	ubxn-2	33 kDa		0	4
Charged multivesicular body protein 4b OS=Caenorhabditis elegans OX=6239 GN=vps-32.1 PE=1 SV=1	Q18886	vps-32	25 kDa		0	4
Ubiquitin conjugation factor E4 ufd-2 OS=Caenorhabditis elegans OX=6239 GN=ufd-2 PE=1 SV=2	Q09349	ufd-2	114 kDa		0	5
ATP-dependent Clp protease ATP-binding subunit clpX-like, mitochondrial OS=Caenorhabditis elegans OX=6239 GN=CELE_D2030.2 PE=1 SV=1	P90788	CELE_D2030	64 kDa		0	4
Tubulin--tyrosine ligase-like protein 12 OS=Caenorhabditis elegans OX=6239 GN=ttll-12 PE=3 SV=1	Q09512	ttll-12	77 kDa		0	4
Mitochondrial glutamate carrier 1 OS=Caenorhabditis elegans OX=6239 GN=slc-25a18.1 PE=1 SV=2	Q93540	slc-25a18	33 kDa	TRUE	0	4
Nuclear pore complex protein Nup98-Nup96 OS=Caenorhabditis elegans OX=6239 GN=npp-10 PE=1 SV=1	G5EEH9	npp-10	180 kDa		0	4
Pescadillo homolog OS=Caenorhabditis elegans OX=6239 GN=lpd-7 PE=3 SV=1	Q95Y89	lpd-7	62 kDa		0	5
Translation initiation factor eIF2B subunit epsilon OS=Caenorhabditis elegans OX=6239 GN=eif-2bepsilon PE=1 SV=1	Q18994	eif-2bepsilon	76 kDa		0	5
DUF4440 domain-containing protein OS=Caenorhabditis elegans OX=6239 GN=CELE_R102.2 PE=1 SV=2	Q21888	CELE_R102	14 kDa		0	3
Fatty acid-binding protein homolog 4 OS=Caenorhabditis elegans OX=6239 GN=lbp-4 PE=3 SV=1	Q23092	lbp-4	17 kDa		0	4
Serine/threonine-protein phosphatase 4 catalytic subunit 1 OS=Caenorhabditis elegans OX=6239 GN=pph-4.1 PE=1 SV=1	Q9XW79	pph-4	37 kDa	TRUE	0	4
63 kDa sperm flagellar membrane protein OS=Caenorhabditis elegans OX=6239 GN=CELE_ZC247.1 PE=1 SV=1	G5EBP5	CELE_ZC247	496 kDa		0	3
V-type proton ATPase subunit S1 OS=Caenorhabditis elegans OX=6239 GN=vha-19 PE=2 SV=1	Q9TYW1	vha-19	50 kDa		0	5
Ribosome biogenesis protein BRX1 homolog OS=Caenorhabditis elegans OX=6239 GN=K12H4.3 PE=3 SV=1	P34524	K12H4	40 kDa		0	5
Helicase SKI2W OS=Caenorhabditis elegans OX=6239 GN=skih-2 PE=1 SV=3	Q19103	skih-2	142 kDa		0	4
PX domain-containing protein OS=Caenorhabditis elegans OX=6239 GN=snx-6 PE=1 SV=1	D9PTP7	snx-6	40 kDa		0	5
Serine or cysteine protease inhibitor OS=Caenorhabditis elegans OX=6239 GN=srp-6 PE=1 SV=1	G5EFH4	srp-6	42 kDa		0	5
L-serine deaminase OS=Caenorhabditis elegans OX=6239 GN=srdh-1 PE=1 SV=2	Q21080	srdh-1	54 kDa		0	5
Large ribosomal subunit protein uL24m OS=Caenorhabditis elegans OX=6239 GN=mrpl-24 PE=3 SV=1	P91353	mrpl-24	32 kDa		0	4
Thioredoxin domain-containing protein OS=Caenorhabditis elegans OX=6239 GN=dpy-11 PE=1 SV=1	G5EC91	dpy-11	27 kDa		0	5
DeHydrogenases, Short chain OS=Caenorhabditis elegans OX=6239 GN=CELE_R119.3 PE=1 SV=2	O61709	CELE_R119	27 kDa		0	4
Dynein light intermediate chain OS=Caenorhabditis elegans OX=6239 GN=dli-1 PE=1 SV=1	G5ECK7 (+1)	dli-1	48 kDa		0	5
ANK_REP_REGION domain-containing protein OS=Caenorhabditis elegans OX=6239 GN=CELE_T07C4.3 PE=1 SV=1	A0A8S4SL88 (+2)	CELE_T07C4	72 kDa		0	2
Nuclear protein localization protein 4 homolog 1 OS=Caenorhabditis elegans OX=6239 GN=npl-4.1 PE=1 SV=1	H2KYU6	npl-4	60 kDa		0	3
NFU1 iron-sulfur cluster scaffold homolog, mitochondrial OS=Caenorhabditis elegans OX=6239 GN=nfu-1 PE=1 SV=2	Q21915	nfu-1	25 kDa		0	5
Small ribosomal subunit protein bS6m OS=Caenorhabditis elegans OX=6239 GN=mrps-6 PE=1 SV=2	O61791	mrps-6	19 kDa		0	4
ShKT domain-containing protein OS=Caenorhabditis elegans OX=6239 GN=CELE_F25E2.2 PE=1 SV=2	G4SF79	CELE_F25E2	69 kDa	TRUE	0	5
Atypical kinase coq-8, mitochondrial OS=Caenorhabditis elegans OX=6239 GN=coq-8 PE=3 SV=2	Q18486	coq-8	84 kDa		0	5
HECT domain-containing protein OS=Caenorhabditis elegans OX=6239 GN=herc-1 PE=1 SV=2	Q9BL11	herc-1	115 kDa		0	4
Yeast SEC homolog OS=Caenorhabditis elegans OX=6239 GN=sec-24.2 PE=1 SV=3	Q23368	sec-24	109 kDa		0	4
Putative pyrroline-5-carboxylate reductase OS=Caenorhabditis elegans OX=6239 GN=F55G1.9 PE=3 SV=1	Q20848	F55G1	32 kDa		0	5
Mitochondrial-processing peptidase subunit alpha OS=Caenorhabditis elegans OX=6239 GN=mppa-1 PE=3 SV=2	Q95XN2	mppa-1	57 kDa		0	5
Beta carbonic anhydrase 1 OS=Caenorhabditis elegans OX=6239 GN=bca-1 PE=3 SV=1	Q22460	bca-1	31 kDa		0	5
Ras-related protein rab-6.1 OS=Caenorhabditis elegans OX=6239 GN=rab-6.1 PE=1 SV=1	P34213	rab-6	23 kDa	TRUE	0	5
MICOS complex subunit MIC19 OS=Caenorhabditis elegans OX=6239 GN=chch-3 PE=3 SV=1	Q21551	chch-3	19 kDa		0	5
MICOS complex subunit MIC13 OS=Caenorhabditis elegans OX=6239 GN=CELE_W04C9.2 PE=1 SV=1	Q9TZE0	CELE_W04C9	11 kDa		0	5
Uncharacterized protein R05D3.9 OS=Caenorhabditis elegans OX=6239 GN=R05D3.9/R05D3.10 PE=3 SV=3	P34542	R05D3	73 kDa		0	5
guanylate kinase OS=Caenorhabditis elegans OX=6239 GN=guk-1 PE=1 SV=2	P91425	guk-1	25 kDa		0	5
Probable NADH dehydrogenase [ubiquinone] iron-sulfur protein 7, mitochondrial OS=Caenorhabditis elegans OX=6239 GN=nduf-7 PE=3 SV=1	Q94360	nduf-7	22 kDa		0	4
U6 snRNA-specific terminal uridylyltransferase OS=Caenorhabditis elegans OX=6239 GN=usip-1 PE=1 SV=2	Q23652	usip-1	75 kDa		0	5
CHK kinase-like domain-containing protein OS=Caenorhabditis elegans OX=6239 GN=CELE_H06H21.8 PE=1 SV=1	Q7YXH1	CELE_H06H21	44 kDa		0	5
2-methoxy-6-polyprenyl-1,4-benzoquinol methylase, mitochondrial OS=Caenorhabditis elegans OX=6239 GN=coq-5 PE=3 SV=2	P34666	coq-5	32 kDa		0	3
S-methyl-5'-thioadenosine phosphorylase OS=Caenorhabditis elegans OX=6239 GN=B0228.7 PE=3 SV=2	Q09438	B0228	32 kDa		0	5
Ubiquitin-like-conjugating enzyme ATG3 OS=Caenorhabditis elegans OX=6239 GN=atg-3 PE=1 SV=1	Q9N369	atg-3	35 kDa		0	5
Zinc metalloproteinase nas-11 OS=Caenorhabditis elegans OX=6239 GN=nas-11 PE=1 SV=2	Q21432	nas-11	65 kDa		0	5
Oxidoreductase HTATIP2 OS=Caenorhabditis elegans OX=6239 GN=C33F10.14 PE=1 SV=1	Q5DX36	C33F10	24 kDa		0	5
Protein arginine N-methyltransferase 5 OS=Caenorhabditis elegans OX=6239 GN=prmt-5 PE=1 SV=2	P46580	prmt-5	83 kDa		0	5
Mitochondrial import inner membrane translocase subunit Tim21 OS=Caenorhabditis elegans OX=6239 GN=CELE_F32A11.1 PE=1 SV=1	O62198	CELE_F32A11	36 kDa		0	4
Probable mitochondrial import inner membrane translocase subunit tim-17B.1 OS=Caenorhabditis elegans OX=6239 GN=timm-17B.1 PE=3 SV=1	O44477	timm-17B	19 kDa		0	4
Serine/threonine protein phosphatase 2A regulatory subunit OS=Caenorhabditis elegans OX=6239 GN=pptr-2 PE=1 SV=1	A9UJN4	pptr-2	70 kDa	TRUE	0	5
Ubiquitin-conjugating enzyme E2 2 OS=Caenorhabditis elegans OX=6239 GN=let-70 PE=1 SV=1	P35129	let-70	17 kDa		0	5
Large ribosomal subunit protein mL41 OS=Caenorhabditis elegans OX=6239 GN=mrpl-41 PE=3 SV=1	P90993	mrpl-41	21 kDa		0	5
Putative pseudouridine synthase B0024.11 OS=Caenorhabditis elegans OX=6239 GN=B0024.11 PE=3 SV=1	Q17426	B0024	65 kDa		0	5
EGF-like domain-containing protein OS=Caenorhabditis elegans OX=6239 GN=CELE_R09H10.5 PE=1 SV=2	Q21884	CELE_R09H10	177 kDa		0	5
FACT complex subunit spt-16 OS=Caenorhabditis elegans OX=6239 GN=spt-16 PE=1 SV=1	Q9N5R9	spt-16	117 kDa		0	2
Deoxynucleoside triphosphate triphosphohydrolase sahd-1 OS=Caenorhabditis elegans OX=6239 GN=sahd-1 PE=1 SV=2	Q09374	sahd-1	66 kDa		0	2
SUPpressor OS=Caenorhabditis elegans OX=6239 GN=sup-36 PE=1 SV=1	Q94207	sup-36	19 kDa		0	5
Mitochondrial Ribosomal Protein, Small OS=Caenorhabditis elegans OX=6239 GN=mrps-30 PE=1 SV=2	O61818	mrps-30	60 kDa		0	5
GTP-binding protein OS=Caenorhabditis elegans OX=6239 GN=raga-1 PE=1 SV=1	Q22743	raga-1	36 kDa		0	5
C-type LECtin OS=Caenorhabditis elegans OX=6239 GN=CELE_T25C12.3 PE=1 SV=1	G5ECR0	CELE_T25C12	231 kDa		0	4
Translation initiation factor eIF2B subunit beta OS=Caenorhabditis elegans OX=6239 GN=eif-2bbeta PE=1 SV=1	Q9XWD5	eif-2bbeta	38 kDa		0	3
HotDog ACOT-type domain-containing protein OS=Caenorhabditis elegans OX=6239 GN=CELE_T07D3.9 PE=1 SV=3	O16725	CELE_T07D3	50 kDa		0	5
NADH dehydrogenase [ubiquinone] 1 alpha subcomplex subunit 13 OS=Caenorhabditis elegans OX=6239 GN=ndua-13 PE=1 SV=1	O44955	ndua-13	20 kDa		0	4
Cathepsin B-like cysteine proteinase 5 OS=Caenorhabditis elegans OX=6239 GN=cpr-5 PE=2 SV=1	P43509	cpr-5	37 kDa		0	4
SAM50-like protein gop-3 OS=Caenorhabditis elegans OX=6239 GN=gop-3 PE=2 SV=2	P46576	gop-3	47 kDa		0	4
Putative exosome complex component RRP41 OS=Caenorhabditis elegans OX=6239 GN=exos-4.1 PE=3 SV=2	Q17533	exos-4	26 kDa	TRUE	0	5
SHSP domain-containing protein OS=Caenorhabditis elegans OX=6239 GN=hsp-25 PE=1 SV=1	Q17849	hsp-25	25 kDa		0	5
HpcH/HpaI aldolase/citrate lyase domain-containing protein OS=Caenorhabditis elegans OX=6239 GN=C01G10.7 PE=1 SV=1	Q93167	C01G10	36 kDa		0	5
Small ribosomal subunit protein mS26 OS=Caenorhabditis elegans OX=6239 GN=mrps-26 PE=1 SV=1	Q95QS3	mrps-26	29 kDa		0	5
Protein clpf-1 OS=Caenorhabditis elegans OX=6239 GN=clpf-1 PE=1 SV=2	P52874	clpf-1	48 kDa		0	4
Small ribosomal subunit protein bS16m OS=Caenorhabditis elegans OX=6239 GN=mrps-16 PE=3 SV=2	Q10129	mrps-16	16 kDa		0	4
DUF38 domain-containing protein OS=Caenorhabditis elegans OX=6239 GN=fbxa-72 PE=1 SV=1	A0A0K3ARZ7	fbxa-72	43 kDa		0	4
C6 domain-containing protein OS=Caenorhabditis elegans OX=6239 GN=CELE_Y47G6A.33 PE=1 SV=1	A5A8P5	CELE_Y47G6A	12 kDa		0	5
Suppressor of aph-1 OS=Caenorhabditis elegans OX=6239 GN=sao-1 PE=1 SV=1	C6KRN1	sao-1	28 kDa		0	3
Malate dehydrogenase OS=Caenorhabditis elegans OX=6239 GN=CELE_F36A2.3 PE=1 SV=1	G5EDM5	CELE_F36A2	40 kDa		0	4
Mitochondrial dicarboxylate carrier OS=Caenorhabditis elegans OX=6239 GN=slc-25a10 PE=2 SV=1	G5EE96	slc-25a10	32 kDa		0	4
DUF4440 domain-containing protein OS=Caenorhabditis elegans OX=6239 GN=C39D10.8 PE=1 SV=1	H2KYM0 (+2)	C39D10	15 kDa		0	5
Protein-tyrosine phosphatase OS=Caenorhabditis elegans OX=6239 GN=CELE_Y48G9A.9 PE=1 SV=1	H2KZ95 (+1)	CELE_Y48G9A	40 kDa		0	3
Sigma non-opioid intracellular receptor 1 OS=Caenorhabditis elegans OX=6239 GN=CELE_W08F4.3 PE=1 SV=1	O02109	CELE_W08F4	26 kDa		0	4
Multifunctional methyltransferase subunit TRM112-like protein OS=Caenorhabditis elegans OX=6239 GN=C04H5.1 PE=3 SV=1	O45241	C04H5	15 kDa		0	5
Regulator of microtubule dynamics protein 1 OS=Caenorhabditis elegans OX=6239 GN=CELE_F33H2.6 PE=1 SV=2	O62216	CELE_F33H2	34 kDa		0	4
Probable peptidyl-tRNA hydrolase 2 OS=Caenorhabditis elegans OX=6239 GN=C24G6.8 PE=3 SV=1	O76387	C24G6	34 kDa		0	5
Tubulin gamma chain OS=Caenorhabditis elegans OX=6239 GN=tbg-1 PE=2 SV=1	P34475	tbg-1	50 kDa		0	5
F-actin-capping protein subunit beta OS=Caenorhabditis elegans OX=6239 GN=cap-2 PE=2 SV=1	P34686	cap-2	31 kDa		0	5
NADH dehydrogenase [ubiquinone] 1 beta subcomplex subunit 7 OS=Caenorhabditis elegans OX=6239 GN=D2030.4 PE=3 SV=1	P90789	D2030	14 kDa		0	5
Probable ATP synthase subunit g 1, mitochondrial OS=Caenorhabditis elegans OX=6239 GN=asg-1 PE=3 SV=1	P90921	asg-1	15 kDa		0	5
Clathrin light chain OS=Caenorhabditis elegans OX=6239 GN=clic-1 PE=1 SV=1	P90961	clic-1	24 kDa		0	5
Sperm-specific class P protein 16 OS=Caenorhabditis elegans OX=6239 GN=ssp-16 PE=2 SV=1	P91499	ssp-16	11 kDa	TRUE	0	4
Barrier-to-autointegration factor 1 OS=Caenorhabditis elegans OX=6239 GN=baf-1 PE=1 SV=3	Q03565	baf-1	10 kDa		0	4
CCR4-NOT transcription complex subunit 7 OS=Caenorhabditis elegans OX=6239 GN=ccf-1 PE=1 SV=1	Q17345	ccf-1	34 kDa		0	5
NADH dehydrogenase [ubiquinone] 1 beta subcomplex subunit 9 OS=Caenorhabditis elegans OX=6239 GN=C16A3.5 PE=1 SV=1	Q18036	C16A3	19 kDa		0	5
non-specific serine/threonine protein kinase OS=Caenorhabditis elegans OX=6239 GN=ttbk-8.2 PE=1 SV=1	Q18553	ttbk-8	35 kDa		0	3
SXP/RAL-2 family protein Ani s 5-like cation-binding domain-containing protein OS=Caenorhabditis elegans OX=6239 GN=srlf-7 PE=1 SV=1	Q18577	srlf-7	29 kDa		0	4
Enhancer of rudimentary homolog 2 OS=Caenorhabditis elegans OX=6239 GN=erh-2 PE=1 SV=2	Q20057	erh-2	13 kDa		0	4
Putative pyridoxamine 5'-phosphate oxidase OS=Caenorhabditis elegans OX=6239 GN=F57B9.1 PE=3 SV=2	Q20939	F57B9	26 kDa		0	4
RanBD1 domain-containing protein OS=Caenorhabditis elegans OX=6239 GN=ran-5 PE=1 SV=1	Q21961	ran-5	38 kDa		0	5
Probable NADH dehydrogenase [ubiquinone] iron-sulfur protein 8, mitochondrial OS=Caenorhabditis elegans OX=6239 GN=T20H4.5 PE=2 SV=1	Q22619	T20H4	24 kDa		0	5
LiPid Depleted OS=Caenorhabditis elegans OX=6239 GN=lpd-9 PE=1 SV=1	Q22641	lpd-9	15 kDa		0	5
Dynein light chain roadblock OS=Caenorhabditis elegans OX=6239 GN=dyrb-1 PE=1 SV=1	Q22752	dyrb-1	11 kDa		0	5
NADH dehydrogenase [ubiquinone] 1 beta subcomplex subunit 4 OS=Caenorhabditis elegans OX=6239 GN=nuo-6 PE=1 SV=2	Q23098	nuo-6	20 kDa		0	5
Peptidase metallopeptidase domain-containing protein OS=Caenorhabditis elegans OX=6239 GN=zmp-4 PE=1 SV=3	Q23227	zmp-4	53 kDa		0	4
UBX domain-containing protein 6 OS=Caenorhabditis elegans OX=6239 GN=ubxn-6 PE=1 SV=2	Q8WTJ4	ubxn-6	49 kDa		0	4
Cytochrome b5 heme-binding domain-containing protein OS=Caenorhabditis elegans OX=6239 GN=cytb-5.1 PE=1 SV=2	Q93315	cytb-5	15 kDa		0	5
DNA-directed RNA polymerase RpoA/D/Rpb3-type domain-containing protein OS=Caenorhabditis elegans OX=6239 GN=rpb-3 PE=1 SV=2	Q93338	rpb-3	32 kDa		0	4
Glycolipid transfer protein domain-containing protein OS=Caenorhabditis elegans OX=6239 GN=CELE_Y82E9BR.14 PE=1 SV=1	Q9BKS2	CELE_Y82E9BR	26 kDa		0	5
COP9 signalosome complex subunit 1 OS=Caenorhabditis elegans OX=6239 GN=csn-1 PE=1 SV=1	Q9GS00	csn-1	68 kDa		0	4
NADH dehydrogenase [ubiquinone] iron-sulfur protein 5 OS=Caenorhabditis elegans OX=6239 GN=nduf-5 PE=1 SV=1	Q9N3D9	nduf-5	14 kDa		0	5
MICOS complex subunit Mic10 OS=Caenorhabditis elegans OX=6239 GN=F54A3.5 PE=3 SV=2	Q9N4K0	F54A3	11 kDa		0	3
DUF19 domain-containing protein OS=Caenorhabditis elegans OX=6239 GN=C46C2.5 PE=1 SV=2	Q9U3M0	C46C2	25 kDa		0	5
FAM172 family protein homolog Y75B8A.31 OS=Caenorhabditis elegans OX=6239 GN=Y75B8A.31 PE=3 SV=1	Q9XW78	Y75B8A	35 kDa		0	4
Antitoxin OS=Caenorhabditis elegans OX=6239 GN=tpan-1 PE=1 SV=1	Q9XXE2	tpan-1	7 kDa		0	3
Peptidyl-prolyl cis-trans isomerase 11 OS=Caenorhabditis elegans OX=6239 GN=cyn-11 PE=2 SV=1	P52018	cyn-11	20 kDa		0	5
BolA family protein OS=Caenorhabditis elegans OX=6239 GN=CELE_T12D8.10 PE=1 SV=1	Q69ZI6	CELE_T12D8	11 kDa		0	5
Cytochrome c oxidase polypeptide VIIc OS=Caenorhabditis elegans OX=6239 GN=CELE_F29B9.11 PE=1 SV=1	Q9GYI1	CELE_F29B9	10 kDa		0	4
U6 snRNA-associated Sm-like protein LSm3 OS=Caenorhabditis elegans OX=6239 GN=lsm-3 PE=1 SV=2	Q9U1W8	lsm-3	12 kDa		0	4
Transthyretin-like protein 5 OS=Caenorhabditis elegans OX=6239 GN=ttr-5 PE=3 SV=1	Q03575	ttr-5	15 kDa	TRUE	0	5
Dihydropyrimidinase 2 OS=Caenorhabditis elegans OX=6239 GN=dhp-2 PE=1 SV=1	Q18677	dhp-2	56 kDa		0	2
RNA-binding protein rnp-4 OS=Caenorhabditis elegans OX=6239 GN=rnp-4 PE=1 SV=1	Q21832	rnp-4	16 kDa		0	3
Chondroitin proteoglycan 1 OS=Caenorhabditis elegans OX=6239 GN=cpg-1 PE=1 SV=1	Q17802	cpg-1	62 kDa		0	4
NEDD8-activating enzyme E1 catalytic subunit OS=Caenorhabditis elegans OX=6239 GN=rfl-1 PE=1 SV=2	Q19360	rfl-1	48 kDa		0	4
SAP domain-containing protein OS=Caenorhabditis elegans OX=6239 GN=CELE_Y53G8AR.6 PE=1 SV=1	Q9N3G0	CELE_Y53G8AR	27 kDa		1	3
Protein transport protein Sec61 subunit gamma OS=Caenorhabditis elegans OX=6239 GN=sec-61.G PE=2 SV=1	Q19967	sec-61	8 kDa		1	3
ATP-dependent zinc metalloprotease YME1 homolog OS=Caenorhabditis elegans OX=6239 GN=ymel-1 PE=3 SV=2	P54813	ymel-1	80 kDa		0	2
MATH domain-containing protein OS=Caenorhabditis elegans OX=6239 GN=pqn-87 PE=1 SV=1	K8ESL3	pqn-87	164 kDa		0	3
Fatty acyl-CoA reductase OS=Caenorhabditis elegans OX=6239 GN=fard-1 PE=1 SV=1	Q9TZL9	fard-1	61 kDa		0	2
peptidylprolyl isomerase OS=Caenorhabditis elegans OX=6239 GN=fkb-4 PE=1 SV=2	Q23338	fkb-4	29 kDa		0	4
CUB domain-containing protein OS=Caenorhabditis elegans OX=6239 GN=CELE_R10H10.3 PE=1 SV=1	Q21916	CELE_R10H10	40 kDa		0	2
Chromatin target of PRMT1 protein C-terminal domain-containing protein OS=Caenorhabditis elegans OX=6239 GN=aly-2 PE=1 SV=1	O62183	aly-2	24 kDa		0	4
Dynactin subunit 1 OS=Caenorhabditis elegans OX=6239 GN=dnc-1 PE=1 SV=1	E2JKZ0	dnc-1	151 kDa		0	4
Ubiquitin-like modifier-activating enzyme 5 OS=Caenorhabditis elegans OX=6239 GN=uba-5 PE=1 SV=1	P91430	uba-5	47 kDa		0	4
Kinesin-like protein klp-12 OS=Caenorhabditis elegans OX=6239 GN=klp-12 PE=1 SV=1	G5EGS3	klp-12	179 kDa		0	3
WD_REPEATS_REGION domain-containing protein OS=Caenorhabditis elegans OX=6239 GN=dyci-1 PE=1 SV=1	A0A486WV95 (+1)	dyci-1	72 kDa		0	4
Ribosomal protein S6 kinase OS=Caenorhabditis elegans OX=6239 GN=rskn-2 PE=1 SV=1	A0A2K5ATM0 (+1)	rskn-2	86 kDa		0	4
Lysozyme-like protein 1 OS=Caenorhabditis elegans OX=6239 GN=lys-1 PE=2 SV=1	O62415	lys-1	32 kDa		0	4
RRM domain-containing protein OS=Caenorhabditis elegans OX=6239 GN=CELE_H05C05.1 PE=1 SV=2	H2L0A8	CELE_H05C05	98 kDa		0	4
Asparagine synthetase [glutamine-hydrolyzing] OS=Caenorhabditis elegans OX=6239 GN=asns-2 PE=1 SV=1	Q21463	asns-2	65 kDa		0	4
Calcium-transporting ATPase OS=Caenorhabditis elegans OX=6239 GN=mca-3 PE=1 SV=1	B7CED8 (+2)	mca-3	129 kDa	TRUE	0	4
Small ribosomal subunit protein uS7m OS=Caenorhabditis elegans OX=6239 GN=mrps-7 PE=3 SV=2	Q95Q11	mrps-7	26 kDa		0	4
TPR_MLP1_2 domain-containing protein OS=Caenorhabditis elegans OX=6239 GN=npp-21 PE=1 SV=1	A0A486WX27 (+3)	npp-21	222 kDa		0	2
RNA helicase OS=Caenorhabditis elegans OX=6239 GN=ddx-19 PE=1 SV=2	Q22308	ddx-19	108 kDa		0	4
Coiled-coil domain-containing protein 25 OS=Caenorhabditis elegans OX=6239 GN=CELE_Y54G11A.2 PE=1 SV=1	Q9XW03	CELE_Y54G11A	24 kDa		0	4
MMS19 nucleotide excision repair protein OS=Caenorhabditis elegans OX=6239 GN=mms-19 PE=1 SV=2	O76384	mms-19	105 kDa		0	4
Pseudouridine synthase I TruA alpha/beta domain-containing protein OS=Caenorhabditis elegans OX=6239 GN=pus-1 PE=1 SV=1	Q9XXN0	pus-1	47 kDa		0	3
SRP54-type proteins GTP-binding domain-containing protein OS=Caenorhabditis elegans OX=6239 GN=CELE_F38A1.8 PE=1 SV=1	G4RYA5	CELE_F38A1	69 kDa		0	4
Small ribosomal subunit protein uS9m OS=Caenorhabditis elegans OX=6239 GN=mrps-9 PE=3 SV=2	P34388	mrps-9	44 kDa		0	4
Dipeptidyl Peptidase Four (IV) family OS=Caenorhabditis elegans OX=6239 GN=dpf-3 PE=1 SV=1	H2KZK7 (+1)	dpf-3	106 kDa		0	4
Periodic tryptophan protein 2 homolog OS=Caenorhabditis elegans OX=6239 GN=F55F8.3 PE=3 SV=2	P91341	F55F8	102 kDa		0	3
3'(2'),5'-bisphosphate nucleotidase 1 OS=Caenorhabditis elegans OX=6239 GN=bpnt-1 PE=1 SV=1	Q23493	bpnt-1	34 kDa		0	3
Nuclear RNA export factor 1 OS=Caenorhabditis elegans OX=6239 GN=nxf-1 PE=1 SV=1	B5BM32 (+1)	nxf-1	69 kDa		0	4
Cyclin-dependent kinase 1 OS=Caenorhabditis elegans OX=6239 GN=cdk-1 PE=1 SV=1	P34556	cdk-1	38 kDa	TRUE	0	4
DEAD-box ATP-dependent RNA helicase rde-12 OS=Caenorhabditis elegans OX=6239 GN=rde-12 PE=1 SV=4	P90897	rde-12	104 kDa		0	3
Tudor domain-containing protein OS=Caenorhabditis elegans OX=6239 GN=ekl-1 PE=1 SV=1	Q19731	ekl-1	70 kDa		0	3
Serine/threonine-protein phosphatase 6 regulatory subunit OS=Caenorhabditis elegans OX=6239 GN=saps-1 PE=1 SV=1	B2D6K9	saps-1	87 kDa		0	4
Alpha,alpha-trehalose-phosphate synthase [UDP-forming] 2 OS=Caenorhabditis elegans OX=6239 GN=tps-2 PE=2 SV=3	O45380	tps-2	140 kDa		0	3
Protein SDA1 homolog OS=Caenorhabditis elegans OX=6239 GN=pro-3 PE=1 SV=4	Q9NEU2	pro-3	92 kDa		0	4
GTP-binding protein cgp-1 OS=Caenorhabditis elegans OX=6239 GN=cgp-1 PE=2 SV=2	Q18905	cgp-1	68 kDa		0	3
Ribosome production factor 2 homolog OS=Caenorhabditis elegans OX=6239 GN=Y54E10A.10 PE=3 SV=1	Q9N3F0	Y54E10A	33 kDa		0	4
UMP-CMP kinase OS=Caenorhabditis elegans OX=6239 GN=CELE_F40F8.1 PE=1 SV=1	A0A0K3ARK6	CELE_F40F8	25 kDa		0	3
CRAL-TRIO domain-containing protein OS=Caenorhabditis elegans OX=6239 GN=ctg-2 PE=1 SV=2	Q22467	ctg-2	47 kDa		0	3
DUF19 domain-containing protein OS=Caenorhabditis elegans OX=6239 GN=CELE_F55B11.3 PE=1 SV=3	O17893	CELE_F55B11	26 kDa		0	4
NADH dehydrogenase [ubiquinone] 1 beta subcomplex subunit 8, mitochondrial OS=Caenorhabditis elegans OX=6239 GN=ndub-8 PE=1 SV=1	Q9XWJ6	ndub-8	24 kDa		0	3
Protein tost-1 OS=Caenorhabditis elegans OX=6239 GN=tost-1 PE=1 SV=1	Q18490	tost-1	16 kDa		0	4
Ribosomal protein L13 OS=Caenorhabditis elegans OX=6239 GN=mrpl-13 PE=1 SV=1	Q95QL2	mrpl-13	24 kDa		0	3
DUF833-domain-containing protein OS=Caenorhabditis elegans OX=6239 GN=hrg-10 PE=1 SV=1	Q9U1Q8	hrg-10	32 kDa		0	4
Skp1-related protein OS=Caenorhabditis elegans OX=6239 GN=skr-1 PE=1 SV=1	G5ECU1	skr-1	20 kDa		0	4
Fibronectin type-III domain-containing protein OS=Caenorhabditis elegans OX=6239 GN=CELE_T23E7.2 PE=1 SV=1	A0A5E4LWN1 (+3)	CELE_T23E7	98 kDa		0	3
Mitochondrial proton/calcium exchanger protein OS=Caenorhabditis elegans OX=6239 GN=letm-1 PE=1 SV=1	Q9XVL7 (+1)	letm-1	87 kDa		0	2
tRNA (adenine(58)-N(1))-methyltransferase non-catalytic subunit TRM6 OS=Caenorhabditis elegans OX=6239 GN=trmt-6 PE=1 SV=3	Q94416	trmt-6	49 kDa		0	3
5C820 OS=Caenorhabditis elegans OX=6239 GN=pud-3 PE=1 SV=1	G5EEV5	pud-3	19 kDa		0	4
Putative pyridoxal kinase OS=Caenorhabditis elegans OX=6239 GN=pdxk-1 PE=3 SV=2	O01824	pdxk-1	36 kDa		0	4
Amphiphysin OS=Caenorhabditis elegans OX=6239 GN=amph-1 PE=1 SV=1	Q21004	amph-1	52 kDa		0	3
Peptidase_M13_N domain-containing protein OS=Caenorhabditis elegans OX=6239 GN=nep-17 PE=1 SV=1	B6VQ96	nep-17	164 kDa		0	3
C-CAP/cofactor C-like domain-containing protein OS=Caenorhabditis elegans OX=6239 GN=cas-2 PE=1 SV=2	O02096	cas-2	51 kDa		0	4
Ribosome biogenesis protein NOP53 OS=Caenorhabditis elegans OX=6239 GN=Y39B6A.33 PE=3 SV=1	Q9NEU5	Y39B6A	50 kDa		0	3
ABC transporter domain-containing protein OS=Caenorhabditis elegans OX=6239 GN=pmp-5 PE=1 SV=1	H2L034	pmp-5	69 kDa		0	3
Probable ATP-dependent RNA helicase DDX55 homolog OS=Caenorhabditis elegans OX=6239 GN=ZK512.2 PE=3 SV=2	P34640	ZK512	66 kDa		0	3
Peptidyl-prolyl cis-trans isomerase OS=Caenorhabditis elegans OX=6239 GN=cyn-12 PE=1 SV=1	Q18445	cyn-12	19 kDa		0	4
UPF0587 protein F46B6.12 OS=Caenorhabditis elegans OX=6239 GN=F46B6.12 PE=3 SV=2	Q9BI88	F46B6	19 kDa		0	4
DeHydrogenases, Short chain OS=Caenorhabditis elegans OX=6239 GN=dhs-14 PE=1 SV=1	Q9N5G3	dhs-14	30 kDa		0	4
Calnexin OS=Caenorhabditis elegans OX=6239 GN=cnx-1 PE=1 SV=1	P34652	cnx-1	69 kDa		0	4
Thymosin beta OS=Caenorhabditis elegans OX=6239 GN=tth-1 PE=1 SV=2	O17389	tth-1	17 kDa		0	4
26S proteasome non-ATPase regulatory subunit 10 OS=Caenorhabditis elegans OX=6239 GN=CELE_F40G9.17 PE=1 SV=1	C0Z1Y9	CELE_F40G9	27 kDa		0	3
Aspartate dehydrogenase domain-containing protein OS=Caenorhabditis elegans OX=6239 GN=CELE_F17C8.9 PE=1 SV=1	C0P278	CELE_F17C8	30 kDa		0	4
DUF19 domain-containing protein OS=Caenorhabditis elegans OX=6239 GN=CELE_D1086.11 PE=1 SV=1	C6KRN4 (+1)	CELE_D1086	23 kDa		0	3
Protein phosphatase fem-2 OS=Caenorhabditis elegans OX=6239 GN=fem-2 PE=1 SV=2	P49594	fem-2	51 kDa		0	4
Ethylmalonyl-CoA decarboxylase OS=Caenorhabditis elegans OX=6239 GN=C32E8.9 PE=1 SV=2	P91130	C32E8	29 kDa		0	3
Leucine-rich repeat-containing protein OS=Caenorhabditis elegans OX=6239 GN=C56A3.5 PE=1 SV=1	Q18877	C56A3	43 kDa		0	3
Mitotic checkpoint serine/threonine-protein kinase bub-1 OS=Caenorhabditis elegans OX=6239 GN=bub-1 PE=1 SV=1	Q21776	bub-1	112 kDa		0	3
Acetyltransf_18 domain-containing protein OS=Caenorhabditis elegans OX=6239 GN=C01B10.11 PE=1 SV=3	Q3Y3Z9	C01B10	34 kDa		0	4
Exosome complex component RRP4 homolog OS=Caenorhabditis elegans OX=6239 GN=exos-2 PE=2 SV=1	Q95XD0	exos-2	34 kDa		0	4
Protein arginine N-methyltransferase 7 OS=Caenorhabditis elegans OX=6239 GN=prmt-7 PE=1 SV=2	Q9XW42	prmt-7	73 kDa		0	4
Replication factor C subunit 3 OS=Caenorhabditis elegans OX=6239 GN=rfc-3 PE=1 SV=1	Q18547	rfc-3	40 kDa		0	4
protein-histidine N-methyltransferase OS=Caenorhabditis elegans OX=6239 GN=metl-18 PE=1 SV=1	Q21069	metl-18	26 kDa		0	2
Large ribosomal subunit protein mL49 OS=Caenorhabditis elegans OX=6239 GN=mrpl-49 PE=3 SV=2	Q21939	mrpl-49	22 kDa		0	3
14 kDa phosphohistidine phosphatase-like OS=Caenorhabditis elegans OX=6239 GN=phip-1 PE=1 SV=2	P90861	phip-1	13 kDa		0	4
FAD-binding PCMH-type domain-containing protein OS=Caenorhabditis elegans OX=6239 GN=CELE_Y7A5A.1 PE=1 SV=1	Q9XVZ2	CELE_Y7A5A	62 kDa		0	4
Ubiquitin thioesterase otubain-like OS=Caenorhabditis elegans OX=6239 GN=otub-1 PE=1 SV=1	Q9XVR6	otub-1	32 kDa		0	4
Eukaryotic translation initiation factor 4E-2 OS=Caenorhabditis elegans OX=6239 GN=ife-2 PE=1 SV=1	Q21693	ife-2	26 kDa	TRUE	0	4
CYtochrome P450 family OS=Caenorhabditis elegans OX=6239 GN=cyp-35a2 PE=1 SV=2	O02628	cyp-35a2	57 kDa	TRUE	0	3
Periplasmic protein OS=Caenorhabditis elegans OX=6239 GN=CELE_E04F6.9 PE=1 SV=1	Q19064	CELE_E04F6	14 kDa		0	4
Glutamate-rich WD repeat-containing protein 1 OS=Caenorhabditis elegans OX=6239 GN=grwd-1 PE=1 SV=2	Q9N393	grwd-1	51 kDa		0	4
ERGIC-53-like protein OS=Caenorhabditis elegans OX=6239 GN=ile-1 PE=1 SV=1	G5EDE8	ile-1	55 kDa		0	3
PRotein arginine MethylTransferase OS=Caenorhabditis elegans OX=6239 GN=prmt-9 PE=1 SV=2	O02325	prmt-9	78 kDa		0	4
Intermediate filament protein ifa-2 OS=Caenorhabditis elegans OX=6239 GN=mua-6 PE=1 SV=1	O02365	mua-6	67 kDa	TRUE	0	4
Aldehyde dehydrogenase OS=Caenorhabditis elegans OX=6239 GN=alh-5 PE=1 SV=1	O44555	alh-5	49 kDa		0	4
Ras protein let-60 OS=Caenorhabditis elegans OX=6239 GN=let-60 PE=1 SV=1	P22981	let-60	21 kDa		0	3
Small ribosomal subunit protein mS23 OS=Caenorhabditis elegans OX=6239 GN=mrps-23 PE=3 SV=1	P34748	mrps-23	15 kDa		0	3
Choline kinase B2 OS=Caenorhabditis elegans OX=6239 GN=ckb-2 PE=1 SV=2	P46559	ckb-2	42 kDa		0	4
Alpha-soluble NSF attachment protein OS=Caenorhabditis elegans OX=6239 GN=snap-1 PE=1 SV=3	Q18921	snap-1	33 kDa		0	4
Alpha-mannosidase OS=Caenorhabditis elegans OX=6239 GN=aman-1 PE=1 SV=2	Q20829	aman-1	109 kDa		0	4
Putative dihydrofolate reductase OS=Caenorhabditis elegans OX=6239 GN=dhfr-1 PE=3 SV=1	Q93341	dhfr-1	22 kDa		0	3
Peptidase S1 domain-containing protein OS=Caenorhabditis elegans OX=6239 GN=try-14 PE=1 SV=3	Q9GPA1	try-14	31 kDa		0	3
RNA-binding protein NOB1 OS=Caenorhabditis elegans OX=6239 GN=nobh-1 PE=1 SV=2	Q9N3D3	nobh-1	41 kDa		0	4
Flap endonuclease 1 OS=Caenorhabditis elegans OX=6239 GN=crn-1 PE=1 SV=1	Q9N3T2	crn-1	43 kDa		0	4
mRNA stability protein OS=Caenorhabditis elegans OX=6239 GN=ensa-1 PE=1 SV=1	Q9XU56	ensa-1	18 kDa		0	4
Conserved secreted protein OS=Caenorhabditis elegans OX=6239 GN=CELE_Y62H9A.5 PE=1 SV=2	Q9XWS6	CELE_Y62H9A	18 kDa		0	4
EGF-like domain-containing protein OS=Caenorhabditis elegans OX=6239 GN=rme-2 PE=1 SV=1	V6CIR8	rme-2	94 kDa		0	4
Uncharacterized protein F44E2.8 OS=Caenorhabditis elegans OX=6239 GN=F44E2.8 PE=4 SV=2	P34438	F44E2	27 kDa		0	2
LNS2/PITP domain-containing protein OS=Caenorhabditis elegans OX=6239 GN=lpin-1 PE=1 SV=2	Q9XXT5	lpin-1	90 kDa		0	2
Probable splicing factor, arginine/serine-rich 6 OS=Caenorhabditis elegans OX=6239 GN=rsp-6 PE=3 SV=1	Q18409	rsp-6	20 kDa		0	3
Retinol dehydrogenase 13 OS=Caenorhabditis elegans OX=6239 GN=dhs-24 PE=1 SV=3	Q9U1Y6	dhs-24	43 kDa		0	3
VWFA domain-containing protein OS=Caenorhabditis elegans OX=6239 GN=CELE_K06G5.1 PE=1 SV=1	Q9XUT9	CELE_K06G5	55 kDa		0	4
HoloCentric chromosome binding Protein OS=Caenorhabditis elegans OX=6239 GN=hcp-1 PE=1 SV=1	O76447	hcp-1	167 kDa		0	4
Glycoside hydrolase family 1 protein OS=Caenorhabditis elegans OX=6239 GN=klo-1 PE=1 SV=1	Q18758	klo-1	55 kDa		0	4
Mannose-1-phosphate guanylyltransferase catalytic subunit beta OS=Caenorhabditis elegans OX=6239 GN=tag-335 PE=3 SV=1	A3QMC8	tag-335	40 kDa		0	4
N-acetyltransferase domain-containing protein OS=Caenorhabditis elegans OX=6239 GN=CELE_ZK228.4 PE=1 SV=1	A5Z2W6 (+2)	CELE_ZK228	36 kDa	TRUE	0	4
CDGSH iron-sulfur domain-containing protein 2 homologue OS=Caenorhabditis elegans OX=6239 GN=cisd-1 PE=1 SV=1	A7LPG5 (+1)	cisd-1	15 kDa		0	4
DUF38 domain-containing protein OS=Caenorhabditis elegans OX=6239 GN=CELE_F10A3.17 PE=1 SV=1	A7LPJ5	CELE_F10A3	29 kDa		0	4
TspO/MBR family protein OS=Caenorhabditis elegans OX=6239 GN=tspo-1 PE=1 SV=1	B3WFW9	tspo-1	19 kDa		0	3
Glucosidase 2 subunit beta OS=Caenorhabditis elegans OX=6239 GN=CELE_ZK1307.8 PE=1 SV=1	G5EC87	CELE_ZK1307	58 kDa		0	4
Transforming acid coiled-coil-containing protein 1 OS=Caenorhabditis elegans OX=6239 GN=tac-1 PE=1 SV=1	G5ECG0	tac-1	29 kDa		0	4
Transthyretin-like family protein OS=Caenorhabditis elegans OX=6239 GN=ttr-50 PE=1 SV=1	G5EE48	ttr-50	22 kDa		0	3
R151.8A protein OS=Caenorhabditis elegans OX=6239 GN=R151.8A PE=1 SV=1	G5EG26	R151	27 kDa		0	4
Phenazine biosynthesis-like domain-containing protein OS=Caenorhabditis elegans OX=6239 GN=CELE_T04A11.1 PE=1 SV=1	G5EG50	CELE_T04A11	36 kDa		0	4
BPTI/Kunitz inhibitor domain-containing protein OS=Caenorhabditis elegans OX=6239 GN=CELE_K11D12.7 PE=1 SV=2	O44622	CELE_K11D12	20 kDa		0	3
Pyridine nucleotide-disulfide oxidoreductase domain-containing protein 2 OS=Caenorhabditis elegans OX=6239 GN=CELE_F37C4.6 PE=1 SV=1	O61196	CELE_F37C4	60 kDa		0	3
Probable signal recognition particle 19 kDa protein OS=Caenorhabditis elegans OX=6239 GN=F37F2.2 PE=3 SV=4	O61749	F37F2	16 kDa		0	4
MIR domain-containing protein OS=Caenorhabditis elegans OX=6239 GN=CELE_R12E2.13 PE=1 SV=1	O61793	CELE_R12E2	23 kDa		0	4
Protein BUD31 homolog OS=Caenorhabditis elegans OX=6239 GN=bud-31 PE=2 SV=1	P34313	bud-31	17 kDa		0	4
Myosin regulatory light chain OS=Caenorhabditis elegans OX=6239 GN=mlc-4 PE=1 SV=1	Q09510	mlc-4	20 kDa		0	4
Protein arginine methyltransferase NDUFAF7 homolog, mitochondrial OS=Caenorhabditis elegans OX=6239 GN=ZK1128.1 PE=3 SV=4	Q09644	ZK1128	48 kDa		0	3
Hepatocyte growth factor-regulated tyrosine kinase substrate OS=Caenorhabditis elegans OX=6239 GN=hgrs-1 PE=1 SV=2	Q17796	hgrs-1	83 kDa		0	4
Acireductone dioxygenase OS=Caenorhabditis elegans OX=6239 GN=CELE_F42F12.4 PE=1 SV=2	Q20340	CELE_F42F12	21 kDa		0	4
DUF19 domain-containing protein OS=Caenorhabditis elegans OX=6239 GN=CELE_F54F7.3 PE=1 SV=1	Q20790	CELE_F54F7	21 kDa		0	4
Mitochondrial Ribosomal Protein, Small OS=Caenorhabditis elegans OX=6239 GN=mrps-34 PE=1 SV=2	Q21601	mrps-34	26 kDa		0	3
Matrin-type domain-containing protein OS=Caenorhabditis elegans OX=6239 GN=prp-9 PE=1 SV=2	Q22469	prp-9	57 kDa		0	3
BPTI/Kunitz inhibitor domain-containing protein OS=Caenorhabditis elegans OX=6239 GN=CELE_K11D12.13 PE=1 SV=1	Q4R127	CELE_K11D12	21 kDa		0	4
GB1/RHD3-type G domain-containing protein OS=Caenorhabditis elegans OX=6239 GN=atln-1 PE=1 SV=1	Q688Z6	atln-1	61 kDa		0	4
EF-hand domain-containing protein OS=Caenorhabditis elegans OX=6239 GN=mlc-7 PE=1 SV=1	Q69Z12	mlc-7	17 kDa		0	4
GyrI-like small molecule binding domain-containing protein OS=Caenorhabditis elegans OX=6239 GN=CELE_T24H7.9 PE=1 SV=1	Q7JPE4	CELE_T24H7	27 kDa		0	4
NECAP PHear domain-containing protein OS=Caenorhabditis elegans OX=6239 GN=ncap-1 PE=1 SV=1	Q9N489	ncap-1	25 kDa		0	4
Omega-3 fatty acid desaturase fat-1 OS=Caenorhabditis elegans OX=6239 GN=fat-1 PE=1 SV=1	Q9NEQ0	fat-1	47 kDa		0	4
Transmembrane emp24 domain-containing protein eca OS=Caenorhabditis elegans OX=6239 GN=tmed-4 PE=1 SV=1	Q9U1Z4	tmed-4	25 kDa		0	4
Myosin-2 essential light chain OS=Caenorhabditis elegans OX=6239 GN=mlc-5 PE=1 SV=1	Q9XVI9	mlc-5	16 kDa		0	4
NEDD8-conjugating enzyme ubc-12 OS=Caenorhabditis elegans OX=6239 GN=ubc-12 PE=2 SV=1	Q9XVK5	ubc-12	21 kDa		0	4
Protein bicaudal D homolog OS=Caenorhabditis elegans OX=6239 GN=bicd-1 PE=1 SV=1	V6CJ04	bicd-1	84 kDa		0	4
UPF0375 protein Y45F10C.4 OS=Caenorhabditis elegans OX=6239 GN=Y45F10C.4 PE=1 SV=1	O45944	Y45F10C	14 kDa		0	4
Putative peroxisomal biogenesis factor 19 OS=Caenorhabditis elegans OX=6239 GN=prx-19 PE=1 SV=1	P34453	prx-19	31 kDa		0	4
Succinate dehydrogenase assembly factor 3 OS=Caenorhabditis elegans OX=6239 GN=CELE_F25H9.7 PE=1 SV=2	P91989	CELE_F25H9	16 kDa		0	3
Rieske domain-containing protein OS=Caenorhabditis elegans OX=6239 GN=CELE_F20D6.11 PE=1 SV=2	Q19655	CELE_F20D6	60 kDa		0	3
Transmembrane emp24 domain-containing protein bai OS=Caenorhabditis elegans OX=6239 GN=tmed-10 PE=1 SV=1	Q20546	tmed-10	24 kDa		0	4
Dynein light chain 1, cytoplasmic OS=Caenorhabditis elegans OX=6239 GN=dlc-1 PE=1 SV=1	Q22799	dlc-1	10 kDa		0	4
Histone deacetylase domain-containing protein OS=Caenorhabditis elegans OX=6239 GN=hda-5 PE=1 SV=1	Q8I4I9	hda-5	58 kDa		0	3
Transthyretin-like family protein OS=Caenorhabditis elegans OX=6239 GN=ttr-31 PE=1 SV=1	Q93805	ttr-31	17 kDa		0	4
Ubiquitin carboxyl-terminal hydrolase OS=Caenorhabditis elegans OX=6239 GN=ubh-3 PE=1 SV=2	Q965V9	ubh-3	25 kDa		0	4
MD-2-related lipid-recognition domain-containing protein OS=Caenorhabditis elegans OX=6239 GN=C17F4.7 PE=1 SV=1	Q9BKP8	C17F4	21 kDa		0	4
Sperm-Specific family, class Q OS=Caenorhabditis elegans OX=6239 GN=ssq-1 PE=1 SV=1	Q21294	ssq-1	24 kDa		0	4
L-aminoadipate-semialdehyde dehydrogenase-phosphopantetheinyl transferase OS=Caenorhabditis elegans OX=6239 GN=CELE_T04G9.4 PE=1 SV=1	Q22171	CELE_T04G9	34 kDa		0	3
Mitochondrial import inner membrane translocase subunit Tim21 OS=Caenorhabditis elegans OX=6239 GN=CELE_F56B3.11 PE=1 SV=1	Q9TXR7	CELE_F56B3	24 kDa		0	4
Mitochondrial import inner membrane translocase subunit Tim10 OS=Caenorhabditis elegans OX=6239 GN=tin-10 PE=3 SV=1	Q9Y0V6	tin-10	10 kDa		0	4
RRM domain-containing protein OS=Caenorhabditis elegans OX=6239 GN=rnp-2 PE=1 SV=2	Q21322	rnp-2	23 kDa		0	4
Protein lgg-1 OS=Caenorhabditis elegans OX=6239 GN=lgg-1 PE=1 SV=1	Q09490	lgg-1	15 kDa		0	3
Methyltransf_11 domain-containing protein OS=Caenorhabditis elegans OX=6239 GN=C51E3.9 PE=1 SV=1	G3MU39 (+1)	C51E3	23 kDa		0	3
DNA-directed RNA polymerases I, II, and III subunit RPABC1 OS=Caenorhabditis elegans OX=6239 GN=rpb-5 PE=3 SV=1	Q9N5K2	rpb-5	24 kDa		0	4
Casein kinase II subunit beta OS=Caenorhabditis elegans OX=6239 GN=kin-10 PE=1 SV=2	P28548	kin-10	26 kDa		0	3
Galactokinase OS=Caenorhabditis elegans OX=6239 GN=tag-96 PE=1 SV=3	O01969	tag-96	47 kDa		0	2
Probable small nuclear ribonucleoprotein F OS=Caenorhabditis elegans OX=6239 GN=snr-5 PE=1 SV=1	P34659	snr-5	9 kDa		0	3
Signal peptidase complex subunit 3 OS=Caenorhabditis elegans OX=6239 GN=spcs-3 PE=1 SV=1	P34525	spcs-3	21 kDa		0	3
Galectin OS=Caenorhabditis elegans OX=6239 GN=lec-3 PE=1 SV=1	I2HAG1	lec-3	38 kDa	TRUE	0	2
Serine/threonine-protein phosphatase 6 catalytic subunit OS=Caenorhabditis elegans OX=6239 GN=pph-6 PE=1 SV=2	Q09496	pph-6	37 kDa		0	2
6-phosphofructo-2-kinase/fructose-2,6-bisphosphatase OS=Caenorhabditis elegans OX=6239 GN=pfkb-1.2 PE=3 SV=2	Q21122	pfkb-1	52 kDa	TRUE	0	4
NADP-dependent oxidoreductase domain-containing protein OS=Caenorhabditis elegans OX=6239 GN=CELE_ZC443.1 PE=1 SV=2	Q23320	CELE_ZC443	36 kDa		0	4
AT hook Transcription Factor family OS=Caenorhabditis elegans OX=6239 GN=attf-2 PE=1 SV=1	O17406	attf-2	44 kDa		1	2
ABC-type antigen peptide transporter OS=Caenorhabditis elegans OX=6239 GN=haf-4 PE=1 SV=2	Q9TZD9	haf-4	88 kDa		1	2
DUF19 domain-containing protein OS=Caenorhabditis elegans OX=6239 GN=CELE_D1086.3 PE=1 SV=1	O17725	CELE_D1086	22 kDa		1	2
Ribosomal protein S10 domain-containing protein OS=Caenorhabditis elegans OX=6239 GN=mrpl-48 PE=1 SV=1	O44159	mrpl-48	21 kDa		1	2
Endoribonuclease dcr-1 OS=Caenorhabditis elegans OX=6239 GN=dcr-1 PE=1 SV=3	P34529	dcr-1	218 kDa		0	3
Cytoplasmic tRNA 2-thiolation protein 1 OS=Caenorhabditis elegans OX=6239 GN=tut-1 PE=1 SV=1	O76365	tut-1	41 kDa		0	2
DNA mismatch repair protein OS=Caenorhabditis elegans OX=6239 GN=msh-6 PE=1 SV=2	Q9N3T8	msh-6	134 kDa		0	3
DNA-directed RNA polymerase subunit OS=Caenorhabditis elegans OX=6239 GN=rpoa-1 PE=1 SV=1	G5ED21	rpoa-1	195 kDa		0	2
Endocytosis protein RME-8 OS=Caenorhabditis elegans OX=6239 GN=rme-8 PE=1 SV=1	G5ED36	rme-8	259 kDa		0	2
RRM domain-containing protein OS=Caenorhabditis elegans OX=6239 GN=hrpu-2 PE=1 SV=2	G4SPY0 (+1)	hrpu-2	76 kDa		0	3
WD_REPEATS_REGION domain-containing protein OS=Caenorhabditis elegans OX=6239 GN=sec-31 PE=1 SV=1	G5EFY6	sec-31	120 kDa		0	2
BIG2 domain-containing protein OS=Caenorhabditis elegans OX=6239 GN=npp-12 PE=1 SV=1	P91495	npp-12	200 kDa		0	3
PID domain-containing protein OS=Caenorhabditis elegans OX=6239 GN=dab-1 PE=1 SV=1	A0A486WXX8 (+3)	dab-1	53 kDa		0	3
Leucine-rich repeat protein soc-2 OS=Caenorhabditis elegans OX=6239 GN=soc-2 PE=1 SV=3	Q22875	soc-2	62 kDa		0	3
Putative 1-acyl-sn-glycerol-3-phosphate acyltransferase acl-1 OS=Caenorhabditis elegans OX=6239 GN=acl-1 PE=3 SV=2	Q93841	acl-1	30 kDa		0	2
AP-2 complex subunit alpha OS=Caenorhabditis elegans OX=6239 GN=apa-2 PE=1 SV=2	Q22601	apa-2	104 kDa		0	2
E3 ubiquitin-protein ligase UBR5 OS=Caenorhabditis elegans OX=6239 GN=ubr-5 PE=1 SV=1	G5EDT9	ubr-5	331 kDa		0	2
leucine--tRNA ligase OS=Caenorhabditis elegans OX=6239 GN=lars-2 PE=1 SV=4	Q23511	lars-2	98 kDa		0	2
E3 ubiquitin-protein ligase ubr-1 OS=Caenorhabditis elegans OX=6239 GN=ubr-1 PE=1 SV=2	P91133	ubr-1	233 kDa		0	2
DNA ligase 1 OS=Caenorhabditis elegans OX=6239 GN=lig-1 PE=3 SV=2	Q27474	lig-1	86 kDa		0	3
CDK5RAP1-like protein OS=Caenorhabditis elegans OX=6239 GN=F25B5.5 PE=3 SV=1	Q09316	F25B5	61 kDa		0	2
Gamma-tubulin interacting protein 2 OS=Caenorhabditis elegans OX=6239 GN=gip-2 PE=4 SV=1	G5EF84	gip-2	73 kDa		0	2
Protein unc-112 OS=Caenorhabditis elegans OX=6239 GN=unc-112 PE=1 SV=1	Q18685	unc-112	82 kDa		0	2
EIF3k OS=Caenorhabditis elegans OX=6239 GN=CELE_T16G1.9 PE=1 SV=1	Q9U367	CELE_T16G1	105 kDa		0	3
NOT2/NOT3/NOT5 C-terminal domain-containing protein OS=Caenorhabditis elegans OX=6239 GN=tag-153 PE=1 SV=1	H2L031	tag-153	81 kDa		0	3
DRBM domain-containing protein OS=Caenorhabditis elegans OX=6239 GN=rde-4 PE=1 SV=1	G5EBF5	rde-4	43 kDa		0	3
Ribosomal RNA-processing protein 42 OS=Caenorhabditis elegans OX=6239 GN=exos-7 PE=1 SV=1	G5EDS8	exos-7	34 kDa		0	2
Laminin-like protein lam-2 OS=Caenorhabditis elegans OX=6239 GN=lam-2 PE=1 SV=3	Q18823	lam-2	181 kDa		0	3
Elongator complex protein 3 OS=Caenorhabditis elegans OX=6239 GN=elpc-3 PE=3 SV=2	Q23651	elpc-3	62 kDa		0	3
DNA polymerase OS=Caenorhabditis elegans OX=6239 GN=pola-1 PE=1 SV=1	C7IVS4	pola-1	165 kDa		0	2
RNA helicase OS=Caenorhabditis elegans OX=6239 GN=CELE_F52B5.3 PE=1 SV=1	Q20644	CELE_F52B5	162 kDa		0	2
Large ribosomal subunit protein uL11m OS=Caenorhabditis elegans OX=6239 GN=mrpl-11 PE=3 SV=1	P34264	mrpl-11	22 kDa		0	3
PB1 domain-containing protein OS=Caenorhabditis elegans OX=6239 GN=hpo-35 PE=1 SV=4	Q93726	hpo-35	83 kDa		0	3
Vinculin OS=Caenorhabditis elegans OX=6239 GN=deb-1 PE=1 SV=2	P19826	deb-1	121 kDa		0	2
Protein NDRG3 OS=Caenorhabditis elegans OX=6239 GN=CELE_Y48G10A.3 PE=1 SV=1	Q9U283	CELE_Y48G10A	39 kDa		0	3
UPF0376 protein F10G2.1 OS=Caenorhabditis elegans OX=6239 GN=F10G2.1 PE=1 SV=2	Q22957	F10G2	23 kDa		0	3
J domain-containing protein OS=Caenorhabditis elegans OX=6239 GN=dnj-29 PE=1 SV=1	Q9U1V9	dnj-29	87 kDa		0	3
NLPC_P60 domain-containing protein OS=Caenorhabditis elegans OX=6239 GN=CELE_H03A11.2 PE=1 SV=2	G5EFE3	CELE_H03A11	138 kDa		0	2
Probable NADH dehydrogenase [ubiquinone] iron-sulfur protein 6, mitochondrial OS=Caenorhabditis elegans OX=6239 GN=nduf-6 PE=3 SV=1	Q19724	nduf-6	16 kDa		0	3
phenylalanine--tRNA ligase OS=Caenorhabditis elegans OX=6239 GN=fars-2 PE=1 SV=1	G5ECI8	fars-2	53 kDa		0	3
Tetratricopeptide repeat protein 38 OS=Caenorhabditis elegans OX=6239 GN=CELE_Y54G11A.7 PE=1 SV=2	Q9XW01	CELE_Y54G11A	54 kDa		0	3
Splicing factor 3B subunit 1 domain-containing protein OS=Caenorhabditis elegans OX=6239 GN=sftb-1 PE=1 SV=1	G5EEQ8	sftb-1	147 kDa		0	2
Acyl carrier protein OS=Caenorhabditis elegans OX=6239 GN=ndab-1 PE=1 SV=1	Q9U241	ndab-1	15 kDa		0	3
Nucleotide PPase OS=Caenorhabditis elegans OX=6239 GN=dod-18 PE=1 SV=2	Q18851	dod-18	22 kDa		0	3
Calcium/calmodulin-dependent protein kinase type II OS=Caenorhabditis elegans OX=6239 GN=unc-43 PE=1 SV=2	O62305	unc-43	80 kDa		0	2
SUI1 domain-containing protein OS=Caenorhabditis elegans OX=6239 GN=eif-2d PE=1 SV=4	Q18186	eif-2d	62 kDa		0	2
Prostaglandin E synthase 2 OS=Caenorhabditis elegans OX=6239 GN=pges-2 PE=1 SV=1	Q21925	pges-2	40 kDa		0	2
Intermediate filament protein ifb-2 OS=Caenorhabditis elegans OX=6239 GN=ifb-2 PE=1 SV=1	M1Z854 (+1)	ifb-2	66 kDa		0	3
Protein BCCIP homolog OS=Caenorhabditis elegans OX=6239 GN=ZK1127.4 PE=3 SV=1	Q23402	ZK1127	40 kDa		0	2
YitH acetyltransferase (GNAT) domain-containing protein OS=Caenorhabditis elegans OX=6239 GN=CELE_T24A6.20 PE=1 SV=2	Q965J1	CELE_T24A6	35 kDa		0	2
Transmembrane 9 superfamily member OS=Caenorhabditis elegans OX=6239 GN=CELE_ZK858.6 PE=1 SV=1	B3WFW5 (+1)	CELE_ZK858	74 kDa		0	3
TUG ubiquitin-like domain-containing protein OS=Caenorhabditis elegans OX=6239 GN=asps-1 PE=1 SV=2	Q17425	asps-1	65 kDa		0	3
SH3 domain-containing protein OS=Caenorhabditis elegans OX=6239 GN=cdap-2 PE=1 SV=2	Q6A573	cdap-2	58 kDa		0	3
RRM domain-containing protein OS=Caenorhabditis elegans OX=6239 GN=rbd-1 PE=1 SV=1	Q9XU67	rbd-1	98 kDa		0	2
ATP-dependent RNA helicase OS=Caenorhabditis elegans OX=6239 GN=ddx-46 PE=1 SV=1	Q965K2	ddx-46	110 kDa	TRUE	0	2
Ribosomal L1 domain-containing protein OS=Caenorhabditis elegans OX=6239 GN=CELE_F53F4.11 PE=1 SV=2	Q20720	CELE_F53F4	60 kDa		0	3
Endonuclease G, mitochondrial OS=Caenorhabditis elegans OX=6239 GN=cps-6 PE=1 SV=1	Q95NM6	cps-6	35 kDa		0	3
Cullin-3 OS=Caenorhabditis elegans OX=6239 GN=cul-3 PE=1 SV=2	Q17391	cul-3	90 kDa		0	2
Transthyretin-like family protein OS=Caenorhabditis elegans OX=6239 GN=ttr-47 PE=1 SV=1	O61977	ttr-47	17 kDa		0	3
Mitogen-activated protein kinase mpk-1 OS=Caenorhabditis elegans OX=6239 GN=mpk-1 PE=1 SV=2	P39745	mpk-1	51 kDa		0	3
cathepsin X OS=Caenorhabditis elegans OX=6239 GN=cpz-2 PE=1 SV=1	P92005	cpz-2	53 kDa		0	3
Ribosome assembly factor mrt4 OS=Caenorhabditis elegans OX=6239 GN=CELE_F10E7.5 PE=1 SV=1	Q19302	CELE_F10E7	25 kDa		0	3
D-aspartate oxidase 3 OS=Caenorhabditis elegans OX=6239 GN=ddo-3 PE=1 SV=1	O01739	ddo-3	43 kDa		0	3
Putative ATP-dependent RNA helicase rha-2 OS=Caenorhabditis elegans OX=6239 GN=rha-2 PE=3 SV=2	P34305	rha-2	130 kDa		0	2
HEAT repeat protein OS=Caenorhabditis elegans OX=6239 GN=hpo-27 PE=1 SV=1	K8ERU3	hpo-27	197 kDa		0	2
DnaJ homolog dnj-10 OS=Caenorhabditis elegans OX=6239 GN=dnj-10 PE=3 SV=1	Q8TA83	dnj-10	50 kDa		0	2
Elongator complex protein 1 OS=Caenorhabditis elegans OX=6239 GN=elpc-1 PE=1 SV=3	Q9N595	elpc-1	138 kDa		0	3
Ribonuclease T2 protein rnst-2 OS=Caenorhabditis elegans OX=6239 GN=rnst-2 PE=1 SV=2	O61887	rnst-2	31 kDa		0	3
E3 UFM1-protein ligase 1 homolog OS=Caenorhabditis elegans OX=6239 GN=ufl-1 PE=3 SV=1	Q17750	ufl-1	81 kDa		0	3
Pumilio domain-containing protein 12 OS=Caenorhabditis elegans OX=6239 GN=puf-12 PE=4 SV=1	Q09622	puf-12	87 kDa		0	2
COP9 signalosome complex subunit 6 OS=Caenorhabditis elegans OX=6239 GN=csn-6 PE=1 SV=1	C5VUK2 (+1)	csn-6	48 kDa		0	3
Kinesin motor domain-containing protein OS=Caenorhabditis elegans OX=6239 GN=klp-18 PE=1 SV=1	G5EBX0	klp-18	106 kDa		0	2
Probable FAD synthase OS=Caenorhabditis elegans OX=6239 GN=flad-1 PE=3 SV=1	Q22017	flad-1	59 kDa		0	2
LIM zinc-binding domain-containing protein OS=Caenorhabditis elegans OX=6239 GN=tag-273 PE=1 SV=1	A0A061AE99	tag-273	100 kDa		0	3
Nucleoporin Nup54 alpha-helical domain-containing protein OS=Caenorhabditis elegans OX=6239 GN=npp-1 PE=1 SV=3	Q21295	npp-1	66 kDa		0	2
Golgi phosphoprotein 3 homolog sauron OS=Caenorhabditis elegans OX=6239 GN=CELE_Y47G6A.18 PE=1 SV=2	Q9N3S8	CELE_Y47G6A	32 kDa		0	3
Pyr_redox_2 domain-containing protein OS=Caenorhabditis elegans OX=6239 GN=wah-1 PE=1 SV=2	Q9U229	wah-1	77 kDa		0	2
TYR_PHOSPHATASE_2 domain-containing protein OS=Caenorhabditis elegans OX=6239 GN=CELE_F28C6.8 PE=1 SV=1	I2HA91	CELE_F28C6	22 kDa		0	3
Serine/threonine-protein kinase akt-1 OS=Caenorhabditis elegans OX=6239 GN=akt-1 PE=1 SV=2	Q17941	akt-1	62 kDa		0	3
Ubiquinone biosynthesis O-methyltransferase, mitochondrial OS=Caenorhabditis elegans OX=6239 GN=coq-3 PE=1 SV=1	O18235	coq-3	29 kDa		0	2
Probable DNA polymerase delta small subunit OS=Caenorhabditis elegans OX=6239 GN=F12F6.7 PE=3 SV=1	Q19366	F12F6	50 kDa		0	2
Receptor expression-enhancing protein OS=Caenorhabditis elegans OX=6239 GN=yop-1 PE=1 SV=1	Q9N4G8	yop-1	21 kDa		0	3
Uso1_p115_head domain-containing protein OS=Caenorhabditis elegans OX=6239 GN=uso-1 PE=1 SV=1	G5EGG0 (+1)	uso-1	107 kDa		0	3
26S rRNA (cytosine-C(5))-methyltransferase nsun-1 OS=Caenorhabditis elegans OX=6239 GN=nsun-1 PE=1 SV=2	Q9TYV5	nsun-1	74 kDa		0	2
Lipase_3 domain-containing protein OS=Caenorhabditis elegans OX=6239 GN=CELE_W06B4.1 PE=1 SV=2	Q23196	CELE_W06B4	46 kDa		0	2
Protein FMC1 homolog OS=Caenorhabditis elegans OX=6239 GN=C29E4.12 PE=3 SV=1	Q8MNU8	C29E4	12 kDa		0	3
LDL receptor repeat-containing protein egg-1 OS=Caenorhabditis elegans OX=6239 GN=egg-1 PE=1 SV=2	Q09967	egg-1	60 kDa		0	2
SWI/SNF chromatin-remodeling accessory subunit 2 OS=Caenorhabditis elegans OX=6239 GN=swsn-2.2 PE=1 SV=2	O02101	swsn-2	52 kDa		0	2
proline--tRNA ligase OS=Caenorhabditis elegans OX=6239 GN=pars-2 PE=1 SV=1	O45869	pars-2	51 kDa		0	3
ELM2 domain-containing protein OS=Caenorhabditis elegans OX=6239 GN=lin-40 PE=1 SV=1	A0A168H9W7 (+1)	lin-40	82 kDa		0	3
Mortality factor related protein 1 OS=Caenorhabditis elegans OX=6239 GN=mrg-1 PE=1 SV=1	A7DTF0	mrg-1	38 kDa		0	2
Endoplasmic reticulum transmembrane protein OS=Caenorhabditis elegans OX=6239 GN=4D656 PE=1 SV=1	G5EBI0	4D656	24 kDa		0	3
Glutamine-dependent NAD(+) synthetase OS=Caenorhabditis elegans OX=6239 GN=qns-1 PE=1 SV=1	F3Y5P6 (+1)	qns-1	71 kDa		0	3
Lissencephaly-1 homolog OS=Caenorhabditis elegans OX=6239 GN=lis-1 PE=1 SV=1	Q9NDC9	lis-1	46 kDa		0	2
Serine/threonine-protein kinase RIO2 OS=Caenorhabditis elegans OX=6239 GN=riok-2 PE=2 SV=2	Q95Q34	riok-2	60 kDa		0	3
Fucose-specific lectin OS=Caenorhabditis elegans OX=6239 GN=CELE_F52E4.5 PE=1 SV=2	Q20675	CELE_F52E4	37 kDa		0	2
Ras-related protein Rab-18 OS=Caenorhabditis elegans OX=6239 GN=rab-18 PE=3 SV=1	Q8MXS1	rab-18	23 kDa		0	3
Beta-hexosaminidase A OS=Caenorhabditis elegans OX=6239 GN=hex-1 PE=1 SV=1	Q22492	hex-1	64 kDa		0	3
inositol-polyphosphate 5-phosphatase OS=Caenorhabditis elegans OX=6239 GN=ipp-5 PE=1 SV=1	A0A2K5AU07 (+1)	ipp-5	48 kDa		0	3
J domain-containing protein OS=Caenorhabditis elegans OX=6239 GN=dnj-30 PE=1 SV=1	Q95Y44	dnj-30	28 kDa		0	2
Strictosidine synthase conserved region domain-containing protein OS=Caenorhabditis elegans OX=6239 GN=CELE_F57C2.5 PE=1 SV=2	O62265	CELE_F57C2	44 kDa		0	3
Uncharacterized protein K12H4.5 OS=Caenorhabditis elegans OX=6239 GN=K12H4.5 PE=4 SV=1	P34526	K12H4	12 kDa		0	3
CDK5RAP3 protein homolog OS=Caenorhabditis elegans OX=6239 GN=cdkr-3 PE=3 SV=1	Q9U2Y2	cdkr-3	56 kDa		0	3
Zinc finger protein mex-5 OS=Caenorhabditis elegans OX=6239 GN=mex-5 PE=1 SV=1	Q9XUB2	mex-5	53 kDa		0	3
Sugar phosphate phosphatase OS=Caenorhabditis elegans OX=6239 GN=CELE_F31D4.2 PE=1 SV=1	O45417	CELE_F31D4	51 kDa		0	3
C3H1-type domain-containing protein OS=Caenorhabditis elegans OX=6239 GN=rbm-26 PE=1 SV=1	A0A2K5ATS4 (+2)	rbm-26	78 kDa		0	3
NAD-capped RNA hydrolase ndx-9 OS=Caenorhabditis elegans OX=6239 GN=ndx-9 PE=1 SV=3	Q19427	ndx-9	42 kDa		0	3
TAil-Anchored Protein OS=Caenorhabditis elegans OX=6239 GN=taap-1 PE=1 SV=1	Q21525	taap-1	18 kDa		0	3
Cytochrome b5 heme-binding domain-containing protein OS=Caenorhabditis elegans OX=6239 GN=cytb-5.2 PE=1 SV=1	O01816	cytb-5	16 kDa		0	2
Small ribosomal subunit protein uS17m OS=Caenorhabditis elegans OX=6239 GN=mrps-17 PE=3 SV=2	Q11189	mrps-17	18 kDa		0	2
peptidylprolyl isomerase OS=Caenorhabditis elegans OX=6239 GN=fkb-3 PE=1 SV=1	O16309	fkb-3	29 kDa		0	3
DreBriN 1/DreBriN-like (Where Drebrin is from Developmentally REgulated BRaIN protein) family homolog OS=Caenorhabditis elegans OX=6239 GN=dbn-1 PE=1 SV=1	Q9XUT0	dbn-1	72 kDa		0	3
Mitochondrial cytochrome c oxidase subunit VIc/VIIs domain-containing protein OS=Caenorhabditis elegans OX=6239 GN=cox-6c PE=1 SV=1	O76367	cox-6c	10 kDa		0	3
Probable splicing factor, arginine/serine-rich 1 OS=Caenorhabditis elegans OX=6239 GN=rsp-1 PE=3 SV=1	Q23121	rsp-1	35 kDa		0	2
NADH dehydrogenase [ubiquinone] 1 alpha subcomplex assembly factor 3 OS=Caenorhabditis elegans OX=6239 GN=nuaf-3 PE=1 SV=2	Q93931	nuaf-3	30 kDa		0	3
Guanine nucleotide exchange factor MSS4 OS=Caenorhabditis elegans OX=6239 GN=mdt-9 PE=1 SV=1	Q0KHC0	mdt-9	16 kDa		0	3
Mitochondrial import receptor subunit TOM20 homolog OS=Caenorhabditis elegans OX=6239 GN=tomm-20 PE=1 SV=1	Q19766	tomm-20	20 kDa		0	3
Putative 6-pyruvoyl tetrahydrobiopterin synthase OS=Caenorhabditis elegans OX=6239 GN=ptps-1 PE=1 SV=2	O02058	ptps-1	16 kDa		0	2
RNA-binding protein pno-1 OS=Caenorhabditis elegans OX=6239 GN=pno-1 PE=3 SV=1	O18216	pno-1	31 kDa		0	3
Small ribosomal subunit protein uS10m OS=Caenorhabditis elegans OX=6239 GN=mrps-10 PE=3 SV=1	Q9XWV5	mrps-10	18 kDa		0	3
RWD domain-containing protein OS=Caenorhabditis elegans OX=6239 GN=CELE_T26E3.4 PE=1 SV=3	O18131	CELE_T26E3	28 kDa		0	3
CaDmium Responsive OS=Caenorhabditis elegans OX=6239 GN=cdr-4 PE=1 SV=1	G5EDZ7	cdr-4	32 kDa	TRUE	0	3
Ubiquitin-like protein 5 OS=Caenorhabditis elegans OX=6239 GN=ubl-5 PE=1 SV=1	P91302	ubl-5	9 kDa		0	2
Mannosyl-oligosaccharide 1,2-alpha-mannosidase C52E4.5 OS=Caenorhabditis elegans OX=6239 GN=C52E4.5 PE=1 SV=1	Q18788	C52E4	67 kDa		0	3
Tumor susceptibility gene 101 protein OS=Caenorhabditis elegans OX=6239 GN=tsg-101 PE=1 SV=2	O76258	tsg-101	46 kDa		0	3
Sorbitol dehydrogenase OS=Caenorhabditis elegans OX=6239 GN=CELE_R04B5.5 PE=1 SV=1	Q21702	CELE_R04B5	37 kDa		0	3
USP domain-containing protein OS=Caenorhabditis elegans OX=6239 GN=CELE_K02C4.3 PE=1 SV=1	A0A131MAZ4 (+1)	CELE_K02C4	142 kDa		0	3
DFDF domain-containing protein OS=Caenorhabditis elegans OX=6239 GN=edc-3 PE=1 SV=1	Q21740	edc-3	63 kDa		0	3
Glutaredoxin domain-containing protein OS=Caenorhabditis elegans OX=6239 GN=glrx-21 PE=1 SV=2	Q9N4P2	glrx-21	13 kDa		0	3
Probable H/ACA ribonucleoprotein complex subunit 1-like protein OS=Caenorhabditis elegans OX=6239 GN=Y66H1A.4 PE=3 SV=2	Q9TYK1	Y66H1A	25 kDa		0	3
AH domain-containing protein OS=Caenorhabditis elegans OX=6239 GN=CELE_F54C8.7 PE=1 SV=1	E1B6R3 (+1)	CELE_F54C8	30 kDa		0	3
Phosphatidate cytidylyltransferase, mitochondrial OS=Caenorhabditis elegans OX=6239 GN=Y71F9B.2 PE=3 SV=2	Q9N4G7	Y71F9B	37 kDa		0	3
CaDmium Responsive OS=Caenorhabditis elegans OX=6239 GN=cdr-2 PE=1 SV=1	G5ECX9	cdr-2	32 kDa		0	3
GP-PDE domain-containing protein OS=Caenorhabditis elegans OX=6239 GN=CELE_T12B3.3 PE=1 SV=1	Q9UAW8	CELE_T12B3	41 kDa		0	3
Small ribosomal subunit protein mS33 OS=Caenorhabditis elegans OX=6239 GN=mrps-33 PE=1 SV=1	Q19685	mrps-33	15 kDa		0	3
C-type lectin domain-containing protein OS=Caenorhabditis elegans OX=6239 GN=clec-47 PE=1 SV=1	O18076	clec-47	17 kDa		0	3
3'-5' exonuclease domain-containing protein OS=Caenorhabditis elegans OX=6239 GN=CELE_Y57A10A.13 PE=1 SV=1	Q9NA69	CELE_Y57A10A	81 kDa		0	2
5'-3' exoribonuclease 2 homolog OS=Caenorhabditis elegans OX=6239 GN=xrn-2 PE=1 SV=2	Q9U299	xrn-2	110 kDa		0	2
Lamin-1 OS=Caenorhabditis elegans OX=6239 GN=lmn-1 PE=1 SV=2	Q21443	lmn-1	64 kDa		0	3
Calponin-homology (CH) domain-containing protein OS=Caenorhabditis elegans OX=6239 GN=plst-1 PE=1 SV=1	U4PBU8 (+1)	plst-1	41 kDa		0	2
Pre-RNA processing 21 OS=Caenorhabditis elegans OX=6239 GN=prp-21 PE=1 SV=1	G5ECL3	prp-21	74 kDa		0	2
VWFA domain-containing protein OS=Caenorhabditis elegans OX=6239 GN=C24B9.3 PE=1 SV=2	O76430	C24B9	45 kDa		0	3
Gelsolin-like protein 1 OS=Caenorhabditis elegans OX=6239 GN=gsnl-1 PE=1 SV=1	Q21253	gsnl-1	55 kDa		0	3
MYND-type domain-containing protein OS=Caenorhabditis elegans OX=6239 GN=pdcd-2 PE=1 SV=2	Q21826	pdcd-2	43 kDa		0	3
m7GpppX diphosphatase OS=Caenorhabditis elegans OX=6239 GN=dcs-1 PE=1 SV=1	G5EFS4	dcs-1	36 kDa		0	3
Gamma-soluble NSF attachment protein OS=Caenorhabditis elegans OX=6239 GN=CELE_Y59A8B.8 PE=1 SV=2	Q9NEQ8	CELE_Y59A8B	33 kDa		0	2
Charged multivesicular body protein 2a OS=Caenorhabditis elegans OX=6239 GN=vps-2 PE=1 SV=1	Q9U2F6	vps-2	26 kDa		0	2
RIIa domain-containing protein OS=Caenorhabditis elegans OX=6239 GN=CELE_F39H12.3 PE=1 SV=2	Q20199	CELE_F39H12	24 kDa		0	2
Germline survival defective-1 OS=Caenorhabditis elegans OX=6239 GN=gls-1 PE=1 SV=2	Q8I4M5	gls-1	116 kDa		0	3
mRNA-decapping enzyme 1 OS=Caenorhabditis elegans OX=6239 GN=dcap-1 PE=1 SV=1	Q9N363	dcap-1	37 kDa		0	2
3-hydroxyanthranilate 3,4-dioxygenase OS=Caenorhabditis elegans OX=6239 GN=haao-1 PE=3 SV=2	Q19341	haao-1	32 kDa		0	2
Secreted protein OS=Caenorhabditis elegans OX=6239 GN=CELE_ZK856.7 PE=1 SV=1	Q23642	CELE_ZK856	13 kDa		0	3
ENTH domain-containing protein OS=Caenorhabditis elegans OX=6239 GN=epn-1 PE=1 SV=1	Q9BI71 (+1)	epn-1	51 kDa		0	3
TransThyretin-Related family domain OS=Caenorhabditis elegans OX=6239 GN=CELE_Y73B6A.3 PE=4 SV=1	Q9N4E4	CELE_Y73B6A	14 kDa		0	3
Protein ctg-1 OS=Caenorhabditis elegans OX=6239 GN=ctg-1 PE=2 SV=2	O17907	ctg-1	44 kDa		0	3
UPF0375 protein ule-4 OS=Caenorhabditis elegans OX=6239 GN=ule-4 PE=1 SV=1	O62053	ule-4	12 kDa		0	3
Hydroxymethylglutaryl-CoA synthase OS=Caenorhabditis elegans OX=6239 GN=hmgs-1 PE=1 SV=2	P54871	hmgs-1	51 kDa		0	3
ADF-H domain-containing protein OS=Caenorhabditis elegans OX=6239 GN=twf-2 PE=1 SV=2	Q20173	twf-2	38 kDa		0	3
N-alpha-acetyltransferase 40 OS=Caenorhabditis elegans OX=6239 GN=CELE_Y38A10A.7 PE=1 SV=2	Q95X11	CELE_Y38A10A	23 kDa		0	3
YKT6 (Yeast v-SNARE) homolog OS=Caenorhabditis elegans OX=6239 GN=ykt-6 PE=1 SV=1	Q9TXZ9	ykt-6	23 kDa		0	3
Probable actin-related protein 2/3 complex subunit 3 OS=Caenorhabditis elegans OX=6239 GN=arx-5 PE=3 SV=1	Q9XWV3	arx-5	21 kDa		0	3
G protein gamma domain-containing protein OS=Caenorhabditis elegans OX=6239 GN=gpc-2 PE=1 SV=1	G5ECT6	gpc-2	7 kDa		0	3
RRM domain-containing protein OS=Caenorhabditis elegans OX=6239 GN=rnp-8 PE=1 SV=1	O61711	rnp-8	65 kDa		0	3
Putative esterase F42H10.6 OS=Caenorhabditis elegans OX=6239 GN=F42H10.6 PE=1 SV=2	P34419	F42H10	18 kDa		0	3
Serine/threonine-protein phosphatase 2B catalytic subunit OS=Caenorhabditis elegans OX=6239 GN=tax-6 PE=1 SV=2	Q0G819	tax-6	62 kDa		0	3
CCR4-NOT transcription complex subunit 9 OS=Caenorhabditis elegans OX=6239 GN=ntl-9 PE=1 SV=3	Q18224	ntl-9	37 kDa		0	3
Cytochrome b-c1 complex subunit 10 OS=Caenorhabditis elegans OX=6239 GN=ucr-11 PE=1 SV=1	Q8MXI1	ucr-11	7 kDa		0	3
DyNactin Complex component OS=Caenorhabditis elegans OX=6239 GN=dnc-3 PE=1 SV=2	Q965K5	dnc-3	19 kDa		0	3
Nuclear pore protein OS=Caenorhabditis elegans OX=6239 GN=npp-13 PE=1 SV=1	Q9BKT9	npp-13	88 kDa		0	3
Protein phosphatase inhibitor 2 OS=Caenorhabditis elegans OX=6239 GN=szy-2 PE=1 SV=2	Q9N537	szy-2	21 kDa		0	3
Defective in cullin neddylation protein 1 OS=Caenorhabditis elegans OX=6239 GN=dcn-1 PE=1 SV=2	Q9U3C8	dcn-1	34 kDa		0	3
DUF148 domain-containing protein OS=Caenorhabditis elegans OX=6239 GN=CELE_Y47G6A.15 PE=1 SV=1	Q65XX4	CELE_Y47G6A	31 kDa		0	3
Neuropeptide-Like Protein OS=Caenorhabditis elegans OX=6239 GN=C45B2.2 PE=1 SV=1	Q95YC7	C45B2	12 kDa	TRUE	0	3
mRNA cap guanine-N7 methyltransferase OS=Caenorhabditis elegans OX=6239 GN=tag-72 PE=3 SV=2	Q9XVS1	tag-72	43 kDa		0	3
Ribokinase OS=Caenorhabditis elegans OX=6239 GN=CELE_F07A11.5 PE=1 SV=2	Q19133	CELE_F07A11	33 kDa		0	3
Zinc metalloproteinase nas-20 OS=Caenorhabditis elegans OX=6239 GN=nas-20 PE=1 SV=2	Q22396	nas-20	43 kDa		0	3
Nose resistant to fluoxetine protein 5 OS=Caenorhabditis elegans OX=6239 GN=nrf-5 PE=1 SV=2	Q93796	nrf-5	61 kDa		0	3
Ubiquinone biosynthesis monooxygenase COQ6, mitochondrial OS=Caenorhabditis elegans OX=6239 GN=coq-6 PE=3 SV=2	O01884	coq-6	49 kDa		0	3
Carbohydrate kinase PfkB domain-containing protein OS=Caenorhabditis elegans OX=6239 GN=CELE_T24C12.3 PE=1 SV=2	Q22721	CELE_T24C12	70 kDa		0	2
Mitochondrial Ribosomal Protein, Small OS=Caenorhabditis elegans OX=6239 GN=mrps-28 PE=1 SV=1	Q9XWP0	mrps-28	19 kDa		0	2
Hemiasterlin resistant protein 1 OS=Caenorhabditis elegans OX=6239 GN=har-1 PE=4 SV=1	Q09254	har-1	15 kDa		0	3
Troponin C, isoform 2 OS=Caenorhabditis elegans OX=6239 GN=tnc-2 PE=2 SV=1	Q09665	tnc-2	18 kDa		0	3
Large ribosomal subunit protein uL15m OS=Caenorhabditis elegans OX=6239 GN=mrpl-15 PE=1 SV=1	Q9BPN6	mrpl-15	34 kDa		0	2
Osteoclast-stimulating factor 1 OS=Caenorhabditis elegans OX=6239 GN=CELE_Y106G6H.14 PE=1 SV=1	Q9U2Z5	CELE_Y106G6H	24 kDa		0	3
DUF19 domain-containing protein OS=Caenorhabditis elegans OX=6239 GN=CELE_D1086.6 PE=1 SV=5	O17729	CELE_D1086	32 kDa		0	3
Ubiquitin carboxyl-terminal hydrolase OS=Caenorhabditis elegans OX=6239 GN=ubh-1 PE=1 SV=1	Q9UAV3	ubh-1	23 kDa		0	3
Cytochrome c oxidase subunit 4 OS=Caenorhabditis elegans OX=6239 GN=CELE_F36A2.7 PE=1 SV=1	P90860	CELE_F36A2	20 kDa		0	3
ShKT domain-containing protein OS=Caenorhabditis elegans OX=6239 GN=tag-297 PE=1 SV=1	G5EFR0	tag-297	67 kDa		0	2
non-specific serine/threonine protein kinase OS=Caenorhabditis elegans OX=6239 GN=spk-1 PE=1 SV=1	M1ZJY1 (+1)	spk-1	70 kDa		0	2
Translation initiation factor eIF2B subunit delta OS=Caenorhabditis elegans OX=6239 GN=eif-2bdelta PE=1 SV=1	G5EFF9 (+1)	eif-2bdelta	58 kDa		0	2
Transthyretin-like family protein OS=Caenorhabditis elegans OX=6239 GN=ttr-8 PE=1 SV=1	Q95Y93	ttr-8	15 kDa		0	2
Putative cytosolic 5'-nucleotidase 3 OS=Caenorhabditis elegans OX=6239 GN=F25B5.3 PE=3 SV=2	Q09315	F25B5	42 kDa		0	2
39S ribosomal protein L33, mitochondrial OS=Caenorhabditis elegans OX=6239 GN=CELE_R186.8 PE=1 SV=2	Q7YTL0	CELE_R186	8 kDa		0	2
RNA helicase OS=Caenorhabditis elegans OX=6239 GN=CELE_Y54G11A.3 PE=1 SV=1	Q9XVZ6	CELE_Y54G11A	57 kDa		0	2
GLH-binding kinase 1 OS=Caenorhabditis elegans OX=6239 GN=kgb-1 PE=1 SV=2	O44408	kgb-1	45 kDa		0	2
Exportin-7 OS=Caenorhabditis elegans OX=6239 GN=C35A5.8 PE=1 SV=3	Q18476	C35A5	125 kDa		0	2
C-type lectin domain-containing protein 91 OS=Caenorhabditis elegans OX=6239 GN=clec-91 PE=1 SV=1	Q94417	clec-91	26 kDa		0	2
Neuronal calcium sensor 2 OS=Caenorhabditis elegans OX=6239 GN=ncs-2 PE=2 SV=2	P36609	ncs-2	22 kDa		0	3
Ubiquitin-fold modifier-conjugating enzyme 1 OS=Caenorhabditis elegans OX=6239 GN=ufc-1 PE=1 SV=1	Q03598	ufc-1	19 kDa		0	3
Uncharacterized protein C08B11.9 OS=Caenorhabditis elegans OX=6239 GN=C08B11.9 PE=2 SV=1	Q09227	C08B11	22 kDa		0	2
Probable 26S proteasome non-ATPase regulatory subunit 9 OS=Caenorhabditis elegans OX=6239 GN=psmd-9 PE=1 SV=2	Q10920	psmd-9	22 kDa		0	2
RRM domain-containing protein OS=Caenorhabditis elegans OX=6239 GN=ztf-4 PE=1 SV=2	Q9TZI2	ztf-4	40 kDa		0	2
Cytochrome c oxidase polypeptide VIIc OS=Caenorhabditis elegans OX=6239 GN=cox-7c PE=1 SV=2	O18687	cox-7c	9 kDa		0	3
MOSC domain-containing protein OS=Caenorhabditis elegans OX=6239 GN=CELE_F56A11.5 PE=1 SV=1	O44517 (+1)	CELE_F56A11	39 kDa		0	3
Mitochondrial Ribosomal Protein, Large OS=Caenorhabditis elegans OX=6239 GN=mrpl-53 PE=1 SV=1	Q7YX52	mrpl-53	15 kDa		0	2
Deoxyribonuclease-2 OS=Caenorhabditis elegans OX=6239 GN=nuc-1 PE=3 SV=1	Q17778	nuc-1	42 kDa		0	2
TPR_REGION domain-containing protein OS=Caenorhabditis elegans OX=6239 GN=CELE_D2005.4 PE=1 SV=3	Q93410	CELE_D2005	119 kDa		0	3
C3H1-type domain-containing protein OS=Caenorhabditis elegans OX=6239 GN=CELE_Y53G8AR.9 PE=1 SV=1	Q9N3F7	CELE_Y53G8AR	35 kDa		0	2
Deoxyhypusine synthase OS=Caenorhabditis elegans OX=6239 GN=dhps-1 PE=1 SV=1	Q9XXJ0	dhps-1	40 kDa		0	2
Ubiquitin-like domain-containing protein OS=Caenorhabditis elegans OX=6239 GN=fau-1 PE=1 SV=1	Q18231	fau-1	14 kDa		2	0
BolA-like protein 3 OS=Caenorhabditis elegans OX=6239 GN=CELE_Y105E8A.11 PE=1 SV=1	Q9NEY7	CELE_Y105E8A	11 kDa		0	2
CUB-like domain-containing protein OS=Caenorhabditis elegans OX=6239 GN=CELE_F55G11.4 PE=1 SV=1	G5EC22	CELE_F55G11	37 kDa	TRUE	0	2
Septin OS=Caenorhabditis elegans OX=6239 GN=unc-59 PE=1 SV=1	Q9U334	unc-59	53 kDa		0	2
TOG domain-containing protein OS=Caenorhabditis elegans OX=6239 GN=CELE_F54A3.2 PE=1 SV=5	Q9N4J7	CELE_F54A3	81 kDa		0	2
YitH acetyltransferase (GNAT) domain-containing protein OS=Caenorhabditis elegans OX=6239 GN=CELE_ZK228.3 PE=1 SV=2	O46009	CELE_ZK228	36 kDa	TRUE	0	3
DeHydrogenases, Short chain OS=Caenorhabditis elegans OX=6239 GN=CELE_F32A5.8 PE=1 SV=2	Q95QH4	CELE_F32A5	29 kDa		0	2
Complex 1 LYR protein domain-containing protein OS=Caenorhabditis elegans OX=6239 GN=CELE_F53G2.12 PE=3 SV=1	A0A2R8F5A8	CELE_F53G2	11 kDa		0	3
OCIA domain-containing protein OS=Caenorhabditis elegans OX=6239 GN=CELE_F48C1.6 PE=1 SV=1	O01572	CELE_F48C1	27 kDa		0	2
Uncharacterized protein OS=Caenorhabditis elegans OX=6239 GN=CELE_F53F4.16 PE=1 SV=1	Q6BES8	CELE_F53F4	7 kDa		0	2
Probable holocytochrome-c-type synthase OS=Caenorhabditis elegans OX=6239 GN=cchl-1 PE=3 SV=1	P53703	cchl-1	31 kDa		0	3
Dosage compensation protein dpy-30 OS=Caenorhabditis elegans OX=6239 GN=dpy-30 PE=1 SV=1	Q10661	dpy-30	13 kDa		0	3
Protein farnesyltransferase subunit beta OS=Caenorhabditis elegans OX=6239 GN=fntb-1 PE=1 SV=1	Q19752	fntb-1	45 kDa		0	3
Probable mitochondrial pyruvate carrier 1 OS=Caenorhabditis elegans OX=6239 GN=mpc-1 PE=3 SV=2	Q21828	mpc-1	16 kDa		0	3
[truncated: 255 more rows]

## Sheet: Mass Spec Rep 2 filtered
Supplementary Table S3. List of proteins after removing the low confidence proteins (ambiguous = TRUE). Column A indicates the identified protein in the analysis. Column B is the UniProt Accession Number, Column C is the gene name, Column D is the molecular weight of the protein in kDa, Columns E and F represent the total peptide count for the given protein in the pqm-1 pulldown samples from the …
[truncated: 1,938 more rows]

[truncated: 2 more sheets: Diff binding in both reps, Diff binding in both reps RBPs]
