# Supplementary material for: The kinase GSK-3 alters the RNA-binding protein landscape of lipid metabolism transcripts leading to altered expression in the C. elegans nervous system
Source: Nucleic Acids Res. 2025 Aug 19;53(15):gkaf785. doi: 10.1093/nar/gkaf785 (PMC12362252; doi:10.1093/nar/gkaf785)
Supplement: gkaf785_Supplemental_Files [file gkaf785_supplemental_files.zip › Supplementary Table S4.xlsx]

## Sheet: Sheet1
Supplementary Table S4. Sequences of all primers and probes used in this study.
Primers used for qPCR
Gene	Direction	Sequence
C25F9.11	Forward	CCGACCCTTACCCAGAAAGAACGCGCTGCA
	Reverse	TCATGGAGAGCGAACGGCGGTCAAAG
acly-1	Forward	GCGATCTACAGTGAGAGATTTCGTGACGTC
	Reverse	GTGAGCTCTTCATCCGAGGGGGTCATGGCA
nhr-193	Forward	GGAGTTCGGTGTTGCAGAGCATGTGCGGTT
	Reverse	GTCATTCCTGCAGCAAAGCACCGTTTCAGC
C08F11.13	Forward	GCAATTGGAAACAATTGTGCTGCCAGAAGA
	Reverse	GAATTTCGCGGAGTATTTTGGAGCAGCTCA
ogt-1	Forward	GTCGTTTTAAATGGAGTCAGTGAAACATTA
	Reverse	ATGGCTGAGAGGAGCAATAGCGTTGGCAAG
tep-1	Forward	CAAATGCAGCTGTGGTGTCAACAACCGCGG
	Reverse	CCGAACAATCATGTCTTCATCCGTAGCTTG
dsh-2	Forward	CAAGTATTATTGCATCGCGCTGGATCCTGA
	Reverse	GCTGGTGTCAGAGTGCACAGATCCCTCGAC
pqm-1	Forward	CCAGTTCACCGCCGACTACTATGCCTAAAT
	Reverse	GGGTTCAAGGGTAGGTTGGGGACTGGCAGA
dod-24	Forward	CAACAATGCGTCATGACTATCAACGTTCC
	Reverse	ATGTACGGATTGTAGTCATCGTTCTGGAGC
apr-1	Forward	CGAACACAAACGTGATATTGTTCCGACCG
	Reverse	CTAACACAGTTTGACGCAGGAAGAGCTTT
kin-19	Forward	CGGTGACATTTATGTATCGATCAACGTGAC
	Reverse	CTGATATGTGGAATTCCGACTCCTCCCTGT
gsk-3	Forward	CGAGCGGCGAGAAGAAGGATGAACTCTACT
	Reverse	CGGAGAAGCTGATACATGTACAATTTGACA
lam-2	Forward	CGTGGGAACTTCCTTGGCAAGTTGTG
	Reverse	CCATTCTCGCTGAGGAAGATGAAATCAAG
unc-64	Forward	GCAGTCCGAGGATGAGCAGGACGATGATAT
	Reverse	GCCGAATGCTTCTTCTTGACCTCTTCAACA
myo-3	Forward	CCAGAAGAATATCAGACGCTACTTGGAC
	Reverse	TAACAATAAGCTCTTCTTGCTCCTGTTTG
glh-1	Forward	GAGCAATGGCTGATACACTGGCTTCAATTT
	Reverse	CGACCGCAGTAGCAATAAGAACAGGTTTCG
cwn-1	Forward	CACTCGGGCTTGCTGCCAACCGATTTGACA
	Reverse	CATGAGCAGCGAGAGATCCCGAACGAACAC
Genotyping primers for adr-2(ok735) (for strains HAH68, HAH69, HAH70, HAH71, HAH72, HAH73, HAH74, HAH77)
Name	Sequence
Forward primer for deletion PCR	CGAGATGCTCAGAGAACATACATACGCGAA
Reverse primer for deletion PCR	TCTATTCTCGCAACTCCACATGGTGCGGTG
Forward primer for flanking PCR	GATAATACGAATTGTGGGAAATGAGAAGAG
Reverse primer for flanking PCR	GAACCATTCCATCCGATGTTCGTACAACTTC
Genotyping primers for dsh-2(fs) (for strains HAH68, HAH69, HAH70, HAH71, HAH72, HAH73, HAH74)
Forward primer	CACCCAACTGCGAGGACCTGACGGAGGATA
Reverse primer	CCCACTCGCTTGACTTCTCTGATCATCTCG
Genotyping primers for sid-1(-) (for strains HAH77)
Forward primer	GACGGAAAACTGCTCAATCCGCTCGTTGAG
Reverse primer	ATCTTCACTGTACAATGTGACGTGGAATTG
Genotyping primers for 3X FLAG ADR-1 (for strains HAH77)
Forward primer	CTCGAAAACTTCATACGATTGCTAGTCATC
Reverse primer	CATAGGCCTGTCCATAACCGAAGTTGTAGT
CRISPR nucleic acids for adr-2(-);dsh-2(fs) strain
Name	Sequence
crRNA- dsh-2	CCACAACCGCCAACAGCTGG
ssODN- dsh-2	TCTGATCTTCCCTCCATCAATGTACCCACCACAACCGCCAACAGCTAGCGGCAGTGCaATCATCGAAATTCGGTCATTCTACCTTCTTCAATGAC
crRNA- dpy-10	GCTACCATAGGCACCACGAG
ssODN- dpy-10	CACTTGAACTTCAATACGGCAAGATGAGAATGACTGGAAACCGTACCGCATGCGGTGCCTATGGTAGCGGAGCTTCACATGGCTTCAGACCAACAGCCTAT
CRISPR nucleic acids for ADR-1 dsRBD1 mutant strain
Name	Sequence
crRNA- adr-1	AGCAGCGAAACAAAAATGTT
ssODN- adr-1	GGAATCAGTCAACGAAGCGGCAGCGGCACAAAAATGTTCGGAACTTGTTGTTCGCGATCTTCGTCCGGAT
Genotyping primers for 3X FLAG ADR-1 dsRBD1 mutant (for strains HAH47)
Forward primer	GCCCAGCGATGTTGCTTCATGAGC
Reverse primer	CCCAGTCTTTGGCCATTGCTTTGG
Biotinylated probes for pulling down pqm-1
Name	Sequence
3' biotinylated pqm-1 probe 1 (exon 1) for pulldown	ATTTAGGCATAGTAGTCGGC/3BioTEG/
3' biotinylated pqm-1 probe 2 (exon 2) for pulldown	TCTGGTTTTGCATCAGGTAG/3BioTEG/
3' biotinylated pqm-1 probe 3 (exon 3) for pulldown	CAGTACACATGTAACCGTTC/3BioTEG/
3' biotinylated pqm-1 probe 4 (exon 4) for pulldown	AATGAATGTATCGAGCCTCG/3BioTEG/
3' biotinylated pqm-1 probe 5 (exon 5) for pulldown	TGCCTCCTGATATGTTTCTC/3BioTEG/
3' biotinylated pqm-1 probe 6 (exon 6) for pulldown	GAGGTTCTTTCACGAATTGC/3BioTEG/
Biotinylated probes for pulling down nhr-193
Name	Sequence
3' biotinylated nhr-193 probe 1 (exon 1) for pulldown	GGAGTTCGGTGTTGCAGAGC/3BioTEG/
3' biotinylated nhr-193 probe 2 (exon 2) for pulldown	CGGCTGAAATGCTCCTCCGA/3BioTEG/
3' biotinylated nhr-193 probe 3 (exon 3) for pulldown	GAGCCGTTGAGTCACGGAGA/3BioTEG/
3' biotinylated nhr-193 probe 4 (exon 4) for pulldown	CTCACAGCAGACATGGGCGA/3BioTEG/
3' biotinylated nhr-193 probe 5 (exon 5) for pulldown	GGTATTCGGGAAGATTGAGC/3BioTEG/
3' biotinylated nhr-193 probe 6 (exon 6) for pulldown	GACATTTGGAGTAACCGCCC/3BioTEG/
Primers for generating the 3X FLAG ADR-1 strain
Name	Sequence
3xFLAG ADR-1 CRISPR crRNA	TAATTTATTTGACTACGAAA
3xFLAG ADR-1 CRISPR ssODN	CATTTTTTCTGCAGGTAATTTATTTGACTACGAAATGAAAGACTACAAAGACCATGACGGTGATTATAAAGATCATGACATCGATTACAAGGATGACGATGACAAGGATCAAAATCCTAACTACAACTTCGGTTATGG
dpy-10 CRISPR crRNA	TAATACGACTCACTATAGCTACCATAGGCACCACGAGGTTTTAGAGCTAGAAATAG
dpy-10 CRISPR ssODN	CACTTGAACTTCAATACGGCAAGATGAGAATGACTGGAAACCGTACCGCATGCGGTGCCTATGGTAGCGGAGCTTCACATGGCTTCAGACCAACAGCCTAT
Genotyping primers for validating 3X FLAG insertion on ADR-1
Name	Sequence
adr-1 flanking forward primer	GCATACTCTGTGATCTTACTGCTTCCCTC
adr-1 flanking reverse primer	GTCGATGCATACGACAACGCCAAAC
adr-2 flanking forward primer	GGTAAAACTGTTACACATTTCCTCATGTGG
adr-2 flanking reverse primer	CCTTCACAAAGTCGGGAATATTGTCATCC
Editing assay primers
Name	Sequence
lam-2 RT primer	CATTACAACTCTCACGGCTAACTC
lam-2 PCR forward primer	GCCCTTAAAAATTATTAGGTCGGCAAATAA
lam-2 PCR reverse primer	CTTTTCGATTTTTTCGAATCGTATTACTAC
