# Supplementary material for: The kinase GSK-3 alters the RNA-binding protein landscape of lipid metabolism transcripts leading to altered expression in the C. elegans nervous system
Source: Nucleic Acids Res. 2025 Aug 19;53(15):gkaf785. doi: 10.1093/nar/gkaf785 (PMC12362252; doi:10.1093/nar/gkaf785)
Supplement: gkaf785_Supplemental_Files [file gkaf785_supplemental_files.zip › Supplementary Table S5.xlsx]

## Sheet: Sheet1
RNAi vector # in HAH stocks	gene name	WBID	Description
1	empty	-	HT115 with empty RNAi feeding vector (pL4440)--Strain is TetR, plasmid is AmpR
382	apr-1	WBGene00000156	HT115 with apr-1 (K04G2.8) RNAi feeding vector (pL4440:apr-1): ChrI --Strain is TetR, plasmid is AmpR
383	kin-19	WBGene00002202	HT115 with kin-19 (C03C10.1) RNAi feeding vector (pL4440:kin-19): ChrIII --Strain is TetR, plasmid is AmpR
381	gsk-3	WBGene00001746	HT115 with gsk-3 (Y18D10A.5) RNAi feeding vector (pL4440:gsk-3): ChrI --Strain is TetR, plasmid is AmpR
384	vig-1	WBGene00006924	HT115 with vig-1 (F56D12.5) RNAi feeding vector (pL4440:vig-1): ChrII--Strain is TetR, plasmid is AmpR
387	hel-1	WBGene00001840	HT115 with hel-1 (C26D10.2) RNAi feeding vector (pL4440:hel-1): ChrII--Strain is TetR, plasmid is AmpR
385	cey-1	WBGene00000472	HT115 with cey-1 (F33A8.3) RNAi feeding vector (pL4440:cey-1): ChrII--Strain is TetR, plasmid is AmpR
118	cgh-1	WBGene00000479	HT115 with cgh-1 (C07H6.5) RNAi feeding vector (pL4440:cgh-1): ChrII--Strain is TetR, plasmid is AmpR
